# Supplementary material for: PNSS: An online plant name service system
Source: Biodivers Data J. 2025 Mar 31;13:e142973. doi: 10.3897/BDJ.13.e142973 (PMC11976303; doi:10.3897/BDJ.13.e142973)
Supplement: Supplementary material 2 — The test data of plant name matching-20240307 [file bdj-13-e142973-s002.xlsx]

## Sheet: sheet1
Original name	vernacular flag	The number of randomly incorrect characters in a word	Test name
Melochia pulverulenta Miers	0	1	Melowhia pulveruoenta Myers
Noteroclada leucorhiza	0	2	Noterclhada leuchiza
Cheniella quinnanensis subsp. villosa R.Clark & Mackinder	0	0	Cheniella quinnanensis subsp. villosa R.Clark & Mackinder
Gentianodes amplicrater (Burkill) Á.Löve & D.Löve	0	1	Gentinodes amplirater (Burill) Á.Lve & D.Lve
Couepia rankiniae Prance	0	2	Couia ranniae Prce
Powellia macromitrioides H.Akiyama	0	0	Powellia macromitrioides H.Akiyama
Bryocles ventricosa	0	1	Brycles venticosa
Vaccaria pyramidata subsp. grandiflora (Fisch. ex Ser.) Hayek	0	2	Vacria pyradata sup. granflora (Fih. ex Se) Hak
Psidium umbrosum	0	0	Psidium umbrosum
Dodonaea fauriei	0	1	Dodnaea fauiei
Xerandra celosioides	0	2	Xerdra celooides
Echeandia magnifica	0	0	Echeandia magnifica
Malleastrum psammophilum Leroy	0	1	Mallestrum psammphilum Leoy
Parinari salicifolia Engl.	0	2	Parari salifolia En.
Cistus × hybridus var. secallianus	0	0	Cistus × hybridus var. secallianus
Megaclinium oxyodon Rchb.f.	0	1	Megacinium oxydon Rch.f.
Crataegus lutea (Poir.) DC.	0	2	Craegus lua (Po.) DC.
Clidemia biserrata DC.	0	0	Clidemia biserrata DC.
Phaca batesii	0	1	Phca batsii
Schrankia microphylla	0	2	Schnkia micrhylla
Oncidium tricuspidatum Rchb.f.	0	0	Oncidium tricuspidatum Rchb.f.
Cynanchum indicum Lam.	0	1	Cynachum indcum La.
Cochlospermum gregorii F.Muell.	0	2	Cochlpermum grerii F.Mll.
Rubus gratiosifrons_x Sudre	0	0	Rubus gratiosifrons_x Sudre
Platanthera devolii	0	1	Platathera devlii
Campanula rotundifolia var. angustiflora (Tanfani) Guin.	0	2	Camnula rotunfolia va. angusflora (Taani) Gu.
Capnoides campestris Britton	0	0	Capnoides campestris Britton
Alloplectus ichthyoderma var. hirsutulus C.V.Morton	0	1	Allopectus ichthoderma va. hirstulus C.V.orton
Artemisia willdenowii F.Dietr.	0	2	Artisia willnowii F.Dtr.
Cracca plumosa Timb.-Lagr.	0	0	Cracca plumosa Timb.-Lagr.
Scurrula pulverulenta (Wall.) G.Don	0	1	Scurula pulveulenta (Wal.) G.on
Fissidentella perpusilla	0	2	Fissintella perpilla
Pterocarpus gracilis var. nitidus	0	0	Pterocarpus gracilis var. nitidus
Cladocarpa discoidea	0	1	Cladcarpa discidea
Lotononis parviflora	0	2	Lotonis parvlora
Lonchocarpus cruentus Lundell	0	0	Lonchocarpus cruentus Lundell
Conyza serrata Bory, 1838	0	1	Conza serata Boy, 188
Pelargonium crenatum Link	0	2	Pelaonium cretum Lik
Sterculia lanceifolia Roxb.	0	0	Sterculia lanceifolia Roxb.
Neochilenia pulchella	0	1	Neochlenia pulcella
Gymnogramma vestita	0	2	Gymnramma vesta
Duckeella humboldtii Kolan. & Szlach.	0	0	Duckeella humboldtii Kolan. & Szlach.
Radermachera poilanei Dop	0	1	Raderachera poianei Dop
Polypogon pumilis Clarke	0	2	Pologon pumis Clke
Calonemorchis citrina (Hopper & A.P.Br.) Szlach. & Rutk.	0	0	Calonemorchis citrina (Hopper & A.P.Br.) Szlach. & Rutk.
Glossanthus malabaricus Klein	0	1	Glossnthus malabricus Klin
Poa aperta Scribn. & Merr.	0	2	Poa apta Scrn. & Me.
Ophrys heldreichii H.Fleischm.	0	0	Ophrys heldreichii H.Fleischm.
Horaninovia anomala var. amblyoptera Aellen	0	1	Horannovia anoala va. amblyptera Aelen
Radicula sessiflora (Nutt.) Greene	0	2	Radula sesslora (Nu.) Grne
Berberis vulgaris var. canadensis Dippel, 1893	0	0	Berberis vulgaris var. canadensis Dippel, 1893
Hoya sarawakensis Kloppenb.	0	1	Hoa sarawkensis Klopenb.
Crenias weddelliana var. gracilis (Warm.) C.D.K.Cook & Rutish.	0	2	Creas weddliana va. gralis (Wa.) C.D.Cook & Ruth.
Quercus ilex var. operculata	0	0	Quercus ilex var. operculata
Maxillaria elatior	0	1	Maxilaria elaior
Ochrosia mariannensis var. crassicarpa	0	2	Ochsia mariaensis va. crascarpa
Potentilla monspeliensis var. norvegica (L.) Farw.	0	0	Potentilla monspeliensis var. norvegica (L.) Farw.
Mesembryanthemum constrictum	0	1	Mesembranthemum constictum
Minuartia garckeana (Asch. & Sint. ex Boiss.) Mattf.	0	2	Minrtia gareana (Ah. & Si. ex Boi.) Maf.
Paeonia peregrina	0	0	Paeonia peregrina
Phaius corymbioides Schltr.	0	1	Phaus corymioides Schtr.
Grimmia streptophylla	0	2	Griia strepphylla
Acampe carinata	0	0	Acampe carinata
Chamissonia paradoxa Reiche	0	1	Chamisonia pardoxa Reihe
Mnium serratum var. fillionii (Saut.) Pfeff.	0	2	Mnm sertum va. filonii (Sa.) Pff.
Agapetes incurvata var. hookeri (C.B.Clarke) Airy Shaw	0	0	Agapetes incurvata var. hookeri (C.B.Clarke) Airy Shaw
Tripogon nanus Keng.f.	0	1	Triogon naus Ken.f.
Pfaffia aurata	0	2	Pfaia auta
Toxylon maclura Raf.	0	0	Toxylon maclura Raf.
Besleria aggregata var. loretensis	0	1	Beseria aggrgata va. loreensis
Pouteria silvestris T.D.Penn.	0	2	Pouria silvtris T.Denn.
Mapania affinis	0	0	Mapania affinis
Oldenlandia lancifolia var. scabridula	0	1	Oldenandia lancfolia va. scabidula
Gilia micrantha f. longituba (Benth.) Voss	0	2	Gia micntha f. lontuba (Beh.) Vos
Rokautskyia odoratissima (Leme) Leme & al.	0	0	Rokautskyia odoratissima (Leme) Leme & al.
Senecio alpinus var. alpinus	0	1	Sencio alpnus va. alpnus
Eucalyptus leptopoda subsp. arctata	0	2	Eucaptus leppoda sup. arcta
Acrostichum schomburgkii var. ellipticum Hook.	0	0	Acrostichum schomburgkii var. ellipticum Hook.
Amaranthus cristulatus Speg.	0	1	Amarnthus cristlatus Spg.
Aerides warneri	0	2	Aeres warri
Monopetalanthus evrardii Bamps	0	0	Monopetalanthus evrardii Bamps
Geranium palustre var. stipulaceum	0	1	Gernium palstre va. stipuaceum
Ludorugbya springbokorum	0	2	Ludogbya sprinokorum
Medinilla camiguinensis Merr.	0	0	Medinilla camiguinensis Merr.
Chrysosplenium rosendahlii Packer	0	1	Chrysoplenium rosenahlii Pacer
Euphorbia lucii-smithii B.L.Rob. & Greenm.	0	2	Euprbia luciimithii B.Lob. & Grem.
Anagallis keniensis var. aberdarensis T. C. E. Fr.	0	0	Anagallis keniensis var. aberdarensis T. C. E. Fr.
Atriplex prostrata var. microcarpa F.Muell. ex Maiden & Betche	0	1	Atrplex prosrata va. micrcarpa F.Mell. ex Maien & Bethe
Cruciata hirsuta Fourr.	0	2	Cruata hirta For.
Odontoglossum alexandrae var. wilsonii	0	0	Odontoglossum alexandrae var. wilsonii
Hibbertia rhadinopoda	0	1	Hibbrtia rhadiopoda
Ditassa scalaris K.Schum., 1908	0	2	Ditsa scaris K.Sum., 198
Senecio triangularis var. trigonophyllus (Greene) M. Peck	0	0	Senecio triangularis var. trigonophyllus (Greene) M. Peck
Pleopeltis amaurolepida Sledge	0	1	Pleoeltis amaurlepida Slege
Garnotia acutigluma var. longiseta	0	2	Gartia acutluma va. lonseta
Weigela graciliflora Carrière	0	0	Weigela graciliflora Carrière
Pteris barbigera Ching	0	1	Pteis barbgera Chng
Centropogon quindiuensis	0	2	Centpogon quindensis
Artanthe guianensis Klotzsch	0	0	Artanthe guianensis Klotzsch
Crepis taurinensis Willd.	0	1	Creis tauriensis Wild.
Leandra sulfurea var. robusta Cogn.	0	2	Leara sulrea va. robta Co.
Stanhopea aurata (Lindl.) Planch.	0	0	Stanhopea aurata (Lindl.) Planch.
Tillandsia comarapaensis H.Luther	0	1	Tillndsia comaraaensis H.Lther
Symphyotrichum hintonii (G. L. Nesom) G. L. Nesom	0	2	Symphyrichum hinnii (G. L. Nem) G. L. Nem
Vilfa roxburghiana Nees	0	0	Vilfa roxburghiana Nees
Miconia alypifolia Naudin	0	1	Micnia alypfolia Nauin
Lithocardium greggii	0	2	Lithordium greii
Diplopappus laevigatus Sond.	0	0	Diplopappus laevigatus Sond.
Triolaena paleolata	0	1	Trioaena palelata
Chytroma langsdorffii (O.Berg) R.Knuth	0	2	Chyoma langsrffii (O.rg) R.Kth
Dactylorhiza ochroleuca (Wüstnei ex Boll) Holub	0	0	Dactylorhiza ochroleuca (Wüstnei ex Boll) Holub
Cassytha archboldiana	0	1	Casytha archbldiana
Piper asperrimicaule Trel.	0	2	Pir asperricaule Tr.
Ranunculus epacrus (Markl.) Ericsson	0	0	Ranunculus epacrus (Markl.) Ericsson
Maranta juncea Lam.	0	1	Marnta junea La.
Comeurya cumingiana	0	2	Comrya cumiiana
Maianthemum racemosum var. amplexicaule	0	0	Maianthemum racemosum var. amplexicaule
Rennera laxa (Bremek. & Oberm.) Källersjö	0	1	Renera laa (Brmek. & Obem.) Källrsjö
Smilax densibarbata F.T.Wang & Tang	0	2	Smax densirbata F.Tang & Tag
Guarea nigerica Baker fil.	0	0	Guarea nigerica Baker fil.
Pyrus amphigenea_x Domin ex Dostálek	0	1	Pyus amphienea_x Doin ex Dosálek
Noronhia gautieri	0	2	Norhia gaueri
Lophocolea fragrans subsp. fragrans	0	0	Lophocolea fragrans subsp. fragrans
Velleia daviesii F.Muell.	0	1	Veleia davesii F.Mell.
Diosma rourkei	0	2	Dima rouei
Bunium cylindricum var. nanum	0	0	Bunium cylindricum var. nanum
Uncinia loliacea Phil.	0	1	Uncnia lolacea Phl.
Arthraxon lancifolius	0	2	Artaxon lancolius
Rosa dumalis_x subsp. subcanina Hayek	0	0	Rosa dumalis_x subsp. subcanina Hayek
Leptogastrodia wuyishanensis	0	1	Leptogstrodia wuyishnensis
Saurauia succulenta Elmer	0	2	Sauuia succenta Elr
Eragrostis sporoboloides	0	0	Eragrostis sporoboloides
Coursetia rostrata	0	1	Couretia rosrata
Braunia peristomata	0	2	Braia periomata
Tetrastigma rafflesiae (Miq.) Planch.	0	0	Tetrastigma rafflesiae (Miq.) Planch.
Malva sylvestris subsp. subacaulis (Maire) Maire	0	1	Mava sylvstris subp. subaaulis (Mare) Mare
Mespilus wendlandii	0	2	Meslus wendndii
Drymonaetes cebennensis Gand., 1891	0	0	Drymonaetes cebennensis Gand., 1891
Pacourina cirsiifolia Kunth	0	1	Pacorina cirsifolia Kuth
Philomeda obovata Boivin	0	2	Phimeda obota Boin
Crucianella glauca subsp. transcaspica Ehrend.	0	0	Crucianella glauca subsp. transcaspica Ehrend.
Mesembryanthemum sabulicola	0	1	Mesembranthemum sabuicola
Rhododendron succothii Davidian	0	2	Rhodondron sucthii Davian
Paepalanthus oblongifolius Giul. & E.B.Miranda	0	0	Paepalanthus oblongifolius Giul. & E.B.Miranda
Limonia engleriana	0	1	Limnia englriana
Evolvulus tenuis subsp. yucatanensis	0	2	Evoulus teis sup. yucatensis
Conophytum ricardianum Loesch & Tischer	0	0	Conophytum ricardianum Loesch & Tischer
Mecodium microcarpum	0	1	Mecdium microarpum
Miconia holosericea var. subquintuplinervia	0	2	Micia holoricea va. subquinplinervia
Pimelea leucantha Diels	0	0	Pimelea leucantha Diels
Ixora borneensis Kuntze	0	1	Ixra bornensis Kunze
Sigmatostalix integrilabris Pupulin	0	2	Sigmastalix integlabris Pupin
Hieracium cordifolium subsp. lagascanum	0	0	Hieracium cordifolium subsp. lagascanum
Mecodium scabrum (A.Rich.) Copel.	0	1	Mecdium scarum (A.Rch.) Copl.
Teucrium kabylicum	0	2	Teuium kabicum
Hieracium rubroonegense Norrl.	0	0	Hieracium rubroonegense Norrl.
Melilotus petitpierrianus	0	1	Meliotus petitperrianus
Rhaphidostegium demissum var. carolinianum (Müll. Hal.) Paris	0	2	Rhaphistegium demsum va. carolianum (Ml. Ha) Pas
Dichapetalum whitei Torre	0	0	Dichapetalum whitei Torre
Tragacantha falciformis (Desf.) Kuntze	0	1	Tragaantha falciormis (Def.) Kunze
Solanum phureja f. sayhuanimayo	0	2	Solum phuja f. sayhuimayo
Celsia pedunculosa var. emarginata	0	0	Celsia pedunculosa var. emarginata
Gnaphalium stoechas Burm. fil.	0	1	Gnapalium stochas Bum. fi.
Rhynchospora sikkimensis C.B.Clarke	0	2	Rhyncspora sikkensis C.B.arke
Diospyros glaucescens	0	0	Diospyros glaucescens
Austroamericium brasiliense	0	1	Austromericium brasiiense
Ferolia minutiflora Kuntze	0	2	Feria minuflora Kuze
Galarhoeus togakusensis var. acuminatus (Hurus.) Hurus.	0	0	Galarhoeus togakusensis var. acuminatus (Hurus.) Hurus.
Pictetia spinosa (A.Rich.) Beyra & Lavin	0	1	Picetia spiosa (A.Rch.) Bera & Lain
Oldenlandia lawsoniae (Wight & Arn.) Kuntze	0	2	Oldeandia lawniae (Wht & Ar) Kuze
Peperomia tutensis Callejas	0	0	Peperomia tutensis Callejas
Cullen gaudichaudeanum (Decne.) J.W.Grimes	0	1	Culen gaudicaudeanum (Dene.) J.W.rimes
Quercus faginea subsp. lusitanica	0	2	Queus fagea sup. lusinica
Normandiodendron romii (De Wild.) J.Léonard	0	0	Normandiodendron romii (De Wild.) J.Léonard
Paspalum planum Hack.	0	1	Pasalum plaum Hak.
Thermopsis subglabra	0	2	Therpsis subabra
Odontoglossum madrense	0	0	Odontoglossum madrense
Xerotes turbinata Endl.	0	1	Xertes turbnata Enl.
Pelargonium congestum	0	2	Pelaonium constum
Chrysophyllum schomburgkianum A.DC.	0	0	Chrysophyllum schomburgkianum A.DC.
Nolana debilis	0	1	Nolna deblis
Cattleya milleri (Blumensch. ex Pabst) VanDenBerg	0	2	Cateya milri (Blunsch. ex Pat) VanDBerg
Homoiachne caespitosa (Boiss.) Pilg.	0	0	Homoiachne caespitosa (Boiss.) Pilg.
Glochidion molle Blume	0	1	Glocidion mole Blme
Prunus × subhirtella f. smithii (Koehne ex Bean) Koehne	0	2	Prus × subhtella f. smiii (Kone ex Be) Kone
Sabina saxicola	0	0	Sabina saxicola
Thlaspi idahoense var. aileeniae	0	1	Thlspi idahense va. aileniae
Diplazium travancoricum	0	2	Dipzium travaoricum
Hymenasplenium purpurascens	0	0	Hymenasplenium purpurascens
Gymnoleima rosmarinifolium	0	1	Gymnleima rosmarnifolium
Cinchona lutescens Vell.	0	2	Cinona lutcens Ve.
Tocantinia mira	0	0	Tocantinia mira
Gnaphalium obscurum	0	1	Gnapalium obsurum
Clusia neurosa	0	2	Clia neusa
Eulophia pileata Ridl.	0	0	Eulophia pileata Ridl.
Anthospermum ternatum Hiern	0	1	Anthopermum teratum Hirn
Echinopsis glauca (F.Ritter) H.Friedrich & G.D.Rowley	0	2	Echipsis glca (F.Rter) H.Frdrich & G.D.wley
Ophioglossum vulgatum subsp. minimum (Hook.fil.) Hook.fil.	0	0	Ophioglossum vulgatum subsp. minimum (Hook.fil.) Hook.fil.
Hieracium paltinae subsp. paltinae	0	1	Hiercium palinae subp. palinae
Leucocnide sororia	0	2	Leucnide soria
Croton bahamensis Millsp.	0	0	Croton bahamensis Millsp.
Primula wardii	0	1	Priula warii
Didissandra longipedunculata C. Y. Wu ex H. W. Li	0	2	Didiandra longipunculata C. Y. Wu ex H. W. Li
Seseli pimpinelloides (Sehlm. ex Boenn.) Spreng.	0	0	Seseli pimpinelloides (Sehlm. ex Boenn.) Spreng.
Bunium acaule	0	1	Bunum acale
Racosperma undosum	0	2	Racoerma undum
Croton glandulosus var. tenellus	0	0	Croton glandulosus var. tenellus
Ada cinnabarina (Linden ex Lindl.) N.H.Williams	0	1	Ada cinnaarina (Liden ex Linl.) N.H.Wlliams
Plantago brasiliensis var. cordobensis	0	2	Plaago brasiensis va. cordensis
Polycarpaea billei	0	0	Polycarpaea billei
Cordia fawcettii	0	1	Coria fawcttii
Neolitsea polycarpa H.Liu	0	2	Neotsea polarpa H.u
Phyllostachys yunhoensis	0	0	Phyllostachys yunhoensis
Stelis coripatae (Luer & R.Vásquez) Karremans	0	1	Steis coriatae (Ler & R.Váquez) Karrmans
Pleopodium simianum Schelpe & N.C.Anthony	0	2	Pleodium simnum Schpe & N.C.thony
Ivesia kingii S. Watson	0	0	Ivesia kingii S. Watson
Trichosanthes stylopodifera	0	1	Trichoanthes stylopdifera
Leucas rosmarinifolia Benth.	0	2	Leas rosmarifolia Beh.
Searsia kirkii (Oliv.) Moffett	0	0	Searsia kirkii (Oliv.) Moffett
Smilax polycephala F.T.Wang & Tang	0	1	Smiax polycphala F.TWang & Tag
Epacris calvertiana var. versicolor Maiden & Betche	0	2	Epais calvtiana va. versolor Maen & Behe
Andromeda lanceolata Desf.	0	0	Andromeda lanceolata Desf.
Barbula tectorum Müll.Hal.	0	1	Barula tecorum MüllHal.
Leveillea riparia	0	2	Levllea ripia
Floribundaria aurea	0	0	Floribundaria aurea
Berberis petiolaris var. grahwalana Ahrendt	0	1	Bereris petilaris va. grahalana Ahrndt
Argyroxiphium caliginis Forbes	0	2	Argyriphium calinis Foes
Juncus hylanderi	0	0	Juncus hylanderi
Aconogonon platyphyllum	0	1	Acongonon platyhyllum
Hypericum anagallidifolium	0	2	Hypicum anagaldifolium
Strobilanthes elongata C.B.Clarke	0	0	Strobilanthes elongata C.B.Clarke
Orthosia loandensis Fontella & C.Valente	0	1	Ortosia loanensis Fonella & C.Vaente
Clausena inaequalis var. abyssinica	0	2	Claena inaealis va. abysnica
Gyrandra blumbergiana	0	0	Gyrandra blumbergiana
Calanthe ×oodaruma Maek.	0	1	Calnthe ×oodruma Mak.
Biophytum myriophyllum	0	2	Bioytum myrioyllum
Epipactis palustris subsp. tricolor Höppner	0	0	Epipactis palustris subsp. tricolor Höppner
Pteris glauca	0	1	Pteis glaca
Matelea pastazaba Morillo	0	2	Matea paszaba Morlo
Triticum durum var. cauapulicum	0	0	Triticum durum var. cauapulicum
Hieracium submarginellum (Zahn) Üksip	0	1	Hiercium submarinellum (Zan) Ükip
Mesanthemum prescottianum (Bong.) Körn.	0	2	Mesahemum presctianum (Bo.) Kö.
Aphanamixis decandra (Roxb.) Kosterm.	0	0	Aphanamixis decandra (Roxb.) Kosterm.
Gaertnera diversifolia Ridl.	0	1	Gaernera diverifolia Ril.
Panicum boscianum	0	2	Panum bosanum
Macaranga ankafinensis var. baroniana Leandri	0	0	Macaranga ankafinensis var. baroniana Leandri
Psychotria thyrsiflora Ruiz & Pav.	0	1	Psycotria thyrsflora Ruz & Pa.
Morus cordatifolia	0	2	Mos cordafolia
Nemum equitans	0	0	Nemum equitans
Coluteastrum subumbellatum	0	1	Colutastrum subumbllatum
Chionographis japonica subsp. hisauchiana (Okuyama) H.Hara	0	2	Chionraphis japica sup. hisahiana (Okama) H.ra
Rubus rupestris	0	0	Rubus rupestris
Vicia depauperata	0	1	Viia depauerata
Cacalia komaroviana (Pojark.) Pojark.	0	2	Cacia komaviana (Pork.) Pojk.
Vernonia chapmanii C.D.Adams	0	0	Vernonia chapmanii C.D.Adams
Adiantum tetraphyllum f. genuina Hieron.	0	1	Adintum tetrahyllum f. genina Hieon.
Brassica cretica convar. italica	0	2	Braica creca conr. itaca
Monticalia cleefii (Cuatrec.) C. Jeffrey	0	0	Monticalia cleefii (Cuatrec.) C. Jeffrey
Dortmanna graminea (Lam.) Kuntze	0	1	Dortanna grainea (La.) Kunze
Draba dentata Rouy & Foucaud	0	2	Dra denta Roy & Fouud
Patagonium glomerulum	0	0	Patagonium glomerulum
Climacoptera merkulowiczii (Zakirov) Botsch.	0	1	Climaoptera merkulwiczii (Zakrov) Botch.
Acacia hemignosta F.Muell.	0	2	Acia hemiosta F.Mll.
Diospyros clavigera var. pachyphylla (C.B.Clarke) Ridl.	0	0	Diospyros clavigera var. pachyphylla (C.B.Clarke) Ridl.
Tuberostylis axillaris S. F. Blake	0	1	Tuberstylis axilaris S. F. Blke
Centaurea media Gugler	0	2	Cenurea mea Guer
Platea corniculata Becc.	0	0	Platea corniculata Becc.
Whitfieldia seretii	0	1	Whitfeldia sertii
Eucalyptus angusta Maiden	0	2	Eucaptus angta Maen
Barleria micans	0	0	Barleria micans
Swartzia bombycina R.S.Cowan	0	1	Swatzia bombcina R.S.owan
Triainolepis tomentella var. pilosituba Bremek.	0	2	Triailepis tomeella va. pilotuba Brek.
Elaphoglossum trianae Christ	0	0	Elaphoglossum trianae Christ
Pandanus inquilinus	0	1	Pananus inqulinus
Sebastiania serrata var. genuina	0	2	Sebaiania serta va. genna
Pilea bemarivensis Leandri	0	0	Pilea bemarivensis Leandri
Filipendula digitata var. nana	0	1	Filipndula digtata va. naa
Cistanche stenostachya	0	2	Cisnche stenoachya
Weissia senocarpa Müll.Hal.	0	0	Weissia senocarpa Müll.Hal.
Scorzonera gorovanica Nazarova	0	1	Scoronera goroanica Nazrova
Solanum chenopodium Raf.	0	2	Solum chenodium Ra.
Polypodium sinuosum	0	0	Polypodium sinuosum
Sonchus bequaertii DeWild.	0	1	Sonhus bequertii DeWld.
Piper globulantherum	0	2	Pir globultherum
Drymonia mexicana	0	0	Drymonia mexicana
Zollikoferia polydichotoma	0	1	Zollioferia polydihotoma
Anthemis aizoides	0	2	Antmis aizdes
Zygomenes parasitica Hassk.	0	0	Zygomenes parasitica Hassk.
Acioa librevillensis Letouzey	0	1	Acoa librevllensis Letuzey
Lamprococcus speciosus	0	2	Lamproccus speosus
Dicraeia dichotoma	0	0	Dicraeia dichotoma
Tibouchina comosa J. G. Freitas, A. K. A. Santos & R. P. Oliveira	0	1	Tibochina comsa J. G. Fretas, A. K. A. Sanos & R. P. Olieira
Epidendrum vermifugum Sessé & Moc.	0	2	Epiddrum vermugum Seé & Mo.
Collinsia arvensis Greene	0	0	Collinsia arvensis Greene
Mucuna chienkweiensis	0	1	Mucna chienkeiensis
Belmontia teuszii Schinz	0	2	Belntia teuii Scnz
Paphiopedilum gratrixianum var. sulivongii	0	0	Paphiopedilum gratrixianum var. sulivongii
Pandanus teuszii Warb.	0	1	Pananus teuzii Wab.
Oxalis werdemannii	0	2	Oxis werdannii
Telipogon setosus	0	0	Telipogon setosus
Epidendrum yacuriense Hágsater & H.Medina	0	1	Epidndrum yacuiense Hágater & H.Mdina
Nanorrhinum petranum	0	2	Nanohinum petnum
Huperzia ulixis (Herter) Holub	0	0	Huperzia ulixis (Herter) Holub
Linum squamulosum Rudolphi ex Willd.	0	1	Lium squamlosum Rudlphi ex Wild.
Salix japonica forma padifolia (Andersson) Koidz.	0	2	Sax japica foa padolia (Andsson) Koz.
Ligusticum alpinum (Ledeb.) F. Kurtz	0	0	Ligusticum alpinum (Ledeb.) F. Kurtz
Arundinaria fastuosa (Lat.-Marl. ex Mitford) Houz.	0	1	Arundnaria fasuosa (Lat.Marl. ex Mitord) Hoz.
Potentilla sericea var. sericea	0	2	Poteilla serea va. serea
Masdevallia striatella Rchb.f.	0	0	Masdevallia striatella Rchb.f.
Desmodium franchetii	0	1	Desmdium franhetii
Gomphia guianensis	0	2	Gomia guiansis
Tricalysia filiformistipulata var. epipsila	0	0	Tricalysia filiformistipulata var. epipsila
Pterisanthes dalhousiae var. major Ridl.	0	1	Pterianthes dalhusiae va. maor Ril.
Amblystegium varium var. attenuatum Podp.	0	2	Amblyegium vaum va. atteatum Po.
Rubus tibetanus	0	0	Rubus tibetanus
Stipagrostis vulnerans (Trin. & Rupr.) De Winter	0	1	Stiparostis vulnrans (Trn. & Rup.) De Winer
Cardiandra alternifolia forma ramosa Hayashi	0	2	Cardndra alterfolia foa rasa Hayhi
Aquilegia leptoceras Nutt.	0	0	Aquilegia leptoceras Nutt.
Malva borbonica Willd.	0	1	Mava borbnica Wild.
Reseda spinescens O. Schwartz	0	2	Reda spincens O. Schrtz
Peperomia alpina M.Martens & Galeotti	0	0	Peperomia alpina M.Martens & Galeotti
Daphnopsis alpestris (Gardner) Benth. & Hook.f. ex B.D.Jacks.	0	1	Daphopsis alpetris (Garner) Benh. & Hoo.f. ex B.D.acks.
Rodriguezia obscura F.Lehm. & Kraenzl.	0	2	Rodruezia obsra F.Lm. & Krazl.
Murraya amoena	0	0	Murraya amoena
Calluna vulgaris f. nana (G.Kirchn.) W.Beij.	0	1	Caluna vularis f. naa (G.Kichn.) W.Bij.
Acer fedtschenkoanum	0	2	Acr fedtscnkoanum
Impatiens mannii var. mannii	0	0	Impatiens mannii var. mannii
Allium makrianum	0	1	Allum makranum
Capparis loranthifolia var. bancroftii	0	2	Capris loranifolia va. bancftii
Rubus cryptadenus var. villicaulis (Köhler ex Weihe) Dumort.	0	0	Rubus cryptadenus var. villicaulis (Köhler ex Weihe) Dumort.
Fraxinus stenobotrys Gand.	0	1	Frainus stenootrys Gad.
Tinospora andamanica Diels	0	2	Tinpora andanica Dis
Hedeoma irvingii B.L.Turner	0	0	Hedeoma irvingii B.L.Turner
Agave rohanii	0	1	Agve rohnii
Calymmodon fragilis	0	2	Calyodon fralis
Bowlesia dichotoma Poepp.	0	0	Bowlesia dichotoma Poepp.
Hieracium boreale var. umbrosum	0	1	Hiercium borale va. umbosum
Erysimum bourgeauanum Coss. ex Nyman	0	2	Erymum bourguanum Co. ex Nyn
Billbergia loddigesii Steud.	0	0	Billbergia loddigesii Steud.
Gymnocalycium amerhauseri H.Till	0	1	Gymnoclycium amerhuseri H.Tll
Syngonanthus bracteosus var. scrupulosus	0	2	Syngonthus bracosus va. scrulosus
Axinaea minutiflora E.Cotton	0	0	Axinaea minutiflora E.Cotton
Scilla corymbosa	0	1	Scila corybosa
Byrsonima ferruginea var. macrophylla Benth.	0	2	Byrnima ferrinea va. macrhylla Beh.
Acer wardii W. W. Sm.	0	0	Acer wardii W. W. Sm.
Inga lamprophylla C.Wright ex Benth.	0	1	Ina lamprphylla C.Wight ex Benh.
Zerna paulsenii subsp. pamirica	0	2	Zea pauenii sup. pamica
Ipomoea hirsutula	0	0	Ipomoea hirsutula
Chimaphila monticola subsp. monticola	0	1	Chimphila montcola subp. montcola
Xylopicron muricatum (L.) Crantz	0	2	Xylocron muratum (L) Crtz
Hibiscus anemoniflorus Zipp. ex Span.	0	0	Hibiscus anemoniflorus Zipp. ex Span.
Bonafousia longituba Markgr.	0	1	Bonaousia longtuba Margr.
Rubus yunanicus	0	2	Rus yunicus
Cephaloziella jackii (Limpr. ex Spruce) Schiffn.	0	0	Cephaloziella jackii (Limpr. ex Spruce) Schiffn.
Tortula ruralis subsp. calcicolens (W.A. Kramer) Düll	0	1	Torula rurlis subp. calciolens (WA. Kraer) Dül
Hedeoma nana subsp. macrocalyx W.S.Stewart	0	2	Hedma naa sup. macralyx W.S.ewart
Calophanoides kouytcheensis (H. Lév.) H. S. Lo	0	0	Calophanoides kouytcheensis (H. Lév.) H. S. Lo
Hesperidopsis pinnatifidus	0	1	Hesperdopsis pinnaifidus
Cleome pentaphylla Eichler	0	2	Clme penthylla Eicer
Koeleria pooides	0	0	Koeleria pooides
Pachyphytum huastecanum J. Reyes, Etter & Kristen	0	1	Pachyhytum huastcanum J. Reys, Eter & Kriten
Monoon incertum Miq.	0	2	Moon inctum Mi.
Cirsium acaule var. americanus	0	0	Cirsium acaule var. americanus
Evacopsis heldreichii	0	1	Evacpsis heldrichii
Meconopsis leonticifolia	0	2	Mecopsis leontifolia
Saurauia napaulensis	0	0	Saurauia napaulensis
Senecio sartorii	0	1	Sencio sarorii
Brachythecium rutabulum f. atroviride (Brizi) Podp.	0	2	Brachhecium rutulum f. atroride (Bri) Po.
Limonium fradinianum	0	0	Limonium fradinianum
Ipomoea urbica var. muricata Choisy	0	1	Ipooea urbca va. murcata Chosy
Epiphyllopsis gaertneri var. serrata (Lindgr.) Backeb.	0	2	Epiphlopsis gaeneri va. serta (Ligr.) Bacb.
Ziziphora aragonensis Pau	0	0	Ziziphora aragonensis Pau
Rubus bifrons var. robustior Kük.	0	1	Ruus bifons va. robutior Kü.
Gentiana gracilipes Turrill	0	2	Genana gracipes Turll
Philodendron krebsii Schott	0	0	Philodendron krebsii Schott
Hallieracantha elmeri	0	1	Hallieacantha elmri
Anastrophyllum hamatum (Gottsche & Hampe) Steph.	0	2	Anastrhyllum hamum (Gosche & Hae) Sth.
Arenaria ciliata var. fugax Gay ex Gren.	0	0	Arenaria ciliata var. fugax Gay ex Gren.
Rubus praestans	0	1	Ruus praetans
Warczewiczella wendlandii (Rchb.f.) Nash	0	2	Warczeczella wendndii (Rc.f.) Nah
Breutelia austroarcuata (Müll. Hal.) Paris	0	0	Breutelia austroarcuata (Müll. Hal.) Paris
Campylopus paradoxus f. fragilis Thér.	0	1	Camplopus paraoxus f. frailis Thr.
Cypholophus moluccanus (Blume) Miq.	0	2	Cyphophus moluanus (Ble) Mi.
Hypopterygium bonatii Thér.	0	0	Hypopterygium bonatii Thér.
Pseudechinolaena moratii	0	1	Pseudecinolaena mortii
Crassocephalum bumbense	0	2	Crassophalum bumnse
Dasycondylus dusenii	0	0	Dasycondylus dusenii
Celastrus mainsianus Lundell	0	1	Celatrus mainianus Lunell
Hieracium siluriense	0	2	Hiecium siluense
Securigera libanotica (Boiss.) Lassen	0	0	Securigera libanotica (Boiss.) Lassen
Paederia autumnalis Buch.-Ham. ex Wall.	0	1	Paeeria autunalis Buch-Ham. ex Wal.
Eucalyptus erythronema subsp. inornata	0	2	Eucaptus erytonema sup. inoata
Salix schinziana_x Braun-Blanq.	0	0	Salix schinziana_x Braun-Blanq.
Corchorus argillicola	0	1	Corcorus argilicola
Chordifex gracilior (F.Muell. ex Benth.) B.G.Briggs & L.A.S.Johnson	0	2	Choifex gralior (F.ell. ex Ben.) B.G.iggs & L.A.Sohnson
Anemonanthea nemorosa (L.) Gray	0	0	Anemonanthea nemorosa (L.) Gray
Duranta mutisii L.f.	0	1	Durnta mutsii L..
Philonotis fontanoides	0	2	Philotis fontoides
Omphalodes myosotoides	0	0	Omphalodes myosotoides
Cyathea borbonica var. latifolia (Hook.) Bonap.	0	1	Cyahea borbnica va. latiolia (Hok.) Bonp.
Phyllanthus griseus Wall.	0	2	Phylnthus grius Wa.
Lepanthes pilosiaures	0	0	Lepanthes pilosiaures
Symphyotrichum simmondsii	0	1	Symphytrichum simmndsii
Fuchsia rosea Ruiz & Pav.	0	2	Fucia roa Ruz & Pa.
Scilla natalensis	0	0	Scilla natalensis
Papaver atlanticum subsp. atlanticum	0	1	Papver atlaticum subp. atlaticum
Homalomena latifrons	0	2	Homamena latrons
Wahlenbergia dieterlenii	0	0	Wahlenbergia dieterlenii
Ctenodon veadeiranus	0	1	Cteodon veaderanus
Dendrobium angusticaule P.J.Spence	0	2	Dendbium anguscaule P.J.ence
Catasetum cucutaense	0	0	Catasetum cucutaense
Mikania asoaracoides	0	1	Miknia asoarcoides
Bulbostylis lateritica	0	2	Bulbtylis latetica
Spatholobus oblongifolius	0	0	Spatholobus oblongifolius
Cypripedium albanense hort.	0	1	Cypriedium albaense hot.
Dzieduszyckia limnobis Rehmann	0	2	Dziedzyckia limbis Rehnn
Festuca marcopetrii Veldkamp	0	0	Festuca marcopetrii Veldkamp
Praxelis sanctopaulensis (B. L. Rob.) R. M. King & H. Rob.	0	1	Praelis sanctoaulensis (B. L. Ro.) R. M. Kig & H. Ro.
Potentilla sericea var. agrimonioides (M.Bieb.) Boiss.	0	2	Poteilla serea va. agrimioides (M.eb.) Bos.
Cnicus nikkoensis	0	0	Cnicus nikkoensis
Nigella papillosa subsp. atlantica (Murb.) Amich ex G. López	0	1	Niglla papilosa subp. atlatica (Mub.) Amch ex G. Lóez
Acalypha pruriens Nees & Mart.	0	2	Acapha pruens Nes & Ma.
Buchtienia ecuadorensis Garay	0	0	Buchtienia ecuadorensis Garay
Helianthus divaricatus var. angustifolius	0	1	Helinthus divarcatus va. angustfolius
Oncidium montanum Barb.Rodr.	0	2	Oncium monnum Barbodr.
Juncus ochrocoleus	0	0	Juncus ochrocoleus
Rosa coriifolia var. subbiserrata	0	1	Roa corifolia va. subbierrata
Uragoga tylophora (Kurz) Kuntze	0	2	Uraga tylhora (Kz) Kuze
Euphorbia broteroi Daveau	0	0	Euphorbia broteroi Daveau
Ascolepis gracilis Turrill	0	1	Ascoepis grailis Turill
Plagiothecium javense (M. Fleisch.) Sakurai	0	2	Plagihecium javse (M. Flech.) Sakai
Tectaria semipinnata (Roxb.) C. V. Morton	0	0	Tectaria semipinnata (Roxb.) C. V. Morton
Salvia thomasii	0	1	Salia thoasii
Elsholtzia oppositifolia (Sm.) Poir.	0	2	Elshtzia opposifolia (S) Po.
Cliffortia cruciata	0	0	Cliffortia cruciata
Verbascum heterophlomos	0	1	Verbscum heterohlomos
Tradescantia riparia	0	2	Tradeantia ripia
Ononis angustissima var. ulicina Webb & Berthel.	0	0	Ononis angustissima var. ulicina Webb & Berthel.
Spiraea crenata Schmidt	0	1	Spiaea creata Schidt
Juncus glaucus subsp. typicus Asch. & Graebn.	0	2	Juus glaus sup. typus As. & Gran.
Mancoa minima	0	0	Mancoa minima
Boehmeria hispidula Blume	0	1	Boeheria hispdula Blme
Sacciolepis simaoensis Y.Y.Qian	0	2	Sacclepis simansis Y.Yian
Bulbophyllum fatuum	0	0	Bulbophyllum fatuum
Micranthocereus flaviflorus subsp. flaviflorus	0	1	Micranhocereus flavilorus subp. flavilorus
Poa udensis Trautv. & C.A.Mey.	0	2	Poa udeis Trav. & C.Aey.
Schrebera koiloneura var. delevoyi	0	0	Schrebera koiloneura var. delevoyi
Paspalidium ophiticola (Hitchc. & Ekman) Davidse & R.W.Pohl	0	1	Paspaidium ophiicola (Hichc. & Ekmn) Davdse & R.WPohl
Gaylussacia virgata var. nervosa	0	2	Gaylsacia virta va. nersa
Laguncularia rosea	0	0	Laguncularia rosea
Sida troyana	0	1	Sia troana
Lepidaria malaiana Danser	0	2	Leparia malana Daer
Sepikea cylindrocarpa Schltr.	0	0	Sepikea cylindrocarpa Schltr.
Greenonium cabrerae	0	1	Greeonium caberae
Fragaria muricata Duchesne	0	2	Fraria murata Ducsne
Rubus colemannii var. declinis Sudre	0	0	Rubus colemannii var. declinis Sudre
Pandanus aragoensis	0	1	Pananus aragensis
Ervum giganteum Stank.	0	2	Erm gigteum Stk.
Dichocarpum sarmentosum (Ohwi) Murata	0	0	Dichocarpum sarmentosum (Ohwi) Murata
Helianthus formosus	0	1	Helinthus forosus
Paronychia longifolia Steud.	0	2	Parochia longolia Std.
Tecoma castanifolia	0	0	Tecoma castanifolia
Euphorbia depauperata var. trachycarpa (Pax) S.Carter	0	1	Euphrbia depauerata va. trachcarpa (Px) S.Crter
Vaccinium sulawesiense Mustaqim & P. W. Fritsch	0	2	Vacnium sulawiense Musqim & P. W. Frich
Eurybia paludosa	0	0	Eurybia paludosa
Streptocarpus parensis	0	1	Streptcarpus parnsis
Salacia parviflora	0	2	Salia parvlora
Bromus macrostachys var. divaricatus (Rohde ex Loisel.) Nyman, 1882	0	0	Bromus macrostachys var. divaricatus (Rohde ex Loisel.) Nyman, 1882
Psychotria gabonica Hiern	0	1	Psycotria gabnica Hirn
Tillandsia maxima	0	2	Tilldsia mama
Juncus welwitschii	0	0	Juncus welwitschii
Delphinium speciosum subsp. ranunculifolium (Hook.f. & Thomson) Brühl	0	1	Delpinium specosum subp. ranunclifolium (Hok.f. & Thoson) Brhl
Drosera glabriscapa	0	2	Drora glabscapa
Aster firmus Nees	0	0	Aster firmus Nees
Oenothera serrulata subsp. pinifolia (Engelm. ex A.Gray) Munz	0	1	Oenohera serrlata subp. piniolia (Enelm. ex A.Gay) Muz
Heuchera americana var. hispida (Pursh) E.F.Wells	0	2	Heuera amecana va. hisda (Puh) E.Fells
Leptalix media Raf.	0	0	Leptalix media Raf.
Sedum litoreum subsp. praesidis	0	1	Seum litreum subp. praeidis
Hedysarum diversifolium Poir.	0	2	Hedarum diverfolium Po.
Kyllinga transitoria	0	0	Kyllinga transitoria
Dinteranthus pole-evansii	0	1	Dinteanthus pole-vansii
Homalium foetidum (Roxb.) Benth.	0	2	Homium foedum (Ro.) Beh.
Blepharispermum fruticosum	0	0	Blepharispermum fruticosum
Cryptocentrum peruvianum	0	1	Cryptoentrum peruianum
Racosperma excelsum var. angustum (Pedley) Pedley	0	2	Racoerma excsum va. angtum (Peey) Peey
Isopterygium geophilum (Austin) A.Jaeger	0	0	Isopterygium geophilum (Austin) A.Jaeger
Astragalus ulziykhutagii	0	1	Astrgalus ulziykutagii
Aulomyrcia longipes var. spathulata O. Berg	0	2	Aulorcia lonpes va. spatlata O. Beg
Glochidion temehaniense J.W.Moore	0	0	Glochidion temehaniense J.W.Moore
Ancylanthos rufescens	0	1	Ancylnthos rufecens
Rubus thyrsoideus subsp. thyrsanthus	0	2	Rus thyrideus sup. thyrnthus
Cariniana rubra Gardner ex Miers	0	0	Cariniana rubra Gardner ex Miers
Scilla speciosa Samp.	0	1	Scila speiosa Sap.
Frullania wagneri Steph.	0	2	Fruania wagri Sth.
Cyanaeorchis praetermissa	0	0	Cyanaeorchis praetermissa
Sisymbrium bilobum (K.Koch) Grossh.	0	1	Sisybrium bilbum (K.och) Grosh.
Pergularia daemia subsp. daemia	0	2	Pergaria daia sup. daia
Sinobambusa scabrida T.H.Wen	0	0	Sinobambusa scabrida T.H.Wen
Dialium excelsum Steyaert	0	1	Diaium exclsum Steaert
Oxalis monochasiata Fiaschi	0	2	Oxis monocsiata Fiahi
Paullinia olivacea Radlk.	0	0	Paullinia olivacea Radlk.
Dianthus carpathicus Borbás	0	1	Diathus carpahicus Borás
Hemiphlebium kapplerianum	0	2	Hemipebium kapplianum
Corchorus burmanni DC.	0	0	Corchorus burmanni DC.
Cirsium repandum Michx.	0	1	Cirium repndum Micx.
Tibetiodes jeffreyana (Diels) Nesom	0	2	Tibeodes jeffyana (Dis) Nem
Pinus remota subsp. catarinae	0	0	Pinus remota subsp. catarinae
Calyptranthes rufescens	0	1	Calyptanthes rufecens
Vietnamosasa pusilla	0	2	Vietnosasa pusla
Ponerorchis pathakiana	0	0	Ponerorchis pathakiana
Hieracium alpinum subsp. leptoglossum Dahlst. ex Elfstr.	0	1	Hiercium alpnum subp. leptolossum Dahst. ex Elftr.
Rubus fictus var. tomentellipes Sudre	0	2	Rus fius va. tomenllipes Sue
Myriostachya wightiana (Nees ex Steud.) Hook.f.	0	0	Myriostachya wightiana (Nees ex Steud.) Hook.f.
Bakeridesia senilis	0	1	Bakerdesia senlis
Rhabdoweisia striata f. subdenticulata (Boulay) Mönk.	0	2	Rhabdeisia strta f. subdenculata (Boay) Mö.
Anemone pusilla	0	0	Anemone pusilla
Gesneria lindenii H.E.Moore	0	1	Geseria linenii H.E.oore
Rhynchospora schoenoides Britton	0	2	Rhyncspora schooides Brion
Piper sellertianum Trel.	0	0	Piper sellertianum Trel.
Aconitum jin-muratae	0	1	Acoitum jin-mratae
Phlox longifolia var. tenuifolia A.Gray	0	2	Phx longolia va. tenuolia A.ay
Campylopus umbellatus var. umbellatus	0	0	Campylopus umbellatus var. umbellatus
Anila cuneata	0	1	Anla cunata
Lanxangia thysanochilila (S.Q.Tong & Y.M.Xia) M.F.Newman & Škorničk.	0	2	Lanngia thysanhilila (S.Tong & Y.Mia) M.F.wman & Škoičk.
Acer dactylophyllum Greene	0	0	Acer dactylophyllum Greene
Clusia arrudea	0	1	Cluia arrdea
Jungermannia quinquedentata var. floerkei (F.Weber & D.Mohr) Hartm.	0	2	Jungeannia quinquentata va. flokei (F.ber & D.Mr) Ham.
Crataegus bosciana	0	0	Crataegus bosciana
Epidendrum propinquum A.Rich. & Galeotti	0	1	Epidndrum propnquum A.Rch. & Galotti
Calophyllum sulatri Eeden.	0	2	Caloyllum sulri Een.
Begonia parcifolia	0	0	Begonia parcifolia
Oreopanax laciniosus Decne. & Planch.	0	1	Oreoanax laciiosus Dece. & Plach.
Vaccinium amblyandrum F. Muell.	0	2	Vacnium amblndrum F. Mul.
Viola takedana var. tenuicornis Nakai	0	0	Viola takedana var. tenuicornis Nakai
Rhododendron ellipticum Maxim.	0	1	Rhodoendron elliticum Maxm.
Stachys marrubiifoliohirta	0	2	Stays marrubioliohirta
Ranunculus × alopecuroides (Greene) Christenh. & Byng	0	0	Ranunculus × alopecuroides (Greene) Christenh. & Byng
Smilax turbans F.T.Wang & Tang	0	1	Smiax turans F.TWang & Tag
Cucumis cogniauxianus Dinter	0	2	Cucis cognixianus Dier
Tulipa nitida	0	0	Tulipa nitida
Stillingia sylvatica var. angustifolia	0	1	Stilingia sylvtica va. angusifolia
Sphagnum robustum var. strictum (Röll) Cardot	0	2	Sphnum robtum va. strtum (Rl) Caot
Sarracenia × sanderae	0	0	Sarracenia × sanderae
Hypochaeris glauca (Phil.) Reiche	0	1	Hypocaeris glaca (Phl.) Reihe
Entodontopsis rhabdodonta	0	2	Entodtopsis rhabdonta
Hieracium gosolianum Mateo, Egido & Gómiz	0	0	Hieracium gosolianum Mateo, Egido & Gómiz
Ageratum viscosum	0	1	Ageatum visosum
Lasiacis sloanei (Griseb.) Hitchc.	0	2	Lascis sloei (Greb.) Hitc.
Amellus alternifolius subsp. angustissimus	0	0	Amellus alternifolius subsp. angustissimus
Porotrichum rigidum Mitt.	0	1	Porotichum rigdum Mit.
Hordeum vulgare var. chalunicum Vavilov & Orlov ex Lukyanova, Trofim., G.N.Gudkova, Terentyeva & Yarosh	0	2	Horum vulre va. chalicum Vavov & Orv ex Lukyova, Trom., G.N.Gkova, Tereyeva & Yash
Rubus praecipuus	0	0	Rubus praecipuus
Peperomia attenuata var. attenuata	0	1	Pepeomia atteuata va. atteuata
Doritis taenialis (Lindl.) Hook.f.	0	2	Doris taealis (Lil.) Hoof.
Dioscorea concepcionis	0	0	Dioscorea concepcionis
Cassia falcinella Oliv.	0	1	Casia falcnella Olv.
Pteropsis vittarioides Desv.	0	2	Ptepsis vittaoides De.
Hieracium aquilum Norrl.	0	0	Hieracium aquilum Norrl.
Oleandra cumingii J. Sm.	0	1	Olendra cumngii J. Sm.
Parietaria multicaulis Boiss. & Heldr.	0	2	Pariaria multaulis Bos. & Her.
Hovea chorizemifolia	0	0	Hovea chorizemifolia
Rumex usticanus	0	1	Ruex ustianus
Tillandsia leiboldiana var. guttata	0	2	Tilldsia leibdiana va. gutta
Astragalus akkensis subsp. uzzararum (Maire) Quézel & Santa	0	0	Astragalus akkensis subsp. uzzararum (Maire) Quézel & Santa
Artemisia pedemontana subsp. pedemontana	0	1	Arteisia pedemntana subp. pedemntana
Dasylirion laxiflorum Baker	0	2	Dasyrion laxiorum Bar
Grammitis cavisora (C.Chr.) Copel.	0	0	Grammitis cavisora (C.Chr.) Copel.
Lysimachia venosa (Wawra) H.St.John	0	1	Lysiachia vensa (Wara) H.StJohn
Caloscordum neriniflorum	0	2	Caloordum nerinlorum
Linaria meyerae Kuprian.	0	0	Linaria meyerae Kuprian.
Diplazium lanceum var. grandicrenatum	0	1	Diplzium laneum va. grandirenatum
Ceanothus prostratus var. grandifolius (Torr.) Jeps.	0	2	Ceathus prosatus va. grandolius (To.) Je.
Horsfieldia whitmorei	0	0	Horsfieldia whitmorei
Poa tibetica var. aristulata Hook.f.	0	1	Poa tibtica va. arisulata Hoo.f.
Ruellia matutina Hochst. & Steud. ex C. Presl	0	2	Rueia matina Hoct. & Std. ex C. Prl
Crinitina fominii	0	0	Crinitina fominii
Lupinus humicolus A.Nelson	0	1	Lupnus humiolus A.Nlson
Erythraea linariifolia (Lam.) Pers.	0	2	Eryraea linarfolia (L.) Pe.
Hypoestes purpurea (L.) R.Br.	0	0	Hypoestes purpurea (L.) R.Br.
Phippsia vahliana subsp. jenisseensis (Roshev.) Á.Löve & D.Löve	0	1	Phipsia vahiana subp. jeniseensis (Rosev.) Á.Lve & D.Lve
Pyrrocoma liatriformis Greene	0	2	Pyrcoma liatrormis Grne
Polypodium nudiusculum Kunze	0	0	Polypodium nudiusculum Kunze
Desmatodon sartorii (Müll. Hal.) Paris	0	1	Desmtodon sarorii (Mül. Ha.) Pais
Plectronema candida (Lindl.) Raf.	0	2	Pleconema canda (Lil.) Ra.
Brugmansia vulcanicola (A.S.Barclay) R.E.Schult.	0	0	Brugmansia vulcanicola (A.S.Barclay) R.E.Schult.
Copiapoa coquimbana var. wagenknechtii	0	1	Copapoa coqumbana va. wagenkechtii
Hypserpa heteromera Miers	0	2	Hyprpa hetemera Mis
Parsonsia nesophila F. M. Bailey	0	0	Parsonsia nesophila F. M. Bailey
Leucothoe salicifolia var. pyrifolia (Pers.) DC.	0	1	Leucthoe salicfolia va. pyriolia (Pes.) DC.
Alibertia davidasae	0	2	Alirtia davasae
Dianthus brachyanthus var. nivalis	0	0	Dianthus brachyanthus var. nivalis
Selago swynnertonii var. leiophylla	0	1	Selgo swynnrtonii va. leiohylla
Samyda arborea Rich.	0	2	Sada arbea Ri.
Zizaniopsis bonariensis	0	0	Zizaniopsis bonariensis
Epidendrum rhabdobulbon Schltr.	0	1	Epidndrum rhabdbulbon Schtr.
Pachycereus foetidus (T.MacDoug. & Miranda) P.V.Heath	0	2	Pachereus foedus (T.MDoug. & Mirda) P.Veath
Piper pseudovelutinum	0	0	Piper pseudovelutinum
Elleanthus conifer (Rchb.f. & Warsz.) Rchb.f.	0	1	Ellenthus confer (Rcb.f. & Warz.) Rch.f.
Myrcia arborea	0	2	Myia arbea
Limonium chodshamumynense Lincz. & Czukav.	0	0	Limonium chodshamumynense Lincz. & Czukav.
Lasiopetalum quinquenervium	0	1	Lasioetalum quinqunervium
Blechnum regnellianum (Kunze) C. Chr.	0	2	Blenum regneianum (Kue) C. Ch.
Grewia sapida Roxb.	0	0	Grewia sapida Roxb.
Potentilla nivea subsp. ciscaspica Soják	0	1	Potetilla niea subp. ciscspica Soák
Randia oocarpa Ridl.	0	2	Raia oocpa Ri.
Arundo calamaria	0	0	Arundo calamaria
Scurrula pentagonia (DC.) G.Don	0	1	Scurula pentgonia (D.) G.on
Merremia aniseiifolia Ooststr.	0	2	Mermia anisefolia Oostr.
Russelia sonorensis Carlson	0	0	Russelia sonorensis Carlson
Lactuca virosa	0	1	Lacuca virsa
Calliandra quetzal (Donn.Sm.) Donn.Sm.	0	2	Callndra queal (DonSm.) DonSm.
Allium trichocephalum Nábelek	0	0	Allium trichocephalum Nábelek
Eremurus roseolus Vved.	0	1	Ereurus rosolus Vvd.
Thymus serpyllum var. gaviolii	0	2	Thus serllum va. gavlii
Tabernaemontana luciliae Leeuwenb.	0	0	Tabernaemontana luciliae Leeuwenb.
Montia fontana var. minor	0	1	Monia fonana va. mior
Arenaria eginensis	0	2	Areria eginsis
Chaerophyllum canadense (L.) Pers.	0	0	Chaerophyllum canadense (L.) Pers.
Polianthes geminiflora var. graminifolia (Rose) McVaugh	0	1	Polinthes geminflora va. gramiifolia (Roe) McVugh
Pteronia flexicaulis DC.	0	2	Ptenia flexaulis DC.
Eupatorium chapalense var. salicifolium B.L.Rob.	0	0	Eupatorium chapalense var. salicifolium B.L.Rob.
Saccogyna antarctica	0	1	Saccgyna antactica
Lepisorus patungensis	0	2	Leporus patuensis
Impatiens jinpingensis Y.M.Shui & G.F.Li	0	0	Impatiens jinpingensis Y.M.Shui & G.F.Li
Blyxa novoguineensis	0	1	Blxa novoguneensis
Nelitris paniculata Lindl.	0	2	Nelris panilata Lil.
Scoparia montevidensis var. glandulifera	0	0	Scoparia montevidensis var. glandulifera
Horsfieldia moluccana var. petiolaris	0	1	Horsfeldia molucana va. petilaris
Paullinia guarumima Vell.	0	2	Pauinia guamima Ve.
Sorbus guanxianensis	0	0	Sorbus guanxianensis
Madaractis scabra	0	1	Madaactis scara
Pterocarya sinensis hort.	0	2	Pterarya sinsis ho.
Andropogon quinqueflorus	0	0	Andropogon quinqueflorus
Polytrichum gracile f. atromitrium (Meyl.) Podp.	0	1	Polytichum graile f. atromtrium (Mel.) Pop.
Staphidium anceps Naudin	0	2	Stapdium anps Nain
Chilenia castaneoides	0	0	Chilenia castaneoides
Kaempferia anomala	0	1	Kaemferia anoala
Senecio endlicheri DC.	0	2	Senio endlheri DC.
Polygala spinosa L.	0	0	Polygala spinosa L.
Anisochilus carnosus var. eriocephalus (Benth.) T.Cooke	0	1	Anisohilus carosus va. eriocphalus (Beth.) T.Coke
Hieracium hookeri	0	2	Hiecium hoori
Spondias brunea Urb.	0	0	Spondias brunea Urb.
Rauvolfia mayombensis	0	1	Rauvlfia mayomensis
Malus sieversii var. persicifolia (Popov) Ponomar.	0	2	Mas siersii va. persifolia (Pov) Ponar.
Osmothamnus fragrans (Adams) DC.	0	0	Osmothamnus fragrans (Adams) DC.
Bignonia incarnata var. caribaea DC.	0	1	Bigonia incanata va. carbaea DC.
Euphorbia cyparissioides	0	2	Euprbia cypariioides
Andromeda humilis Banks & Sol. ex Hook. fil.	0	0	Andromeda humilis Banks & Sol. ex Hook. fil.
Stipa klimesii	0	1	Stpa kliesii
Mikania variabilis	0	2	Mikia variilis
Heracleum sphondylium var. rarum	0	0	Heracleum sphondylium var. rarum
Tillandsia cauligera	0	1	Tillndsia caulgera
Ranunculus nyaradyanus Prodan	0	2	Ranuulus nyaryanus Pran
Psychotria oddonii DeWild.	0	0	Psychotria oddonii DeWild.
Rubus malacoxylon_x Sudre	0	1	Ruus malacoylon_x Sure
Sesbania sesban var. nubica Chiov.	0	2	Sesnia sean va. nuca Chv.
Andropogon strictus Host	0	0	Andropogon strictus Host
Alyssum saxigenum Timb.-Lagr.	0	1	Alysum saxienum Timb.Lagr.
Anemone slavica G.Reuss	0	2	Anene slaca G.Rss
Weinmannia latifolia C.Presl	0	0	Weinmannia latifolia C.Presl
Androsace albana var. wiedemannii	0	1	Andrsace albna va. wiedeannii
Drepanolejeunea macrodonta (Mitt.) Steph.	0	2	Drepanejeunea macronta (Mi.) Sth.
Solidago hirta	0	0	Solidago hirta
Schefflera aquaverensis M.J. & Cannon	0	1	Scheflera aquavrensis M.. & Canon
Microstylis pubicallosa Schltr.	0	2	Micrtylis pubillosa Schr.
Heteranthocidium boothianum	0	0	Heteranthocidium boothianum
Ericala verna	0	1	Eriala vena
Zygophyllum karatavicum	0	2	Zygoyllum karavicum
Hypnum argenteum var. julaceum (Schrad. ex G. Gaertn., B. Mey. & Scherb.) F. Weber & D. Mohr	0	0	Hypnum argenteum var. julaceum (Schrad. ex G. Gaertn., B. Mey. & Scherb.) F. Weber & D. Mohr
Heliconia sylvestris	0	1	Helionia sylvstris
Ilex yunnanensis	0	2	Ilx yunnensis
Tetragonia trigona	0	0	Tetragonia trigona
Aspalathus divaricata subsp. divaricata	0	1	Aspaathus divaicata subp. divaicata
Siphonoglossa sessilis	0	2	Siphoglossa seslis
Tessenia oligodonta var. oligodonta	0	0	Tessenia oligodonta var. oligodonta
Sesamum imperatricis	0	1	Sesmum impertricis
Lemna valdiviana var. pellucida Hegelm.	0	2	Lea valdiana va. pelcida Hegm.
Cotoneaster horizontalis var. adpressus	0	0	Cotoneaster horizontalis var. adpressus
Draba alpina f. glacialis Kjellm.	0	1	Drba alpna f. glacalis Kjelm.
Pedicularis phaceliifolia Franch.	0	2	Pedilaris phaceifolia Frah.
Memecylon scutellatum var. subsessile Kurz	0	0	Memecylon scutellatum var. subsessile Kurz
Nuttallia cordata Lindl.	0	1	Nuttllia corata Linl.
Urena rigida	0	2	Ura rida
Vernonia piloselloides	0	0	Vernonia piloselloides
Gilia attenuata	0	1	Giia atteuata
Opuntia mamillata A. Schott ex Engelm.	0	2	Opuia mamlata A. Sctt ex Engm.
Cissus kilimandscharica Gilg	0	0	Cissus kilimandscharica Gilg
Loranthus miquelii	0	1	Lorathus miqelii
Porrum ophioscorodon	0	2	Poum ophioorodon
Papaver somniferum subsp. hortense	0	0	Papaver somniferum subsp. hortense
Coryphopteris pectiniformis var. hirsuta Holttum	0	1	Coryphpteris pectinformis va. hiruta Holtum
Leucomium debile (Sull.) Mitt.	0	2	Leumium dele (Su.) Mi.
Onosma echioides subsp. dalmatica	0	0	Onosma echioides subsp. dalmatica
Brownanthus simplex (N. E. Br. ex C. A. Maass) Bullock	0	1	Brownnthus simlex (N. E. Br. ex C. A. Maas) Bulock
Dendrophorbium favillosum	0	2	Dendroorbium faviosum
Trifolium vaillantii M.Bieb.	0	0	Trifolium vaillantii M.Bieb.
Polyalthia verdcourtii	0	1	Polylthia verdcurtii
Stipa rigida	0	2	Sta rida
Hieracium murorum subsp. rubiginans (Norrl.) Zahn	0	0	Hieracium murorum subsp. rubiginans (Norrl.) Zahn
Malva parviflora	0	1	Mava parvflora
Monosis elaeagnoides Kunth	0	2	Monis elaeaoides Kuh
Jambosa canalensis	0	0	Jambosa canalensis
Troxirum quadrifolium (L.) Raf.	0	1	Troirum quadrfolium (L) Ra.
Euphorbia taitensis var. stenhymenia Boiss.	0	2	Euprbia tainsis va. stenmenia Bos.
Embothrium pinnatum	0	0	Embothrium pinnatum
Solanum watneyi Martine & Frawley	0	1	Solnum wateyi Marine & Fraley
Eria gretcheniae Ormerod	0	2	Era greteniae Ormod
Mastichodendron microlobum	0	0	Mastichodendron microlobum
Taxithelium capillipes	0	1	Taxitelium capilipes
Ipomoea noctiflora	0	2	Ipoea noctlora
Cinnamomum carrierei	0	0	Cinnamomum carrierei
Primula erratica W.W.Sm.	0	1	Priula errtica W.WSm.
Aporum babiense	0	2	Apum babnse
Glossaspis tentaculata	0	0	Glossaspis tentaculata
Taenitis blechnoides (Willd.) Sw.	0	1	Taeitis blechoides (Wild.) Sw.
Cuscuta brevistyla A.Braun	0	2	Custa brevtyla A.Bun
Carya ovalis var. odorata	0	0	Carya ovalis var. odorata
Hieracium leucophaeum var. petrophilum Godet	0	1	Hiercium leucohaeum va. petrohilum Goet
Dipogon avenaceus Willd.	0	2	Dipon aveceus Wid.
Schima paracrenata HungT.Chang	0	0	Schima paracrenata HungT.Chang
Waria zeylanica	0	1	Waia zeylnica
Collinsia alba Raf.	0	2	Colnsia ala Ra.
Phyllanthus fruticosus B.Heyne ex Wall.	0	0	Phyllanthus fruticosus B.Heyne ex Wall.
Strychnos dysophylla Benth.	0	1	Stryhnos dysohylla Benh.
Pinguicula crystallina K.Koch	0	2	Pingcula crysllina K.ch
Demorchis crispa (J.J.Sm.) M.A.Clem. & D.L.Jones	0	0	Demorchis crispa (J.J.Sm.) M.A.Clem. & D.L.Jones
Berberis circumserrata	0	1	Bereris circumerrata
Stenopadus ventricosus	0	2	Stenadus ventcosus
Hymenatherum anomalum Canby & Rose	0	0	Hymenatherum anomalum Canby & Rose
Ilex kanehirae (Yamam.) Koidz.	0	1	Ilx kaneirae (Yaam.) Koiz.
Catanthera pilosa	0	2	Catahera pisa
Quercus marlipoensis Hu & W.C.Cheng	0	0	Quercus marlipoensis Hu & W.C.Cheng
Astragalus cruentus Balb.	0	1	Astrgalus cruntus Bab.
Neckeropsis bequaertii Thér. & Naveau	0	2	Neckopsis bequrtii Th. & Naau
Dracaena parva (N.E.Br.) Byng & Christenh.	0	0	Dracaena parva (N.E.Br.) Byng & Christenh.
Ruellia holm-nielsenii Wassh.	0	1	Ruelia holm-nelsenii Wash.
Hippocratea opacifolia	0	2	Hippratea opacolia
Nasturtium deserticola Phil.	0	0	Nasturtium deserticola Phil.
Alchemilla nemoralis	0	1	Alchmilla nemoalis
Silene kawashimae	0	2	Sine kawaimae
Dynamidium procumbens	0	0	Dynamidium procumbens
Vernonia riedeliana Gardner	0	1	Veronia riedliana Garner
Lathyrus vernus var. gracilis	0	2	Latrus veus va. gralis
Loasa brasiliensis Mart. ex Colla	0	0	Loasa brasiliensis Mart. ex Colla
Cytisus dieckii	0	1	Cytsus diekii
Pyrus lobata K.Koch	0	2	Pys lota K.ch
Piper triseriale C.DC.	0	0	Piper triseriale C.DC.
Pseudolysimachion spicatum	0	1	Pseudolsimachion spiatum
Polypodium hastatum f. pygmaeum	0	2	Polydium hastum f. pygeum
Hibbertia empetrifolia	0	0	Hibbertia empetrifolia
Rosa canina subsp. andegavensis (Bastard) Nyman, 1878	0	1	Roa canna subp. andegvensis (Basard) Nymn, 188
Erigeron divergens	0	2	Eriron divgens
Clinopodium macranthum (Makino) H.Hara	0	0	Clinopodium macranthum (Makino) H.Hara
Terminalis indivisa (G.Forst.) Kuntze	0	1	Termnalis indvisa (G.Frst.) Kunze
Pabstiella ribeironensis	0	2	Pabsella ribeinensis
Zosterophyllanthos millei (Schltr.) Szlach. & Kulak	0	0	Zosterophyllanthos millei (Schltr.) Szlach. & Kulak
Mikania rothii G.M.Barroso	0	1	Miknia rotii G.M.Brroso
Muhlenbergia curviaristata f. nipponica	0	2	Muhleergia curviistata f. nipnica
Ceropegia staintonii (H.Hara) Bruyns	0	0	Ceropegia staintonii (H.Hara) Bruyns
Zeylanidium lichenoides	0	1	Zeylaidium licheoides
Helictotrichon fedtschenkoi	0	2	Helictrichon fedtsenkoi
Rubus viridis subsp. preissmannii	0	0	Rubus viridis subsp. preissmannii
Carex atractodes F.J.Herm.	0	1	Caex atratodes F.J.erm.
Taxus pedunculata (Siebold & Zucc.) C.Lawson	0	2	Tas peduulata (Siold & Zu.) C.Lson
Cyperus isocladus	0	0	Cyperus isocladus
Polystachya rupicola Brade	0	1	Polysachya rupcola Brde
Symplocos subcuneata (Herzog) B.Ståhl	0	2	Symocos subceata (Heog) B.Shl
Afrafzelia quanzensis (Welw.) Pierre	0	0	Afrafzelia quanzensis (Welw.) Pierre
Roegneria leiantha	0	1	Roegeria leintha
Crataegus populifolia	0	2	Craegus popufolia
Myosotis palustris f. lancifolia (Beck) L.Gross	0	0	Myosotis palustris f. lancifolia (Beck) L.Gross
Cotyledon desmetiana	0	1	Cotyedon desmtiana
Stenomesson luteoviride	0	2	Stenesson luteiride
Sambucus cochinchinensis Spreng.	0	0	Sambucus cochinchinensis Spreng.
Campium lanceolatum (Fée) Copel.	0	1	Camium lancelatum (Fe) Copl.
Trichosanthes sericeifolia C.Y.Cheng & C.H.Yueh	0	2	Trichanthes sericfolia C.Yheng & C.Hueh
Arenaria serpylloides	0	0	Arenaria serpylloides
Neotysonia phyllostegia	0	1	Neotsonia phyllstegia
Kingiodendron novoguineense	0	2	Kingiendron novogneense
Malacothamnus foliosus	0	0	Malacothamnus foliosus
Plagiobothrys dispar (Piper) I. M. Johnst.	0	1	Plagioothrys disar (Pier) I. M. Johst.
Karwinskia humboldtiana	0	2	Karwskia humbotiana
Rudbeckia triloba var. pinnatiloba Torr. & A. Gray	0	0	Rudbeckia triloba var. pinnatiloba Torr. & A. Gray
Armeria bourgaei subsp. lanceobracteata	0	1	Armria bougaei subp. lanceoracteata
Galium forrestii Diels	0	2	Gaum forstii Dis
Cissus gastropus Welw.	0	0	Cissus gastropus Welw.
Briggsia rosthornii (Diels) B.L.Burtt	0	1	Brigsia rostornii (Dils) B.L.urtt
Poterium agrimoniifolium	0	2	Potium agrimoifolium
Lycopsis arvensis L.	0	0	Lycopsis arvensis L.
Angelica dawsonii	0	1	Anglica dawonii
Bauhinia sulphurea C.E.C.Fisch.	0	2	Baunia sulurea C.E.Cisch.
Vernonia maritima Hayata	0	0	Vernonia maritima Hayata
Grevillea thyrsoides	0	1	Grevllea thyroides
Daphne triflora	0	2	Dane triora
Rechsteineria peruviana Fritsch	0	0	Rechsteineria peruviana Fritsch
Bulbocodium persicum	0	1	Bulboodium pericum
Cavendishia costaricensis Herold	0	2	Caveishia costacensis Held
Actinodaphne maingayi var. elliptica Gamble	0	0	Actinodaphne maingayi var. elliptica Gamble
Carex goodenowii var. miegevilleana	0	1	Caex goodnowii va. miegevlleana
Hieracium vimineum	0	2	Hiecium vimeum
Podanthum cordifolium Hausskn.	0	0	Podanthum cordifolium Hausskn.
Hymenasplenium sabahense Li Bing Zhang, K. W. Xu & C. W. Chen	0	1	Hymenaplenium sabaense Li Big Zhag, K. W. Xu & C. W. Chn
Heterothalamus tenellus var. robustior	0	2	Heteroalamus tenlus va. robtior
Olea javanica (Blume) Knobl.	0	0	Olea javanica (Blume) Knobl.
Aster vallicola Greene	0	1	Aser vallcola Grene
Lyginia barbata var. imberbis (R.Br.) Mast.	0	2	Lygia barta va. imbbis (R..) Ma.
Hevea gracilis Ducke	0	0	Hevea gracilis Ducke
Polystichum mohrioides f. latifolia Hicken	0	1	Polysichum mohroides f. latiolia Hicen
Deutzia bungoensis	0	2	Deuia bungnsis
Reseda glauca	0	0	Reseda glauca
Actaea matsumurae (Nakai) Compton	0	1	Actea matsmurae (Naai) Comton
Ranunculus aquatilis var. quinquelobus	0	2	Ranuulus aquilis va. quinqlobus
Artanthe decipiens	0	0	Artanthe decipiens
Indigofera subargentea var. shinyangensis	0	1	Indiofera subarentea va. shinyagensis
Dendroseris litoralis	0	2	Dendseris litalis
Arundinaria variegata var. tanakae	0	0	Arundinaria variegata var. tanakae
Paspalum pulchrum	0	1	Pasalum pulhrum
Laelia grandis var. tenebrosa	0	2	Laia grais va. tenrosa
Daphnidium strychnifolium Siebold & Zucc.	0	0	Daphnidium strychnifolium Siebold & Zucc.
Hydrilla dentata	0	1	Hydilla denata
Cephaelis kappleri (Miq.) Standl.	0	2	Cepelis kaperi (M.) Stal.
Parathelypteris japonica var. formosa	0	0	Parathelypteris japonica var. formosa
Aberia caffra Hook.fil. & Harv.	0	1	Abeia cafra Hookfil. & Hav.
Carex umbrosa f. subintegra (Kük.) Kük.	0	2	Cax umbsa f. subiegra (K.) Kü.
Alsodeia monticola Tul.	0	0	Alsodeia monticola Tul.
Magnolia sphenocarpa Hook.f. & Thomson	0	1	Magolia sphencarpa Hoo.f. & Thoson
Festuca longivaginata	0	2	Fesca longiginata
Pseudoleskeella vancouveriensis	0	0	Pseudoleskeella vancouveriensis
Zornia graminea	0	1	Zoria grainea
Reseda propinqua Boiss.	0	2	Reda pronqua Bos.
Erigeron naudinii	0	0	Erigeron naudinii
Ranunculus auricomus subsp. bicolor Julin	0	1	Ranuculus auriomus subp. biclor Juin
Calanthe kooshunensis Fukuy.	0	2	Calthe kooshensis Fuy.
Hyacinthella longiloba Velen.	0	0	Hyacinthella longiloba Velen.
Eriocaulon neglectum Ruhland	0	1	Erioaulon neglctum Ruhand
Graphorkis rufa (Thwaites) Kuntze	0	2	Graprkis rua (Thwtes) Kuze
Agave lechuguilla	0	0	Agave lechuguilla
Andropogon glaucus Torr.	0	1	Andrpogon glacus Tor.
Arctostaphylos glandulosa subsp. atumescens	0	2	Arctosphylos glanlosa sup. atumcens
Orchis papilionacea var. rosea Alleiz.	0	0	Orchis papilionacea var. rosea Alleiz.
Hypericum humboldtii	0	1	Hypeicum humbldtii
Oxydectes punctata (Jacq.) Kuntze	0	2	Oxyctes punata (Ja.) Kuze
Ginkgo dahlii Manum & Bose	0	0	Ginkgo dahlii Manum & Bose
Blepharocalyx sessilifolius O.Berg	0	1	Blephaocalyx sessilfolius O.Brg
Fissistigma chloroneuron (Hand.-Mazz.) Chun	0	2	Fisstigma chloreuron (HandMazz.) Chn
Antirrhinum amethysteum	0	0	Antirrhinum amethysteum
Polydictyum menyanthidis C. Presl	0	1	Polydctyum menyathidis C. Prsl
Thymus sooi Lyka ex Soó	0	2	Thus soi Lya ex Soó
Hypericum brasiliense Choisy	0	0	Hypericum brasiliense Choisy
Arabis reverchonii Freyn	0	1	Arais reverhonii Fryn
Chamaecytisus mitrushii F.K.Mey.	0	2	Chamaytisus mitshii F.Key.
Epilobium pseudorubescens A. K. Skvortsov	0	0	Epilobium pseudorubescens A. K. Skvortsov
Begonia glaucophylla subsp. scandens Hovey	0	1	Begnia glaucphylla subp. scadens Hoey
Orchis laxiflora subsp. robusta	0	2	Oris laxlora sup. robta
Ammodendron karelinii Fisch. & C.A.Mey. ex Ledeb.	0	0	Ammodendron karelinii Fisch. & C.A.Mey. ex Ledeb.
Aizoon propinquum Eckl. & Zeyh.	0	1	Aizon propnquum Ecl. & Zeh.
Turnera schomburgkiana Urb.	0	2	Turra schombgkiana Ur.
Eupatorium sessilifolium var. vaseyi	0	0	Eupatorium sessilifolium var. vaseyi
Potentilla concinna var. rubripes	0	1	Potetilla coninna va. rubipes
Eugenia antoniana Elmer	0	2	Eugia antiana Elr
Liparis craibiana Kerr	0	0	Liparis craibiana Kerr
Phlomis samia	0	1	Phlmis saia
Goeppertia dilabens (L.Andersson & H.Kenn.) Borchs. & S.Suárez	0	2	Goeprtia dilens (L.Anrsson & H.Kn.) Bors. & S.Srez
Equisetum arvense L.	0	0	Equisetum arvense L.
Eucheuma cottonii	0	1	Euceuma cotonii
Solanum mutisii	0	2	Solum mutii
Potentilla alpestris var. baldensis	0	0	Potentilla alpestris var. baldensis
Cephalotaxus pedunculata	0	1	Cephaotaxus pedunulata
Polyachyrus annuus	0	2	Polyhyrus anus
Helicia divaricata Sleumer	0	0	Helicia divaricata Sleumer
Bonellia frutescens	0	1	Bonllia frutscens
Sedum kuisianum	0	2	Sem kuianum
Ophrys mycenensis S.Hertel & Paulus	0	0	Ophrys mycenensis S.Hertel & Paulus
Plantago major var. minima Martrin-Donos	0	1	Platago maor va. minma Martri-Donos
Lobelia kochiana	0	2	Lobia kocana
Sphedamnocarpus poissonii	0	0	Sphedamnocarpus poissonii
Stigmatococca solanacea Willd.	0	1	Stigmaococca solaacea Wild.
Andropogon tumbackianus	0	2	Androgon tumbaianus
Taeniochlaena birmanica Prain	0	0	Taeniochlaena birmanica Prain
Paraprasophyllum rousei	0	1	Parapraophyllum rouei
Moschatellina fumariifolia	0	2	Moschellina fumarfolia
Billardiera latifolia	0	0	Billardiera latifolia
Decaschistia thorelii	0	1	Decashistia thoelii
Orchis ciliaris L.	0	2	Oris cilris L.
Lobostemon belliformis	0	0	Lobostemon belliformis
Dendrobium goliathense J.J.Sm.	0	1	Dendobium goliahense J.JSm.
Lilium carniolicum Bernh. ex W.D.J.Koch	0	2	Lium carnlicum Beh. ex W.D.Koch
Eriocaulon denticulum Kimp.	0	0	Eriocaulon denticulum Kimp.
Rubus tomentosus subsp. raddeanus (Focke) Sudre	0	1	Ruus tometosus subp. raddanus (Foke) Sure
Megaclinium minutum var. purpureum De Wild.	0	2	Megainium minum va. purreum De Wi.
Coussarea revoluta Steyerm.	0	0	Coussarea revoluta Steyerm.
Pohlia decurrens H.Lindb.	0	1	Pohia decurens H.Lndb.
Oleandra pilosa	0	2	Oledra pisa
Maxillaria fimbriata Poepp. & Endl.	0	0	Maxillaria fimbriata Poepp. & Endl.
Senecio graciellae Cabrera	0	1	Sencio gracellae Cabera
Schoepfiopsis griffithii Tiegh.	0	2	Schoeiopsis grifthii Tih.
Tetragonolobus glaucus Dulac	0	0	Tetragonolobus glaucus Dulac
Paullinia sprucei J.F.Macbr.	0	1	Paulinia sprcei J.F.acbr.
Negundo fraxinus Bourg.	0	2	Negdo franus Bog.
Scleria diffusa	0	0	Scleria diffusa
Franseria hookeriana Nutt.	0	1	Franeria hookriana Nut.
Tithymalus leptocerus (Engelm. ex Boiss.) Arthur	0	2	Tithalus lepterus (Enlm. ex Boi.) Arur
Coffea heimii	0	0	Coffea heimii
Diplophylleia conformis (Lindenb. & Gottsche) Trevis.	0	1	Diplopylleia confrmis (Linenb. & Gottche) Treis.
Ficus laevigata subvar. subpyriformis	0	2	Fis laegata subr. subpyformis
Canephora goudotii	0	0	Canephora goudotii
Myristica hypargyraea var. gillespieana (A.C.Sm.) Sinclair	0	1	Myritica hyparyraea va. gillepieana (A.CSm.) Sinlair
Coryphantha recurvata (Engelm.) Britton & Rose	0	2	Coryantha recvata (Enlm.) Brion & Roe
Silene venosa subsp. vulgaris (Gaudin) C.W.Christ.	0	0	Silene venosa subsp. vulgaris (Gaudin) C.W.Christ.
Echinocactus catamarcensis	0	1	Echincactus catamacensis
Trigonostemon lawianus (Nimmo ex Dalzell & A.Gibson) Müll.Arg.	0	2	Trigostemon lawnus (Nmo ex Dalll & A.Gson) MülArg.
Tortula confusa	0	0	Tortula confusa
Sorindeia doeringii	0	1	Sorideia doerngii
Galarhoeus lucorum f. latifolius (Hurus.) Hurus.	0	2	Galaoeus lucum f. latilius (Hus.) Hus.
Polygonum hydropiperoides var. setaceum (Baldwin) Gleason	0	0	Polygonum hydropiperoides var. setaceum (Baldwin) Gleason
Bromus tenuis J.Presl	0	1	Brous tenis J.Pesl
Hibbertia recurvifolia (Steud.) Benth.	0	2	Hibrtia recurfolia (Std.) Beh.
Malaxis cupuliflora (J.J.Sm.) S.Thomas, Schuit. & de Vogel	0	0	Malaxis cupuliflora (J.J.Sm.) S.Thomas, Schuit. & de Vogel
Hieracium stictum P.D.Sell	0	1	Hiercium stitum P.DSell
Vitis flexuosa var. flexuosa	0	2	Vis fleosa va. fleosa
Sorbus torminalis var. mollis (Beck) Maire	0	0	Sorbus torminalis var. mollis (Beck) Maire
Sulcorebutia arenacea var. kamiensis	0	1	Sulcoebutia areacea va. kaminsis
Jamesia macrocalyx	0	2	Jamia macralyx
Talipariti dalbertisii	0	0	Talipariti dalbertisii
Corydalis heterocarpa Siebold & Zucc.	0	1	Coryalis hetercarpa Sieold & Zuc.
Porphyrocodon pictum Hook.f.	0	2	Porphocodon pium Hoof.
Erodium aragonense Loscos	0	0	Erodium aragonense Loscos
Begonia ignea var. tuberosa	0	1	Begnia igea va. tubrosa
Andropogon versicolor Nees	0	2	Androgon versolor Nes
Potamogeton gramineus var. minimus (Morong) Graebn.	0	0	Potamogeton gramineus var. minimus (Morong) Graebn.
Minquartia parvifolia A. C. Sm.	0	1	Minqartia parvfolia A. C. Sm.
Sida grevilleana Gillies ex Hook.	0	2	Sia grevleana Giles ex Ho.
Marsdenia breviramosa	0	0	Marsdenia breviramosa
Asyneuma dulongense H.Li, 1993	0	1	Asyeuma dulogense H.i, 193
Glossolepis talbotii	0	2	Gloslepis taltii
Aruba cuneata (A.St.-Hil. & Tul.) Kuntze	0	0	Aruba cuneata (A.St.-Hil. & Tul.) Kuntze
Aporosa chinensis (Champ. ex Benth.) Merr.	0	1	Apoosa chinnsis (Chmp. ex Benh.) Mer.
Chrysanthemum senecioides	0	2	Chrysthemum seneoides
Oligostachyum scabriflorum var. breviligulatum Z.P.Wang & G.H.Ye	0	0	Oligostachyum scabriflorum var. breviligulatum Z.P.Wang & G.H.Ye
Cuscuta lehmanniana Bunge	0	1	Cusuta lehmaniana Buge
Rhynchostegiella novae-zealandiae Dixon	0	2	Rhynchtegiella novae-alandiae Din
Cirrhopetalum nilgherrense	0	0	Cirrhopetalum nilgherrense
Eugenia castanea Merr.	0	1	Eugnia casanea Mer.
Decaraphe fockeana Miq.	0	2	Decaphe focana Mi.
Rubus fraxinifolius	0	0	Rubus fraxinifolius
Arabis media	0	1	Arais meia
Caiophora aspera (Vell.) Urb.	0	2	Caihora asra (Ve.) Ur.
Cacalia monantha (Diels) Hayata	0	0	Cacalia monantha (Diels) Hayata
Andropogon ritchiei	0	1	Andrpogon rithiei
Pimpinella komarovii (Kitag.) R.H.Shan & F.T.Pu	0	2	Pimpella komovii (Kig.) R.Hhan & F.Pu
Turnera hispidissima	0	0	Turnera hispidissima
Lupinus glaziouanus	0	1	Lupnus glaziuanus
Gumira corymbosa (Rottler) Kuntze	0	2	Gura corbosa (Roler) Kuze
Saxifraga adscendens var. oregonensis (Raf.) Breitung	0	0	Saxifraga adscendens var. oregonensis (Raf.) Breitung
Lycaste micheliana Cogn.	0	1	Lycste michliana Con.
Polystichum ovatopaleaceum var. ovatopaleaceum	0	2	Polyichum ovatopeaceum va. ovatopeaceum
Thelypteris mollissima (Fisch. ex Kunze) Thapa	0	0	Thelypteris mollissima (Fisch. ex Kunze) Thapa
Cercis chinensis f. alba S.C.Hsu	0	1	Ceris chinnsis f. ala S.CHsu
Helianthemum carolinianum (Walter) Michx.	0	2	Heliahemum carolianum (Waer) Mix.
Celastrus pringlei Rose	0	0	Celastrus pringlei Rose
Etlingera elatior var. alba	0	1	Etligera elaior va. ala
Rhamnus longifolia	0	2	Rhaus longolia
Chresta pycnocephala	0	0	Chresta pycnocephala
Juglans californica var. hindsii Jeps.	0	1	Jugans califrnica va. hinsii Jes.
Pedicularis jucunda Schott & Kotschy	0	2	Pedilaris jucda Sctt & Kothy
Citharexylum tomentosum Poir.	0	0	Citharexylum tomentosum Poir.
Piper candelarianum var. latifolium C.DC.	0	1	Pier candelrianum va. latiolium C.C.
Senecio vagus	0	2	Senio vas
Papaver rhoeas var. syriacum (Boiss. & C.I.Blanche) Boiss.	0	0	Papaver rhoeas var. syriacum (Boiss. & C.I.Blanche) Boiss.
Pavonia procumbens	0	1	Pavnia procmbens
Rubus niveus	0	2	Rus nius
Nassauvia struthionum	0	0	Nassauvia struthionum
Cynanchum amplexicaule var. castaneum	0	1	Cynachum ampleicaule va. castneum
Windsoria stricta Nutt.	0	2	Winoria strta Nu.
Thymelaea gattefossei	0	0	Thymelaea gattefossei
Taraxacum vendibile	0	1	Taraacum vendbile
Anabasis prostrata	0	2	Anasis prorata
Piper barkleyi	0	0	Piper barkleyi
Pancratium tagliabue Colla	0	1	Pancatium taglabue Cola
Spiraea ×racemosa R.E.Schroed.	0	2	Spiea ×ramosa R.E.Sroed.
Calamus pallens	0	0	Calamus pallens
Machilus madang Miq.	0	1	Macilus madng Mi.
Cuphea bilateralis Pohl ex Koehne	0	2	Cuea bilaralis Pol ex Kone
Thouinia multinervis Radlk.	0	0	Thouinia multinervis Radlk.
Salacia parviflora Sagot ex Miers	0	1	Salcia parvflora Saot ex Mirs
Sericocoma hereroensis	0	2	Sericoma hereensis
Yucca filamentosa var. glaucescens (Haw.) Baker	0	0	Yucca filamentosa var. glaucescens (Haw.) Baker
Dichondra peruviana (Pers.) Poir.	0	1	Dichndra peruiana (Pes.) Por.
Gesneria pumila subsp. proctorii (Stearn) L.E.Skog	0	2	Gesria pula sup. proorii (Strn) L.Ekog
Diospyros yomomo B.Walln.	0	0	Diospyros yomomo B.Walln.
Prunus cyanosphaera	0	1	Pruus cyanophaera
Cyrtandra terna	0	2	Cyrndra tea
Linaria caelesyriaca	0	0	Linaria caelesyriaca
Leucelene serotina	0	1	Leuclene sertina
Alpinia foxworthyi Ridl.	0	2	Alpia foxwthyi Ri.
Haworthia pearsonii C.H.Wright	0	0	Haworthia pearsonii C.H.Wright
Senecio germanicus var. karaulensis	0	1	Sencio germnicus va. karauensis
Solanum stenotomum f. pallidum	0	2	Solum stenomum f. paldum
Mimosa bauhiniifolia	0	0	Mimosa bauhiniifolia
Thlaspi inhumile Ponert	0	1	Thlspi inhmile Ponrt
Calystegia pellita	0	2	Calyegia pelta
Erica algida Bolus	0	0	Erica algida Bolus
Fimbristylis testui Cherm.	0	1	Fimbrstylis tesui Chem.
Trichostomum angustinerve Cardot	0	2	Trichtomum angusnerve Caot
Seriphidium tridentatum subsp. parishii (A.Gray) W.A.Weber	0	0	Seriphidium tridentatum subsp. parishii (A.Gray) W.A.Weber
Quercus tenuiaristata	0	1	Quecus tenuiaistata
Laurencia intricata J.V.Lamour.	0	2	Launcia intcata J.V.mour.
Orchis spitzelii subsp. gotlandica	0	0	Orchis spitzelii subsp. gotlandica
Ellipanthus madagascariensis	0	1	Ellipnthus madagasariensis
Hedychium macrorrhizum	0	2	Hedhium macrohizum
Corydalis melanochlora var. pallescens	0	0	Corydalis melanochlora var. pallescens
Alaticaulia lata (Rchb.f.) Luer	0	1	Alatiaulia laa (Rch.f.) Lur
Canna iridiflora	0	2	Caa iridlora
Euphrasia syreitschikovii var. pectinatiformis (Krylov & Serg.) Ivanina	0	0	Euphrasia syreitschikovii var. pectinatiformis (Krylov & Serg.) Ivanina
Enkianthus himalaicus Hook.fil. & Thomson	0	1	Enkinthus himaaicus Hookfil. & Thoson
Sonchus australis Colla	0	2	Sonus ausalis Coa
Polypodium subdigitatum (Blume) Blume	0	0	Polypodium subdigitatum (Blume) Blume
Statice trigona	0	1	Staice triona
Piper dombeyanum	0	2	Pir dombanum
Physalis lanceifolia Rugel ex Kunze	0	0	Physalis lanceifolia Rugel ex Kunze
Symphyogyna dioica	0	1	Symphogyna dioca
Coussarea spiciformis C.M.Taylor	0	2	Couarea spicormis C.M.ylor
Ipomoea hirtifolia R.C.Fang & S.H.Huang	0	0	Ipomoea hirtifolia R.C.Fang & S.H.Huang
Allium senescens var. serotinum (Gaudin) Regel	0	1	Allum senecens va. seroinum (Gadin) Reel
Casearia tulasneana (Baill.) Warb.	0	2	Casria tulaeana (Bal.) Wa.
Aeranthes calostachya	0	0	Aeranthes calostachya
Phlebodium angustum	0	1	Phleodium angstum
Adenocalymma bracteolatum DC.	0	2	Adenolymma bractlatum DC.
Dalbergia toxicaria Baill.	0	0	Dalbergia toxicaria Baill.
Pilotrichella guineensis Ångstr.	0	1	Pilotrchella guinensis Ångtr.
Polygala garcini	0	2	Polala garni
Piper pulicare	0	0	Piper pulicare
Saxifraga confertifolia var. glabrifolia Engl. & Irmsch.	0	1	Saxiraga conferifolia va. glabrfolia Enl. & Irmch.
Erigeron pampeanus	0	2	Eriron pamanus
Prunus incisa f. bellura (Kawas.) Sugim.	0	0	Prunus incisa f. bellura (Kawas.) Sugim.
Parinari papuana	0	1	Parnari papana
Apera spica-venti var. ruderalis Morariu	0	2	Apa spicventi va. rudalis Moriu
Crinum purpurascens	0	0	Crinum purpurascens
Plantago guilleminiana	0	1	Platago guilleiniana
Cyrtidium tripterum	0	2	Cyrdium trierum
Ferulago cappadocica Bornm.	0	0	Ferulago cappadocica Bornm.
Epidendrum coriaceum	0	1	Epidndrum coriceum
Pulicaria volkonskyana	0	2	Pularia volkokyana
Geranium macrostylum Boiss.	0	0	Geranium macrostylum Boiss.
Diospyros melanida	0	1	Diosyros melnida
Mapouria humbertii Bremek.	0	2	Mapria humrtii Brek.
Hyptidendron clausseni (Benth.) Harley	0	0	Hyptidendron clausseni (Benth.) Harley
Calyptranthes capitata Proctor	0	1	Calyptanthes captata Protor
Hyoscyamus afghanicus	0	2	Hyosamus afghicus
Didymoplexis brevipes Ohwi	0	0	Didymoplexis brevipes Ohwi
Hieracium virgatum hort.	0	1	Hiercium viratum hot.
Nemesia umbonata	0	2	Nemia umbata
Aegilops triuncialis subsp. typica	0	0	Aegilops triuncialis subsp. typica
Helichrysum scleranthoides S.Moore	0	1	Helicrysum sclerathoides S.More
Splachnum angustatum	0	2	Splhnum anguatum
Bupleurum falcatum f. schimperianum	0	0	Bupleurum falcatum f. schimperianum
Elatostema sessile J.R.Forst. & G.Forst.	0	1	Elatstema sesile J.R.orst. & G.Frst.
Cornutia pyramidata L.	0	2	Cortia pyradata L.
Sphagnum quinquefarium var. brachycladum (Röll) Röll	0	0	Sphagnum quinquefarium var. brachycladum (Röll) Röll
Zizyphus microphyllus Lesquereux, 1878	0	1	Zizphus microhyllus Lesqureux, 188
Triticum sphaerococcum var. pseudoalboglabrum B.Bochev	0	2	Tricum sphaecoccum va. pseudoaoglabrum B.Bhev
Rhododendron bauhiniiflorum Watt	0	0	Rhododendron bauhiniiflorum Watt
Acrostichum axillare Cav.	0	1	Acrosichum axilare Ca.
Datura nilhummatu	0	2	Dara nilhmatu
Rubus mediocris L.H.Bailey	0	0	Rubus mediocris L.H.Bailey
Acalypha serratifolia Klotzsch ex Pax & K.Hoffm.	0	1	Acaypha serraifolia Klozsch ex Pax & K.Hffm.
Verreauxia reinwardtii (de Vriese) Benth.	0	2	Verruxia reinrdtii (de Vrie) Beh.
Centaurea fischeri subsp. purpurea	0	0	Centaurea fischeri subsp. purpurea
Spiraea obovata Waldst. & Kit. ex Willd.	0	1	Spiaea oboata Walst. & Ki. ex Wild.
Piper jacquinii C.DC.	0	2	Pir jacinii C..
Dryopteris basiattenuata (Jenman) C. Chr.	0	0	Dryopteris basiattenuata (Jenman) C. Chr.
Quamasia suksdorfii (Greenm.) Piper	0	1	Quaasia suksorfii (Grenm.) Pier
Balanocarpus bracteatus	0	2	Balanarpus bracatus
Achlys triphylla var. japonica (Maxim.) T.Itô	0	0	Achlys triphylla var. japonica (Maxim.) T.Itô
Cloezia aquarum (Guillaumin) J.W.Dawson	0	1	Clozia aqurum (Guilaumin) J.W.awson
Piper faroense Yunck.	0	2	Pir farnse Yuk.
Corydalis pseudorupestris	0	0	Corydalis pseudorupestris
Bellota pauciflora	0	1	Belota paucflora
Alopecurus californicus Vasey	0	2	Alopurus califnicus Vay
Anemone riparia Fernald	0	0	Anemone riparia Fernald
Anemonoides glabrata	0	1	Anemooides glarata
Mayepea ligustrina (Sw.) Kuntze	0	2	Mayea ligurina (S) Kuze
Polygonatum fuscum Hua	0	0	Polygonatum fuscum Hua
Actinoscirpus grossus var. kysoor	0	1	Actinocirpus grosus va. kysor
Triteleia ixioides var. anilina (Greene) Hoover	0	2	Trileia ixides va. anina (Grne) Hoer
Aerangis calligera	0	0	Aerangis calligera
Dupatya trichophylla (Bong.) Kuntze	0	1	Duptya trichphylla (Bog.) Kunze
Etlingera belalongensis	0	2	Etlgera belalgensis
Noccaea gardeziana F.K.Mey.	0	0	Noccaea gardeziana F.K.Mey.
Doronicum fulgens (Pursh) Poir.	0	1	Doroicum fulens (Push) Por.
Meteorium tenuissimum (Hook. & Wilson) Mitt.	0	2	Metrium tenusimum (Hk. & Wiln) Mi.
Erodium speciosum	0	0	Erodium speciosum
Crotonogyne thonneri	0	1	Crotoogyne thoneri
Mammillaria conspicua var. vaupelii (Tiegel) Repp.	0	2	Mammlaria conicua va. vaulii (Tiel) Re.
Podonosma sintenisii Hausskn. ex Bornm.	0	0	Podonosma sintenisii Hausskn. ex Bornm.
Lonicera koehneana var. intecta Rehder	0	1	Loncera koeheana va. intcta Reher
Acacia persica Sterler ex Steud.	0	2	Acia perca Steer ex Std.
Viburnum propinquum	0	0	Viburnum propinquum
Rhexia multiflora Kunth	0	1	Rheia multflora Kuth
Cyrtandra oenobarba var. petiolaris	0	2	Cyrndra oenarba va. petiaris
Doodia maxima (R.Br. ex C.Chr.) J.Sm.	0	0	Doodia maxima (R.Br. ex C.Chr.) J.Sm.
Tococa neocinnamomea G.Buchheim & Potztal	0	1	Tocca neocinamomea G.Buhheim & Pottal
Campteria luschnathiana Klotzsch	0	2	Cameria luschthiana Klosch
Pinanga canina f. major	0	0	Pinanga canina f. major
Nemacladus tenuis var. aliformis	0	1	Nemaladus tenis va. alifrmis
Maxillaria jucunda	0	2	Maxiaria jucda
Morithamnus ganophyllus	0	0	Morithamnus ganophyllus
Euphorbia spinea	0	1	Euphrbia spiea
Thuidium brevirameum	0	2	Thuium brevameum
Siegfriedia darwinioides C. A. Gardner	0	0	Siegfriedia darwinioides C. A. Gardner
Acrostichum caudatum Hook.	0	1	Acrosichum cauatum Hok.
Myrosmodes rhynchocarpum (Schltr.) Garay	0	2	Myroodes rhynccarpum (Sctr.) Gay
Ophrys apifera subsp. austriaca	0	0	Ophrys apifera subsp. austriaca
Grindelia integrifolia f. dentata Steyerm.	0	1	Grinelia integifolia f. denata Steerm.
Chenopodium berlandieri subsp. zschackei (Murr) Zobel	0	2	Chenodium berldieri sup. zscckei (Mr) Zol
Arnebia euchroma subsp. caespitosa Rech.fil. & Riedl	0	0	Arnebia euchroma subsp. caespitosa Rech.fil. & Riedl
Ocalia betulina Klotzsch	0	1	Ocaia betlina Klozsch
Ulmus corylacea var. grandidentata	0	2	Uls coracea va. grandentata
Philonotis calcarea var. orthophylla Schiffn.	0	0	Philonotis calcarea var. orthophylla Schiffn.
Tragacantha villosissima (Bunge) Kuntze	0	1	Tragaantha villoissima (Buge) Kunze
Agrostis crinita	0	2	Agrtis crita
Verbascum angustius Schrank	0	0	Verbascum angustius Schrank
Brachythecium duemmeri Dixon	0	1	Brachyhecium duemeri Dion
Grevillea heterochroma Brongn. & Gris	0	2	Grellea heterhroma Bron. & Grs
Zygadenus japonicus Makino	0	0	Zygadenus japonicus Makino
Trochostigma kolomikta (Maxim. & Rupr.) Rupr.	0	1	Trochstigma koloikta (Maim. & Rup.) Rur.
Cymbopogon nardus var. goeringii (Steud.) Rendle	0	2	Cymbogon naus va. goengii (Std.) Rele
Tribulus dimidiatus	0	0	Tribulus dimidiatus
Eriocaulon arfakense P.Royen	0	1	Erioaulon arfaense P.Ryen
Clematis pinnata var. tatarinowii	0	2	Cletis pinta va. tatanowii
Carex flava f. brevirostris Junge	0	0	Carex flava f. brevirostris Junge
Cyphosperma naboutinense Hodel & Marcus	0	1	Cyphoperma nabouinense Hoel & Marus
Berlandiera longifolia Nutt.	0	2	Berldiera longolia Nu.
Melica ciliata var. elata Rouy	0	0	Melica ciliata var. elata Rouy
Kalanchoe rechingeri	0	1	Kalachoe rechngeri
Dendrobium monanthum Teijsm. & Binn.	0	2	Dendbium monthum Teim. & Bi.
Sonchus littoralis (Kirk) Cockayne	0	0	Sonchus littoralis (Kirk) Cockayne
Cypripedium longifolium var. gracile (A.H.Kent) Rolfe	0	1	Cypriedium longiolium va. graile (A.HKent) Rofe
Myrsine picturata	0	2	Myrne picrata
Sida rhombifolia subsp. alnifolia (L.) Ugbor.	0	0	Sida rhombifolia subsp. alnifolia (L.) Ugbor.
Agrostis tenorei Otto	0	1	Agrstis tenrei Oto
Gentianella propinqua forma acyanea J.M.Gillett	0	2	Gentnella pronqua foa acyea J.M.llett
Sapota mammosa Mill.	0	0	Sapota mammosa Mill.
Gongora gibba	0	1	Gonora giba
Saxifraga burmensis Harry Sm.	0	2	Saxraga burnsis Hay Sm.
Dieffenbachia milleri	0	0	Dieffenbachia milleri
Cereus alatus var. crassior	0	1	Cerus alaus va. crasior
Lobelia irasuensis var. picta (B.L.Rob. & Seaton) McVaugh	0	2	Lobia irasnsis va. pia (B.Rob. & Sean) McVgh
Ceratocaryum xerophilum (Pillans) H.P.Linder	0	0	Ceratocaryum xerophilum (Pillans) H.P.Linder
Quercus amblyodes Gand.	0	1	Quecus amblodes Gad.
Celosia phytolaccifolia	0	2	Celia phytolcifolia
Rhizobolus butyrosus (Aubl.) J.F.Gmel.	0	0	Rhizobolus butyrosus (Aubl.) J.F.Gmel.
Aconitum exaltatum var. hamatum	0	1	Acoitum exalatum va. hamtum
Ageratina ramonensis (B.L.Rob.) R.M.King & H.Rob.	0	2	Agetina ramonsis (B.Lob.) R.Ming & H.b.
Pyrus communis var. microcarpa Cout.	0	0	Pyrus communis var. microcarpa Cout.
Libanothamnus cristamontis Cuatrec.	0	1	Libanohamnus cristmontis Cuarec.
Haplopappus paniculatus var. virgatus A.Gray	0	2	Haplappus panilatus va. virtus A.ay
Funaria pilifera	0	0	Funaria pilifera
Achillea millefolium var. lanata	0	1	Achllea milleolium va. lanta
Eucalyptus silvestris Rule	0	2	Eucaptus silvtris Rue
Aporosa chondroneura (Airy Shaw) Schot	0	0	Aporosa chondroneura (Airy Shaw) Schot
Anastrophyllum pucineum	0	1	Anastrphyllum pucneum
Cirriphyllum populeum var. rufescens (Schimp.) Röll	0	2	Cirriyllum popeum va. rufcens (Scmp.) Röl
Didymocarpus macrophyllus	0	0	Didymocarpus macrophyllus
Juncus exploratorum E.Walker	0	1	Junus exploatorum E.Wlker
Alkanna hirsutissima (Bertol.) DC.	0	2	Alkna hirsussima (Beol.) DC.
Chaetomitrium auriculatum	0	0	Chaetomitrium auriculatum
Dictyopteris vitis	0	1	Dictypteris viis
Dryandra stricta A. S. George	0	2	Drydra strta A. S. Gege
Lepidium pinnatisectum (O.E.Schulz) C.L.Hitchc.	0	0	Lepidium pinnatisectum (O.E.Schulz) C.L.Hitchc.
Monnina pseudosalicifolia	0	1	Monina pseudoslicifolia
Thyrsanthus pilosus	0	2	Thyrnthus pilus
Viburnum deamii var. indianense	0	0	Viburnum deamii var. indianense
Digitaria ischaemum forma prostrata (Asch. & Graebn.) Soó	0	1	Digiaria ischemum foma prosrata (Ash. & Grabn.) Soó
Bulbophyllum amblyanthum	0	2	Bulboyllum amblnthum
Cyrtandra edanoi	0	0	Cyrtandra edanoi
Oncostemum nervosum f. orientale	0	1	Oncotemum nerosum f. orietale
Sida bicallosa Raf.	0	2	Sia biclosa Ra.
Solanecio harennensis	0	0	Solanecio harennensis
Chavica canaliculata (Opiz) C. Presl	0	1	Chaica canalculata (Opz) C. Prsl
Hugonia micans Engl.	0	2	Hugia mins En.
Cynanchica tephrocarpa	0	0	Cynanchica tephrocarpa
Erica argentea var. argentea	0	1	Erca argntea va. argntea
Llanosia toquian	0	2	Llasia toqan
Phaseolus fuscus Wall.	0	0	Phaseolus fuscus Wall.
Silene graeca	0	1	Silne graca
Asperula bracteata (Boiss.) Grossh.	0	2	Aspula braeata (Bos.) Groh.
Hippeastrum matacum (Ravenna) Christenh. & Byng	0	0	Hippeastrum matacum (Ravenna) Christenh. & Byng
Besleria ovoidea	0	1	Beseria ovodea
Chamaeraphis schiedeana (Schltdl.) Kuntze	0	2	Chamaaphis schieana (Schdl.) Kuze
Scapha cauliflora	0	0	Scapha cauliflora
Dalbergia bariensis Pierre	0	1	Dalbrgia barinsis Piere
Salsola squarrosula Botsch.	0	2	Salla squaosula Both.
Hieracium misaucinum subsp. gasterenenese Käser & Zahn	0	0	Hieracium misaucinum subsp. gasterenenese Käser & Zahn
Chaenorhinum minus (L.) Lange	0	1	Chaenrhinum mius (L) Lage
Pandiaka longipedunculata Peter	0	2	Panaka longipunculata Per
Hiptage benghalensis var. cochinchinensis	0	0	Hiptage benghalensis var. cochinchinensis
Stelis hians Schltr.	0	1	Steis hins Schtr.
Hieracium cirritum subsp. ustulatum	0	2	Hiecium cirtum sup. ustatum
Aechmea racinae var. erecta	0	0	Aechmea racinae var. erecta
Onobroma monspeliense (All.) Spreng.	0	1	Onoroma monspliense (Al.) Sprng.
Dissotis mahonii Hook. fil.	0	2	Distis mahii Ho. fi.
Rubus pallidus var. gracillimus Progel ex Sudre	0	0	Rubus pallidus var. gracillimus Progel ex Sudre
Ignatiana philippica	0	1	Ignaiana philppica
Ischyrolepis helenae	0	2	Ischylepis helae
Hieracium atratum subsp. dolichosphaericum Zahn	0	0	Hieracium atratum subsp. dolichosphaericum Zahn
Gompholobium sparsum A.Cunn.	0	1	Gomphlobium spasum A.Cnn.
Ericentrodea homogama (Hieron.) S. F. Blake & Sherff	0	2	Ericerodea homama (Hion.) S. F. Ble & Shff
Pogostemon strigosus (Benth.) Benth.	0	0	Pogostemon strigosus (Benth.) Benth.
Phyllanthus humpatanus Jean F.Brunel	0	1	Phyllnthus humptanus Jen F.Bunel
Geranium brevipes	0	2	Gerium brepes
Blepharoglossum elegans (Lindl.) L.Li	0	0	Blepharoglossum elegans (Lindl.) L.Li
Cayratia eurynema	0	1	Cayatia eurnema
Malva cavanillesiana	0	2	Maa cavaniesiana
Dicranella microdivaricata (Müll.Hal.) Paris	0	0	Dicranella microdivaricata (Müll.Hal.) Paris
Eucnide rupestris	0	1	Eucide rupetris
Bidens ferulifolia var. foeniculifolia (DC.) Sherff	0	2	Bins ferufolia va. foenicifolia (D) Shff
Anil kurtzii	0	0	Anil kurtzii
Micranthes davidii (Franch.) Losinsk.	0	1	Micrnthes davdii (Frach.) Losnsk.
Hymenodictyon kurria var. elongatum	0	2	Hymenictyon kuia va. eloatum
Solanum andigenum var. aymaranum Bukasov & Lechn.	0	0	Solanum andigenum var. aymaranum Bukasov & Lechn.
Saxifraga cordigera Hook. fil. & Thomson	0	1	Saxiraga cordgera Hok. fi. & Thoson
Lavauxia mutica Spach	0	2	Lavxia muca Sph
Iberis linifolia f. denticulata	0	0	Iberis linifolia f. denticulata
Acalypha brasiliensis var. glabrata	0	1	Acaypha brasiiensis va. glarata
Diospyros haplostylis var. hildebrandtii (Gürke) H.Perrier	0	2	Dioyros hapltylis va. hildeandtii (Güe) H.Prier
Pimpinella triloba Hegetschw.	0	0	Pimpinella triloba Hegetschw.
Rosa duftschmidii	0	1	Roa duftshmidii
Ptycholobium biflorum subsp. angolense (Baker) Brummitt	0	2	Ptychobium bifrum sup. angense (Bar) Bruitt
Strophanthus kombe var. ledienii (Stein) Staner & Michotte	0	0	Strophanthus kombe var. ledienii (Stein) Staner & Michotte
Amblyopogon balansae	0	1	Amblypogon balnsae
Stryphnodendron racemiferum	0	2	Stryphdendron raceferum
Calochlaena novae-guineae (Rosenst.) M.D.Turner & R.A.White	0	0	Calochlaena novae-guineae (Rosenst.) M.D.Turner & R.A.White
Bidens anthemoides	0	1	Bidns antheoides
Pontederia linearis	0	2	Ponteria linris
Dalea watsonii	0	0	Dalea watsonii
Coussarea loftonii	0	1	Cousarea lofonii
Anaphalis flavescens var. taipeiensis J.Q.Fu	0	2	Anaalis flavcens va. taipensis J.Fu
Astragalus meschhedensis Bunge	0	0	Astragalus meschhedensis Bunge
Antirrhinum orontium f. leiocarpum Pau	0	1	Antirhinum orotium f. leioarpum Pau
Cynanchum flavum Thunb. ex Hook.f.	0	2	Cynchum flum Thb. ex Hoof.
Hieracium friesii hirsutum F. Hanb.	0	0	Hieracium friesii hirsutum F. Hanb.
Capsicum olivaeforme Mill.	0	1	Capicum olivaforme Mil.
Distichophyllum longisetum Müll. Hal.	0	2	Disticphyllum longetum Mü. Ha.
Viola bangiana W.Becker	0	0	Viola bangiana W.Becker
Fraxinus nigra var. pubescens	0	1	Frainus nira va. pubecens
Solanum bill-hookeri Ochoa	0	2	Solum bill-okeri Oca
Achras elengoides (A.DC.) Bedd.	0	0	Achras elengoides (A.DC.) Bedd.
Tropaeolum lehmannii Hughes	0	1	Tropeolum lehmnnii Huges
Hibiscus dalbertisii F.Muell.	0	2	Hibcus dalbtisii F.Mll.
Tetramerium oleifolium (Kunth) Spreng.	0	0	Tetramerium oleifolium (Kunth) Spreng.
Cistus teretifolius	0	1	Cisus teretfolius
Calea cymosa var. cymosa	0	2	Caa cysa va. cysa
Hamamelis japonica var. megalophylla	0	0	Hamamelis japonica var. megalophylla
Quercus crassipocula Torr.	0	1	Quecus crasspocula Tor.
Clarionea pinnatifida (Kunth) DC.	0	2	Claonea pinnifida (Kuh) DC.
Pleurothallis microgemma	0	0	Pleurothallis microgemma
Barleria keniensis Mildbr.	0	1	Bareria keninsis Milbr.
Crotalaria spinosa var. schlechteri Baker f.	0	2	Crotaria spisa va. schlhteri Bar f.
Geoffroea superba	0	0	Geoffroea superba
Calanthe pusilla Finet	0	1	Calnthe puslla Fiet
Pauridiantha verticillata (DeWild. & T.Durand) N.Hallé	0	2	Pauriantha vertillata (Deld. & T.Dand) N.Hlé
Palura papyracea	0	0	Palura papyracea
Fouquieria splendens subsp. breviflora	0	1	Fouqieria spledens subp. brevflora
Pedilonum goldschmidtianum (Kraenzl.) Rauschert	0	2	Pedonum goldscidtianum (Krazl.) Rauhert
Lagurus schoenanthus	0	0	Lagurus schoenanthus
Erigeron alpinus var. khasianus Hook.f.	0	1	Erieron alpnus va. khasanus Hoo.f.
Euonymus bodinieri H.Lév.	0	2	Euomus bodieri H.v.
Plantago longifolia Decne.	0	0	Plantago longifolia Decne.
Bartramia didymocarpa Schimp.	0	1	Bartamia didymcarpa Schmp.
Lindsaea tenera var. gigantea	0	2	Linaea tera va. gigtea
Schultesia hayesii B.L.Rob.	0	0	Schultesia hayesii B.L.Rob.
Scaevola nubigena	0	1	Scavola nubgena
Opuntia velutina F.A.C.Weber	0	2	Opuia velina F.A.Weber
Scabiosa crenata var. nevadensis Font Quer	0	0	Scabiosa crenata var. nevadensis Font Quer
Campanula gentilis Kovanda	0	1	Campnula genilis Kovnda
Pseudobrachiaria deflexa (Schumach.) Launert	0	2	Pseudoachiaria defxa (Schach.) Laurt
Jamesbrittenia glutinosa	0	0	Jamesbrittenia glutinosa
Aster retroflexus	0	1	Aser retrolexus
Rosa sepium subsp. serafinii (Viv.) Nyman	0	2	Roa seum sup. serinii (V.) Nyn
Solidago virgaurea Bigelow	0	0	Solidago virgaurea Bigelow
Nectandra longicaudata	0	1	Nectndra longiaudata
Daviesia nematophylla F.Muell. ex Benth.	0	2	Davsia nemathylla F.Mll. ex Beh.
Cyclolejeunea foliorum (Nees) Grolle	0	0	Cyclolejeunea foliorum (Nees) Grolle
Boehmeria nervosa	0	1	Boeheria nerosa
Scorzonera boetica subsp. ebusitana O. Bolòs & Vigo	0	2	Scornera boeca sup. ebutana O. Bos & Vio
Dianthus mercurii Heldr.	0	0	Dianthus mercurii Heldr.
Hoppea puranii M.R.Almeida	0	1	Hopea purnii M.R.Ameida
Anthurium atamainii	0	2	Antrium atainii
Masdevallia recurvata Luer & Dalström	0	0	Masdevallia recurvata Luer & Dalström
Notylia fragrans Wullschl. ex H.Focke	0	1	Notlia frarans Wullchl. ex H.Fcke
Streblus maritimus Palacký	0	2	Strlus marimus Palký
Zosterophyllanthos titan	0	0	Zosterophyllanthos titan
Quercus robur subsp. asterotricha	0	1	Quecus rour subp. astertricha
Crocus vaclavii Rukšāns	0	2	Crus vacvii Rukns
Dioscorea praehensilis	0	0	Dioscorea praehensilis
Euphorbia kitagawae (Hurus.) Kitag.	0	1	Euphrbia kitaawae (Huus.) Kitg.
Antimima nobilis (Schwantes) H.E.K.Hartmann	0	2	Antima nobis (Schntes) H.E.K.rtmann
Sideroxylon wightianum Hook. & Arn.	0	0	Sideroxylon wightianum Hook. & Arn.
Damasonium subulatum	0	1	Damaonium subuatum
Xerotes sororia var. teres	0	2	Xeres soria va. tes
Adenocalymma symmetricum Rusby	0	0	Adenocalymma symmetricum Rusby
Agrostis alba var. palustris Parn.	0	1	Agrstis ala va. palutris Pan.
Rubus tomentifolius	0	2	Rus tomenfolius
Duvaua praecox f. glomerata	0	0	Duvaua praecox f. glomerata
Homeria rhopalocarpa	0	1	Homria rhopaocarpa
Dracaena perrotii	0	2	Draena pertii
Azalea glauca var. rosea	0	0	Azalea glauca var. rosea
Elsholtzia ciliata var. minima Nakai	0	1	Elshltzia cilata va. minma Naai
Terminalia aroldoi	0	2	Termalia arooi
Astrophytum myriostigma var. nudicarpa Fric	0	0	Astrophytum myriostigma var. nudicarpa Fric
Carex elata subsp. elata	0	1	Caex elta subp. elta
Hieracium megardense Note	0	2	Hiecium megaense Noe
Lithospermum froebellii Auct.	0	0	Lithospermum froebellii Auct.
Tinus keenanii (C.B.Clarke) Kuntze	0	1	Tius keeanii (C.B.larke) Kunze
Clerodendrum sylvae J.-G.Adam	0	2	Clerondrum syae J.-Adam
Polybotrya cylindrica var. frondosa (Fée) Brade	0	0	Polybotrya cylindrica var. frondosa (Fée) Brade
Drosera admirabilis Debbert	0	1	Droera admirbilis Debert
Chloris glaucescens	0	2	Chlis glauscens
Chomelia longicaudata Rusby	0	0	Chomelia longicaudata Rusby
Andryala sinuata subsp. sinuata	0	1	Andyala sinata subp. sinata
Serapias longibracteata	0	2	Serias longibcteata
Asplenium jessenii HongM.Liu & H.Schneid.	0	0	Asplenium jessenii HongM.Liu & H.Schneid.
Cabucala erythrocarpa var. angustifolia	0	1	Cabcala erythocarpa va. angusifolia
Bryum weigelii f. acutius Podp.	0	2	Brm weilii f. acuus Po.
Elaeocarpus trichanthera (Griff.) W.Theob.	0	0	Elaeocarpus trichanthera (Griff.) W.Theob.
Sphenogyne peduncularis	0	1	Spheogyne pedunularis
Gnaphalium spicatum (Forssk.) Vahl	0	2	Gnaplium spitum (Fosk.) Val
Macrosolen pallens (Wall. ex DC.) Miq.	0	0	Macrosolen pallens (Wall. ex DC.) Miq.
Davallia repens	0	1	Davllia repns
Neogaya nemorosa Korovin	0	2	Neoya nemosa Korin
Timonius bogoriensis	0	0	Timonius bogoriensis
Pyrethrum chiliophyllum Fisch. & C.A.Mey.	0	1	Pyrehrum chiliohyllum Fish. & C.AMey.
Tephrosia nigerica Baker.f.	0	2	Teposia nigica Bak.f.
Chytranthus carneus var. secundiflorus	0	0	Chytranthus carneus var. secundiflorus
Viola palustris var. sciaphila Laest.	0	1	Vila palutris va. sciahila Laet.
Rhodostemonodaphne morii	0	2	Rhodostonodaphne moi
Rosa parnassi	0	0	Rosa parnassi
Lespedeza thunbergii subsp. patens (Nakai) H.Ohashi	0	1	Lespdeza thunergii subp. patns (Naai) H.Oashi
Ranunculus drummondii Greene	0	2	Ranuulus drumndii Grne
Elatine hydropiper var. macropoda (Guss.) Fiori	0	0	Elatine hydropiper var. macropoda (Guss.) Fiori
Andrewsia verna	0	1	Andrwsia vena
Astragalus porphyrocalyx	0	2	Astralus porphocalyx
Galarhoeus formosanus (Hayata) H.Hara	0	0	Galarhoeus formosanus (Hayata) H.Hara
Leucobryum francii	0	1	Leucbryum fracii
Penstemon laevigatus var. angustus	0	2	Penemon laevatus va. angtus
Glandularia aristigera	0	0	Glandularia aristigera
Paspalum ternatum	0	1	Pasalum teratum
Panargyrus glomeratus	0	2	Panayrus glomatus
Palicourea buntingii var. glabrior	0	0	Palicourea buntingii var. glabrior
Sonerila primuloides	0	1	Sonrila primuoides
Gymnostomum phascoides Drumm.	0	2	Gymntomum phasides Drm.
Uragoga quinqueradiata (Pol.) Kuntze	0	0	Uragoga quinqueradiata (Pol.) Kuntze
Thalictrum foeniculaceum	0	1	Thalctrum foeniclaceum
Tricyrtis hirta var. saxicola Honda	0	2	Trirtis hia va. saxola Hoa
Gossypium latifolium var. paniculatum	0	0	Gossypium latifolium var. paniculatum
Lycianthes geminata (Vahl) Bitter	0	1	Lycinthes gemnata (Val) Biter
Galium serotinum	0	2	Gaum serinum
Sarracenia × wrigleyana Hort. Veitch	0	0	Sarracenia × wrigleyana Hort. Veitch
Tetraplasandra turbens Sherff	0	1	Tetrapasandra turens Sheff
Asarum caudigerum var. cardiophyllum	0	2	Asum cauderum va. cardihyllum
Asarum sieboldii f. viride Y.N.Lee	0	0	Asarum sieboldii f. viride Y.N.Lee
Laurus nervosa	0	1	Lauus nerosa
Willdenowia simplex	0	2	Willnowia simex
Pleroma tomentulosum (Wurdack) P. J. F. Guim. & Michelang.	0	0	Pleroma tomentulosum (Wurdack) P. J. F. Guim. & Michelang.
Rubus magnisepalus K.Meijer	0	1	Ruus magniepalus K.Mijer
Convolvulus stachydifolius var. villosus Hallier fil.	0	2	Convvulus stachyfolius va. vilsus Haler fi.
Polygonum dentoceras	0	0	Polygonum dentoceras
Asplenium cuneatum var. laserpitiifolium	0	1	Asplnium cunatum va. laserpiiifolium
Ilex insignis Heer, 1869	0	2	Ilx insnis He, 189
Campomanesia aurea var. hatschbachii (Mattos) D.Legrand	0	0	Campomanesia aurea var. hatschbachii (Mattos) D.Legrand
Acacia riograndensis Atahuachi & L.Rico	0	1	Acaia riogradensis Atahachi & L.Rco
Gypsophila polygonoides subsp. thessala (Jaub. & Spach) Hayek	0	2	Gypshila polygoides sup. theala (Jb. & Sph) Hak
Cereus tunilla F.A.C.Weber	0	0	Cereus tunilla F.A.C.Weber
Ramonda scapigera DC.	0	1	Ramnda scapgera DC.
Lantana lilacina	0	2	Lanna lilina
Asplenium reticulatum	0	0	Asplenium reticulatum
Hibiscus heterotrichus	0	1	Hibscus heterorichus
Equisetum arvense	0	2	Equetum arvse
Opuntia ×cardenche Griffiths	0	0	Opuntia ×cardenche Griffiths
Aspidistra alata Tillich	0	1	Aspiistra alta Tilich
Maackia floribunda var. chinensis (Takeda) Hatus.	0	2	Maaia florunda va. chinsis (Tada) Has.
Jungermannia porphyroleuca f. suberecta Nees	0	0	Jungermannia porphyroleuca f. suberecta Nees
Elymus macgregorii R.E.Brooks & J.J.N.Campb.	0	1	Elyus macgrgorii R.E.rooks & J.J.NCampb.
Stelis laplanadensis	0	2	Stis lapladensis
Piper boehmeriifolium Wall.	0	0	Piper boehmeriifolium Wall.
Endopogon gardnerianus	0	1	Endoogon gardnrianus
Rubus humifusus proles incultus	0	2	Rus humusus pres inctus
Campylopus mozambicus P. de la Varde	0	0	Campylopus mozambicus P. de la Varde
Verticordia lindleyi subsp. purpurea	0	1	Vertiordia linleyi subp. pururea
Betula hallii	0	2	Bela haii
Fernandezia verrucosa Lindl.	0	0	Fernandezia verrucosa Lindl.
Aristida lutescens var. marlothii (Hack.) Stapf	0	1	Aritida lutecens va. marlthii (Hak.) Stpf
Quercus sessiliflora f. lobulata Christ	0	2	Queus sessiflora f. lobata Chst
Herniaria algarvica	0	0	Herniaria algarvica
Schefflera hainanensis	0	1	Scheflera hainaensis
Sisyrinchium elmeri Greene	0	2	Sisyrchium elri Grne
Alepyrum muelleri	0	0	Alepyrum muelleri
Anaphalis flavescens rosea Y. Ling	0	1	Anapalis flavscens roea Y. Lig
Phleum boissieri Bornm.	0	2	Phum boiieri Bom.
Jasminum triphyllum	0	0	Jasminum triphyllum
Melica armena	0	1	Melca armna
Acacia lenticellata F.Muell.	0	2	Acia lentillata F.Mll.
Crypsinus induratus (Baker) Parris	0	0	Crypsinus induratus (Baker) Parris
Mimusops erythroxyla	0	1	Mimsops erythoxyla
Alchemilla perglabra	0	2	Alchilla perabra
Hemionitis breweri (D.C.Eaton) Christenh.	0	0	Hemionitis breweri (D.C.Eaton) Christenh.
Plantago pflanzii var. grandidens Pilg.	0	1	Platago pflnzii va. granidens Pig.
Cyphocarpa kuhlweiniana Peter	0	2	Cypharpa kuhlwniana Per
Cystopteris acuta	0	0	Cystopteris acuta
Carica sphaerocarpa García-Barr. & Hern.Cam.	0	1	Carca sphaeocarpa Garcí-Barr. & HernCam.
Peperomia hillii	0	2	Pepomia hiii
Trapa bicornis var. taiwanensis (Nakai) Z. T. Xiong	0	0	Trapa bicornis var. taiwanensis (Nakai) Z. T. Xiong
Arabis sabulosa	0	1	Arais sablosa
Mastigobryum asperrimum	0	2	Mastibryum aspeimum
Mayepea diversifolia (Miq.) Kuntze	0	0	Mayepea diversifolia (Miq.) Kuntze
Selenicereus wercklei (F.A.C.Weber) Britton & Rose	0	1	Selencereus werklei (F.A.CWeber) Briton & Roe
Androsace bidentata K.Koch	0	2	Andsace bidtata K.ch
Cremanium rotundifolium	0	0	Cremanium rotundifolium
Campanula patula var. pauciflora	0	1	Campnula patla va. paucflora
Pinus squamosa	0	2	Pis squosa
Prunus domestica var. insititia	0	0	Prunus domestica var. insititia
Lonicera pilosa Willd. ex Kunth	0	1	Loncera pilsa Wild. ex Kuth
Cynorkis angustipetala var. speciosa (Ridl.) H.Perrier	0	2	Cynkis anguspetala va. speosa (Ri.) H.Prier
Colura pulcherrima var. pulcherrima	0	0	Colura pulcherrima var. pulcherrima
Gonolobus aristolochioides	0	1	Gonoobus aristolchioides
Crotalaria orthoclada Welw. ex Baker	0	2	Crotaria orthlada We. ex Bar
Baloskion longipes	0	0	Baloskion longipes
Wormskioldia rehmii	0	1	Wormsioldia rehii
Ononis laxiflora f. elegans Širj.	0	2	Onis laxlora f. elens Ši.
Leskeodon andicola (Spruce ex Mitt.) Broth.	0	0	Leskeodon andicola (Spruce ex Mitt.) Broth.
Valerianoides nelsonii	0	1	Valerinoides nelonii
Serapias grandiflora auct. non Oeder	0	2	Serias granflora au. non Oer
Cynanchum linifolium (Balf.fil.) Bullock ex G.B.Popov	0	0	Cynanchum linifolium (Balf.fil.) Bullock ex G.B.Popov
Phyllanthus fractiflexus M.Schmid	0	1	Phyllnthus fractflexus M.Shmid
Phebalium squamulosum subsp. lineare	0	2	Phelium squalosum sup. linre
Boeica ornithocephalantha F.Wen, T.V.Do & Y.G.Wei	0	0	Boeica ornithocephalantha F.Wen, T.V.Do & Y.G.Wei
Solenotus purpureus (Lam.) Steven	0	1	Soleotus purpreus (La.) Steen
Sideritis scythica	0	2	Siditis scyica
Lonchocarpus comitensis Pittier	0	0	Lonchocarpus comitensis Pittier
Carex jackiana var. tsukudensis	0	1	Caex jaciana va. tsukuensis
Conyza stenophylla	0	2	Coza stenhylla
Zoegea baldschuanica C. Winkl.	0	0	Zoegea baldschuanica C. Winkl.
Piper savagii C.DC.	0	1	Pier savgii C.C.
Justicia parvifolia Lam.	0	2	Juscia parvolia La.
Glosocomia clematidea (Schrenk) Fisch. ex Regel	0	0	Glosocomia clematidea (Schrenk) Fisch. ex Regel
Taenitis pinnata var. pinnata	0	1	Taeitis pinata va. pinata
Pleroma stipulaceum	0	2	Plema stipaceum
Lipochaeta degeneri Sherff	0	0	Lipochaeta degeneri Sherff
Gyrocaryum oppositifolium Valdés	0	1	Gyroaryum opposiifolium Valés
Tapeinochilos pubescens	0	2	Tapeichilos pubcens
Chiloschista parishii Seidenf.	0	0	Chiloschista parishii Seidenf.
Desmoncus demeraranus	0	1	Desmncus demerranus
Pohlia pygmaea	0	2	Poia pygea
Amerimnon cochinchinense Pierre	0	0	Amerimnon cochinchinense Pierre
Smilax bona-nox var. horrida	0	1	Smiax bon-nox va. horida
Muhlenbergia emersleyi Vasey	0	2	Muhleergia emeleyi Vay
Sciodaphyllum maguireorum	0	0	Sciodaphyllum maguireorum
Neohouzeaua fimbriata J.Dransf.	0	1	Neohozeaua fimbiata J.Drnsf.
Lastrea oreopteris	0	2	Lasea oreoeris
Eumachia obovoidea subsp. villosistipula (Verdc.) C.M.Taylor	0	0	Eumachia obovoidea subsp. villosistipula (Verdc.) C.M.Taylor
Ocotea pharomachrosorum Gómez-Laur.	0	1	Ocoea pharomahrosorum GómezLaur.
Solanum setulosistylum	0	2	Solum setulostylum
Olearia alpina	0	0	Olearia alpina
Astragalus cystosus	0	1	Astrgalus cysosus
Tetrapterys acutifolia Griseb.	0	2	Tetrterys acutolia Grib.
Vicia vulgaris var. equina Gray	0	0	Vicia vulgaris var. equina Gray
Lycopodium denticulatum L.	0	1	Lycoodium dentiulatum L.
Caladium bicolor var. transparens	0	2	Calium bicor va. tranarens
Cissus striata var. chilensis Suess.	0	0	Cissus striata var. chilensis Suess.
Evolvulus alsinoides var. villosissimus	0	1	Evolulus alsioides va. villosssimus
Acalypha communis var. intermedia Müll.Arg.	0	2	Acapha comnis va. inteedia MülArg.
Pedicularis pygmaea subsp. deqinensis H.Wang	0	0	Pedicularis pygmaea subsp. deqinensis H.Wang
Eriosyce marksiana var. gracilis (F. Ritter) Katt.	0	1	Erisyce markiana va. grailis (F. Riter) Kat.
Arenaria setosa Willd.	0	2	Areria sesa Wid.
Amyris lypelata Steud.	0	0	Amyris lypelata Steud.
Cynanchum officinale	0	1	Cynachum offiinale
Ficus ruspolii Warb.	0	2	Fis ruslii Wa.
Sauvetrea alpestris	0	0	Sauvetrea alpestris
Epidendrum dentiferum	0	1	Epidndrum dentferum
Tectaria devexa	0	2	Tecria dexa
Clematis parviloba var. puberula (Hook.f. & Thomson) Kuntze	0	0	Clematis parviloba var. puberula (Hook.f. & Thomson) Kuntze
Teucrium flavum subvar. mairei	0	1	Teurium flaum subar. maiei
Aberemoa microphylla	0	2	Abemoa micrhylla
Thamnosma somalensis	0	0	Thamnosma somalensis
Assonia biumbellata Kuntze	0	1	Assnia biumbllata Kunze
Vitis wuhanensis C.L.Li	0	2	Vis wuhansis C.Li
Munronia lancifolia Aver. & K.S.Nguyen	0	0	Munronia lancifolia Aver. & K.S.Nguyen
Berberis malipoensis C.Y.Wu & S.Y.Bao	0	1	Bereris malipensis C.YWu & S.YBao
Sedum arboreum Mast.	0	2	Sem arbeum Ma.
Gomphia rotundifolia Fielding & Gardner	0	0	Gomphia rotundifolia Fielding & Gardner
Ceratocephalus decumbens var. doronicoides (DC.) Kuntze	0	1	Ceratoephalus decubens va. doroncoides (D.) Kunze
Asplenium auritum var. foeniculaceum (Kunth) Baker	0	2	Aspnium aurum va. foenilaceum (Kuh) Bar
Pylaisia hamata (Mitt.) Cardot	0	0	Pylaisia hamata (Mitt.) Cardot
Weigeltia spectabilis (Standl.) Lundell	0	1	Weigltia spectbilis (Stadl.) Lunell
Cystopteris fragilis subvar. woodsioides Christ	0	2	Cystteris fralis subr. woodoides Chst
Panicum flacciflorum Stapf	0	0	Panicum flacciflorum Stapf
Agave victoriae-reginae f. stolonifera	0	1	Agve victorie-reginae f. stoloifera
Nototrichium sandwicense subsp. lanaiense Sherff	0	2	Nototchium sandcense sup. lanense Shff
Hexadesmia confusa Schltr.	0	0	Hexadesmia confusa Schltr.
Alchemilla fissa var. villosula	0	1	Alchmilla fisa va. villsula
Euryops empetrifolius subsp. empetrifolius	0	2	Eurps empetfolius sup. empetfolius
Dumasia oblongifoliolata	0	0	Dumasia oblongifoliolata
Thymus serpyllum f. vulgaris Wimm. & Grab.	0	1	Thyus serpllum f. vularis Wim. & Grb.
Eragrostis turgida var. ivorensis	0	2	Eragstis turda va. ivonsis
Pleurandropsis phebalioides	0	0	Pleurandropsis phebalioides
Aspidium subsageniaceum	0	1	Aspdium subsagniaceum
Psacalium obtusilobum	0	2	Psalium obtulobum
Alstonia montana	0	0	Alstonia montana
Ischnosiphon petiolatus (Rudge) L.Andersson	0	1	Ischnsiphon petilatus (Ruge) L.Andrsson
Seppeltia succuba Grolle	0	2	Sepltia sucba Grle
Bulbophyllum mayae	0	0	Bulbophyllum mayae
Physurus lehmannii Schltr.	0	1	Phyurus lehmnnii Schtr.
Carex speirostachya Sw. ex Sm.	0	2	Cax speirtachya Sw. ex Sm.
Pleurotaenium truncatum (Brébisson ex Ralfs) Nägeli	0	0	Pleurotaenium truncatum (Brébisson ex Ralfs) Nägeli
Lathyrus lanzwertii var. arizonicus (Britton) S.L.Welsh, 1978	0	1	Latyrus lanzertii va. ariznicus (Briton) S.L.elsh, 198
Eschenbachia ulmifolia (Burm.fil.) G.L.Nesom	0	2	Escheachia ulmolia (Burfil.) G.Lesom
Hypericum monanthemum Hook. fil. & Thomson ex Dyer	0	0	Hypericum monanthemum Hook. fil. & Thomson ex Dyer
Calea lobata	0	1	Caea lobta
Bidens involucrata Phil.	0	2	Bins invocrata Ph.
Carex crassicaulis Franch.	0	0	Carex crassicaulis Franch.
Trillium rivale	0	1	Trilium rivle
Nivaria aestivalis Moench	0	2	Nivia aestalis Moch
Ampelopsis quinquefolia var. heptaphylla A.Gray	0	0	Ampelopsis quinquefolia var. heptaphylla A.Gray
Lippia valerianoides Walp.	0	1	Lipia valerinoides Wap.
Coccocypselum brittonii	0	2	Coccopselum brionii
Meconopsis castanea	0	0	Meconopsis castanea
Heracleum leichtlinii	0	1	Heraleum leichlinii
Echinocactus octogonus G.Don	0	2	Echinactus octonus G.n
Saussurea angustifolia var. yukonensis A. E. Porsild	0	0	Saussurea angustifolia var. yukonensis A. E. Porsild
Cattleya angereri (Pabst) VanDenBerg	0	1	Catleya angreri (Past) VanDnBerg
Asarca feuilleana Kraenzl.	0	2	Asca feuieana Krazl.
Draba dubia subsp. laevipes	0	0	Draba dubia subsp. laevipes
Goswamia hitkishorei	0	1	Gosamia hitkihorei
Calotis cuneifolia var. biaristata	0	2	Calis cuneolia va. biartata
Microdesmis yafungana J.Léonard	0	0	Microdesmis yafungana J.Léonard
Prevostea racemosa	0	1	Prevstea racmosa
Saussurea subacaulis	0	2	Sauurea subaulis
Guettarda acuminata	0	0	Guettarda acuminata
Macaranga grayana	0	1	Macaanga graana
Masdevallia ignea var. citrina	0	2	Masdallia iga va. citna
Syngonanthus gracilis var. recurvifolius	0	0	Syngonanthus gracilis var. recurvifolius
Solanum dolichostigma Bukasov	0	1	Solnum dolichstigma Buksov
Pilosella ziziana subsp. pachyphyes	0	2	Pilella zizna sup. pachhyes
Saxifraga stolonifera var. immaculata	0	0	Saxifraga stolonifera var. immaculata
Gynura albicaulis	0	1	Gynra albiaulis
Cheilanthes arequipensis	0	2	Cheinthes arequensis
Sedum muscoideum Rose	0	0	Sedum muscoideum Rose
Echinolaena ecuadoriana Filg.	0	1	Echinlaena ecuadriana Fig.
Spartina townsendii_x H.Groves & J.Groves	0	2	Spaina townsdii_x H.Gves & J.Gves
Myrsine crassiramea	0	0	Myrsine crassiramea
Senites smilacifolia (Scribn.) Hitchc.	0	1	Sentes smilaifolia (Scrbn.) Hithc.
Diasperus berryanus Kuntze	0	2	Diaerus beranus Kuze
Equisetum ferrissii_x Clute	0	0	Equisetum ferrissii_x Clute
Bupleurum turcicum Snogerup	0	1	Buplurum turicum Snoerup
Oreocharis cordatula	0	2	Oreoaris cortula
Aristida spicata	0	0	Aristida spicata
Cryptochloa granulifera	0	1	Cryptchloa granuifera
Isopterygium subassimile Broth. ex Ihsiba	0	2	Isoptygium subaimile Brh. ex Ihba
Euphorbia angustifolia	0	0	Euphorbia angustifolia
Krascheninikovia maximowicziana	0	1	Krascheinikovia maximoicziana
Elatostema angusticuneatum var. dusenii Engl.	0	2	Elattema angustuneatum va. dusii En.
Bihai crassa (Griggs) Griggs	0	0	Bihai crassa (Griggs) Griggs
Chiloscyphus morobeanus (Piippo) J.J.Engel	0	1	Chilocyphus moroeanus (Pippo) J.J.ngel
Rumex × jungneri	0	2	Rux × juneri
Ruellia saccata Schmidt-Leb. & E.A.Tripp	0	0	Ruellia saccata Schmidt-Leb. & E.A.Tripp
Spergularia cremnophila I.M.Johnst.	0	1	Sperglaria cremnphila I.M.Jhnst.
Bonania myricifolia (Griseb.) Benth. & Hook.f.	0	2	Bonia myrifolia (Greb.) Beh. & Hoof.
Homalia giraldii	0	0	Homalia giraldii
Siphoneugena kuhlmannii	0	1	Siphoeugena kuhlannii
Leptolejeunea spicata Steph.	0	2	Leptojeunea spita Sth.
Bonniera corrugata Cordem.	0	0	Bonniera corrugata Cordem.
Leucas cuneifolia Baker	0	1	Leuas cunefolia Baer
Alsophila glauca var. microloba Rosenst.	0	2	Alshila glca va. micloba Rosst.
Adenophora verticillata prol. princeps Korsh.	0	0	Adenophora verticillata prol. princeps Korsh.
Scrophularia clausii Boiss. & Buhse	0	1	Scropularia clasii Bois. & Buse
Aspidium dilatatum var. patuloides	0	2	Aspium dilatum va. patuides
Gilia laxa Vasey & Rose	0	0	Gilia laxa Vasey & Rose
Heloniopsis arisanensis	0	1	Helonopsis arisaensis
Chilita pubispina (Boed.) Buxb.	0	2	Chita pubpina (Bo.) Bu.
Micromeria hierrensis subsp. incana Puppo	0	0	Micromeria hierrensis subsp. incana Puppo
Heliocereus amecaensis	0	1	Helioereus amecensis
Calandrinia eremaea Ewart	0	2	Calarinia ereea Ewt
Tiquilia brevifolia Nutt.	0	0	Tiquilia brevifolia Nutt.
Gamocarpha poeppigii DC.	0	1	Gamoarpha poepigii DC.
Aeschynanthus curtisii C.B.Clarke	0	2	Aeschanthus cursii C.B.arke
Isoetes muricata subsp. truncata	0	0	Isoetes muricata subsp. truncata
Acaena digitata var. compacta Bitter	0	1	Acana digtata va. comacta Biter
Croton ramillatus var. ramillatus	0	2	Cron ramiatus va. ramiatus
Panicum boreale var. michiganense	0	0	Panicum boreale var. michiganense
Beiselia mexicana Forman	0	1	Beielia mexcana Foran
Dactylis cristata var. glauca (Spreng.) Wahlenb.	0	2	Daclis criata va. glca (Spng.) Wahnb.
Panicum timorense	0	0	Panicum timorense
Quercus ×beturica (F.M.Vázquez, Coombes, Rodr.-Coombes, S.Ramos & Doncel) F.M.Vázquez, Vila-Viçosa, Meireles & Pinto Gomes	0	1	Quecus ×betrica (F.M.Vzquez, Coobes, Rodr.-oombes, S.Rmos & Donel) F.M.Vzquez, Vila-içosa, Meieles & Pito Goes
Satureja subspicata var. obcordata (Horák) ilic	0	2	Sateja subscata va. obcdata (Hok) ic
Spergula maxima subsp. linicola (Boreau) F. Dvorák	0	0	Spergula maxima subsp. linicola (Boreau) F. Dvorák
Erianthus saccharoides var. trinii Hack.	0	1	Eriathus sacchroides va. triii Hak.
Cerasus maximowiczii (Rupr.) Kovalev	0	2	Cerus maximiczii (Ru.) Kovev
Petrovanella mobilis (Pascher & Petrova) Kylin	0	0	Petrovanella mobilis (Pascher & Petrova) Kylin
Argyrolobium humile	0	1	Argyrlobium humle
Phlomis anisodonta subsp. anisodonta	0	2	Phlis anisonta sup. anisonta
Taeniophyllum pleistorhizum Schltr.	0	0	Taeniophyllum pleistorhizum Schltr.
Amoora oligosperma	0	1	Amora oligoperma
Cerastium ligusticum Viv.	0	2	Certium liguicum Vi.
Calliandra izalcoensis	0	0	Calliandra izalcoensis
Pediocactus simpsonii var. caespiticus	0	1	Pedioactus simponii va. caespticus
Pachystroma ilicifolium var. heterophyllum Müll.Arg.	0	2	Pachtroma ilicolium va. heterhyllum MülArg.
Cycladenia venusta	0	0	Cycladenia venusta
Pteris quadriaurita var. fluminensis Rosenst.	0	1	Pteis quadraurita va. flumiensis Rosnst.
Lupinus sericeus var. jonesii	0	2	Lupus sereus va. jonii
Racosperma diaphanum (R.S.Cowan & Maslin) Pedley	0	0	Racosperma diaphanum (R.S.Cowan & Maslin) Pedley
Veronica catenata subsp. catenata	0	1	Vernica catnata subp. catnata
Atriplex arabica	0	2	Atrlex araca
Thlaspi rotundifolium var. limosellifolium	0	0	Thlaspi rotundifolium var. limosellifolium
Brodiaea circinata Sandwith	0	1	Broiaea circnata Sanwith
Ranunculus fallax subsp. validus Markl.	0	2	Ranuulus faax sup. valus Mal.
Quercus ilex f. macrocarpa Cout.	0	0	Quercus ilex f. macrocarpa Cout.
Terminalia adamanensis Engl. & Diels	0	1	Termnalia adamaensis Enl. & Dils
Serjania paradoxa f. subvelutina	0	2	Sernia paroxa f. subvutina
Asplenium gentryi A.R.Sm.	0	0	Asplenium gentryi A.R.Sm.
Meiothecium turgidellum M.Fleisch.	0	1	Meiotecium turgiellum M.Flisch.
Procris sinuata Blume	0	2	Prois sinta Ble
Psychotria longipedicellata	0	0	Psychotria longipedicellata
Ornithogalum spathaceum Poir.	0	1	Ornitogalum spataceum Por.
Baeckea ramosissima subsp. prostrata	0	2	Baeea ramossima sup. prorata
Hymenoxys biennis (A.Gray) H.M.Hall	0	0	Hymenoxys biennis (A.Gray) H.M.Hall
Rhododendron javanicum subsp. teysmannii	0	1	Rhodoendron javaicum subp. teysannii
Cnidium peucedanoides Kunth	0	2	Cnium peucenoides Kuh
Dioscorea larecajensis	0	0	Dioscorea larecajensis
Cyathea distans	0	1	Cyahea disans
Pohlia demissa	0	2	Poia demsa
Orchis × beyrichii nothosubsp. mackaensis	0	0	Orchis × beyrichii nothosubsp. mackaensis
Acronia conicostigma (Luer) Luer	0	1	Acrnia conicstigma (Lur) Lur
Dalechampia clematidifolia Bojer ex Leandri, 1935	0	2	Daleampia clematifolia Bor ex Leari, 195
Lechenaultia subcymosa C.A.Gardner & George	0	0	Lechenaultia subcymosa C.A.Gardner & George
Gaudium confertum (Joy Thomps.) Peter G. Wilson	0	1	Gauium confrtum (Jy Thops.) Peer G. Wilon
Lespedeza buergeri subsp. tricolor (Nakai) Hatus.	0	2	Lesdeza bueeri sup. trilor (Nai) Has.
Macromitrium mammillosum	0	0	Macromitrium mammillosum
Myrcia rhodeosepala Kiaersk.	0	1	Myria rhodesepala Kiarsk.
Jungermannia floerkei var. obtusata (Nees) Schiffn.	0	2	Jungeannia flokei va. obtata (Ns) Schfn.
Hieracium bifidum subsp. thaectolepium (Dahlst.) Zahn	0	0	Hieracium bifidum subsp. thaectolepium (Dahlst.) Zahn
Cerasus kurilensis (Miyabe) Kabanov ex Vorob.	0	1	Cersus kuriensis (Miabe) Kabnov ex Vorb.
Myristica glauca var. bancana	0	2	Myrtica glca va. banna
Sedum yildizianum H. Sümbül	0	0	Sedum yildizianum H. Sümbül
Pterolepis pumila	0	1	Pterlepis pumla
Dryopteris sinovaria Ching & Z.Y.Liu	0	2	Dryoeris sinaria Chg & Z.Yiu
Chamaeiris pseudonotha (Galushko) M.B.Crespo	0	0	Chamaeiris pseudonotha (Galushko) M.B.Crespo
Niphobolus sphaerocephalus (Blume) Hook. & Grev.	0	1	Niphbolus sphaercephalus (Blme) Hok. & Grv.
Boehmeria elongata	0	2	Boeeria eloata
Saussurea incisa	0	0	Saussurea incisa
Trimorpha abyssinica Vierh.	0	1	Trimrpha abysinica Vieh.
Trichoglottis apoensis	0	2	Trichlottis aposis
Ophrys holosericea subsp. pollinensis	0	0	Ophrys holosericea subsp. pollinensis
Elaeagnus arborea var. dendroidea Schltdl.	0	1	Elaegnus arbrea va. dendoidea Schtdl.
Tashiroea oligotricha (Merr.) R.C.Zhou & Ying Liu	0	2	Tasroea oligricha (Me.) R.Chou & Yig Liu
Androcalva loxophylla	0	0	Androcalva loxophylla
Plectronia calycophila K.Schum.	0	1	Plecronia calycphila K.Shum.
Festuca elatior var. subspicata G.Mey.	0	2	Fesca elaor va. subscata G.y.
Picea nobilis var. magnifica	0	0	Picea nobilis var. magnifica
Haumaniastrum lilacinum	0	1	Haumanastrum lilainum
Poa compressa var. depauperata Mutel	0	2	Poa comessa va. depaerata Mul
Linaria lineolata var. elymaitica	0	0	Linaria lineolata var. elymaitica
Pouteria subsessilifolia Cronquist	0	1	Poueria subsesilifolia Cronuist
Niphobolus laevis	0	2	Nipholus lais
Eupatorium consanguineum var. inaequale Baker	0	0	Eupatorium consanguineum var. inaequale Baker
Cistus ladanifer subsp. mauritianus Pau & Sennen	0	1	Cisus ladaifer subp. mauriianus Pau & Senen
Astragalus plumosus var. karagoeldaghensis (irj.) Ponert	0	2	Astralus plusus va. karagoeaghensis (i.) Port
Frailea erythracantha R.C.Pontes & al.	0	0	Frailea erythracantha R.C.Pontes & al.
Lantana colombiana	0	1	Lanana colobiana
Aster traversii (F. Muell.) F. Muell.	0	2	Asr trarsii (F. Mue.) F. Mul.
Haplophyllum hispanicum Spach	0	0	Haplophyllum hispanicum Spach
Triumfetta rhomboidea var. recifensis	0	1	Triufetta rhomoidea va. reciensis
Hirtella elliptica C.Presl	0	2	Hirlla elltica C.Psl
Stylocoryna angustifolia A.Rich.	0	0	Stylocoryna angustifolia A.Rich.
Cuphea origanifolia var. sublanata A. St.-Hil.	0	1	Cupea origaifolia va. sublnata A. St.Hil.
Davya sclerophylla Naudin	0	2	Daa sclerhylla Nain
Berberis trollii Diels	0	0	Berberis trollii Diels
Weingartia cintia	0	1	Weinartia cinia
Prasophyllum castaneum	0	2	Prasoyllum casneum
Orthotrichum paradoxum	0	0	Orthotrichum paradoxum
Jacquemontia parviflora var. tomentosa Meisn.	0	1	Jacqumontia parvflora va. tometosa Mein.
Allium ophiopogon H.Lév.	0	2	Alum ophiogon H.v.
Frangula californica subsp. occidentalis (Howell. ex Greene) Kartesz & Gandhi	0	0	Frangula californica subsp. occidentalis (Howell. ex Greene) Kartesz & Gandhi
Tricera rotundifolia Britton	0	1	Triera rotunifolia Briton
Arum amoenum Dubovik	0	2	Arm amoum Dubik
Byttneria catalpifolia subsp. sidifolia (A.St.-Hil.) Cristóbal	0	0	Byttneria catalpifolia subsp. sidifolia (A.St.-Hil.) Cristóbal
Ponthieva parvilabris Benth.	0	1	Pontieva parviabris Benh.
Trifolium repens Thunb.	0	2	Trilium rens Thb.
Salvia erecta	0	0	Salvia erecta
Rhytionanthos elegans (Gardner ex Thwaites) C.S.Kumar & Garay	0	1	Rhytioanthos eleans (Gadner ex Thwates) C.S.umar & Gaay
Hieracium pseudobifidum subsp. fagetanum Nyár. & Zahn	0	2	Hiecium pseudifidum sup. faganum Ny. & Zan
Phlox abdita A.Nelson	0	0	Phlox abdita A.Nelson
Bidens sharpii var. tamazulapana Melchert	0	1	Bidns shapii va. tamazlapana Melhert
Echidnopsis scutellata subsp. planiflora (P.R.O.Bally) Bruyns	0	2	Echiopsis scutlata sup. planlora (P.R.Bally) Brns
Vaccinium variegatum (Roxb.) Kurz	0	0	Vaccinium variegatum (Roxb.) Kurz
Hoya lanceolaria S. Moore	0	1	Hoa lancelaria S. More
Lavoisiera vernicosa	0	2	Lavoiera vercosa
Eria laxiflora	0	0	Eria laxiflora
Passerina dodecandra	0	1	Passrina dodeandra
Doodia dives Kunze	0	2	Doia dis Kue
Lagetta wrightiana Krug & Urb.	0	0	Lagetta wrightiana Krug & Urb.
Baloskion tenuiculme (S.T.Blake) B.G.Briggs & L.A.S.Johnson	0	1	Balokion tenuculme (S.T.lake) B.G.riggs & L.A.S.ohnson
Escobaria nellieae	0	2	Escaria neleae
Liparis indifferens	0	0	Liparis indifferens
Pandanus arenicola	0	1	Pananus arencola
Fritillaria plantaginifolia Lam.	0	2	Fritlaria plantanifolia La.
Oxalis pentaphylla E.Mey. ex Sond.	0	0	Oxalis pentaphylla E.Mey. ex Sond.
Rumicastrum orarium (Obbens) Hershk.	0	1	Rumicstrum oraium (Obens) Herhk.
Scorzonera austriaca	0	2	Scornera ausiaca
Urvillea laevis f. membranacea	0	0	Urvillea laevis f. membranacea
Arundo triodioides Trin.	0	1	Arudo triodoides Trn.
Neolepisorus triglossus	0	2	Neolesorus trigssus
Ficus paludosa	0	0	Ficus paludosa
Bactris broadwayi	0	1	Bacris broawayi
Boopis integrifolia Phil.	0	2	Bois integfolia Ph.
Sisymbrium columnae var. orientale (L.) DC.	0	0	Sisymbrium columnae var. orientale (L.) DC.
Myriophyllum salsugineum Orchard	0	1	Myriohyllum salsuineum Orcard
Hieracium phaulogonium	0	2	Hiecium phaulonium
Gossypium mexicanum Tod.	0	0	Gossypium mexicanum Tod.
Echinochloa geminata (Forssk.) Roberty	0	1	Echinchloa gemnata (Forsk.) Robrty
Vignea trinervis	0	2	Viea trirvis
Eugenia pauper Guillaumin	0	0	Eugenia pauper Guillaumin
Ratibida columnaris f. columnaris	0	1	Ratbida colunaris f. colunaris
Cyrtochilum umbonatum	0	2	Cyrthilum umbatum
Calandrinia potentilloides Barnéoud	0	0	Calandrinia potentilloides Barnéoud
Drypetes oblongifolia (Bedd.) AiryShaw	0	1	Dryetes oblonifolia (Bed.) AirShaw
Melicope auriculata	0	2	Melope aurilata
Capparis adunca	0	0	Capparis adunca
Rhopalostylis baueri var. cheesemanii (Becc. ex Cheeseman) Sykes	0	1	Rhopalstylis bauri va. cheesmanii (Bec. ex Cheeeman) Syes
Centaurea limbata subsp. lusitana (Arènes) E. López & Devesa	0	2	Cenurea limta sup. lusana (Ares) E. Lóz & Desa
Tractema merinoi (S.Ortiz, Rodr.Oubiña & Izco) Speta	0	0	Tractema merinoi (S.Ortiz, Rodr.Oubiña & Izco) Speta
Columbea imbricata var. latifolia Carrière	0	1	Colmbea imbrcata va. latiolia Carière
Thouinia striata var. portoricensis (Radlk.) Votava & Alain	0	2	Thonia strta va. portocensis (Rak.) Vova & Aln
Agrostis humilis Vasey	0	0	Agrostis humilis Vasey
Prumnopitys montana var. meridensis	0	1	Prumnpitys monana va. meriensis
Polystichum filix-mas (L.) Roth	0	2	Polyichum fil-mas (L) Roh
Funastrum ervendbergii (A.Gray) Schltr.	0	0	Funastrum ervendbergii (A.Gray) Schltr.
Aporocactus flagelliformis (L.) Lem.	0	1	Aporoactus flageliformis (L) Le.
Crassula deltoidea Thunb.	0	2	Craula delidea Thb.
Lavoisiera ordinata Wurdack	0	0	Lavoisiera ordinata Wurdack
Bambusa floribunda (Buse) Zoll. & Moritzi	0	1	Bamusa florbunda (Bue) Zol. & Mortzi
Phrynium oblongum	0	2	Phrium oblgum
Dryopteris decurrentialata (Hook.) C.Chr.	0	0	Dryopteris decurrentialata (Hook.) C.Chr.
Iris curvifolia Y.T.Zhao	0	1	Irs curvfolia Y.TZhao
Matelea mediocria Woodson	0	2	Matea medcria Wooon
Desmodium biarticulatum var. australiense (H.Ohashi) Meeuwen	0	0	Desmodium biarticulatum var. australiense (H.Ohashi) Meeuwen
Trigonochilum scabiosum (Rchb.f. ex Kraenzl.) Senghas	0	1	Trigonchilum scabosum (Rcb.f. ex Kraezl.) Senhas
Trisetum ruprechtii Steud.	0	2	Tritum ruprhtii Std.
Melothria fernandensis Hutch. & Dalziel	0	0	Melothria fernandensis Hutch. & Dalziel
Acaena sarmentosa var. tristanensis	0	1	Acana sarmntosa va. tristnensis
Hypocyrta perianthomega (Vell.) Ten.	0	2	Hypyrta periahomega (Ve.) Te.
Rosa brownii Tratt.	0	0	Rosa brownii Tratt.
Caladenia huegelii var. huegelii	0	1	Calaenia hueelii va. hueelii
Polygonum acmophyllum Gand.	0	2	Polonum acmoyllum Ga.
Rapistrum bursifolium Bergeret	0	0	Rapistrum bursifolium Bergeret
Calea saxatilis Cuatrec.	0	1	Caea saxailis Cuarec.
Kierschlegeria lindleyi Spach	0	2	Kierscegeria lineyi Sph
Pteris heteromorpha	0	0	Pteris heteromorpha
Bidens melanocarpa var. pallida Wiegand	0	1	Bidns melancarpa va. palida Wieand
Palicourea grandiflora	0	2	Paliurea granflora
Baloghia montana var. neohebridensis Airy Shaw	0	0	Baloghia montana var. neohebridensis Airy Shaw
Tricolporipites atkinsonii Biswas, 1962	0	1	Tricoloripites atkisonii Bisas, 192
Bunchosia cuscana W. R. Anderson	0	2	Bunosia cusna W. R. Andson
Eugenia capillipes	0	0	Eugenia capillipes
Cattleya crispa var. buchananiana B.S.Williams & T.Moore	0	1	Catleya cripa va. buchaaniana B.S.Wlliams & T.More
Clermontia coerulea var. degeneri Skottsb.	0	2	Clerntia coelea va. degeri Skosb.
Quararibea obliquifolia (Standl.) Standl.	0	0	Quararibea obliquifolia (Standl.) Standl.
Synaedrys thalassica	0	1	Synadrys thalssica
Pilosisporites parvispinosus Dettmann, 1963	0	2	Pilosiorites parviinosus Detann, 193
Daphne velenovskyi	0	0	Daphne velenovskyi
Paracephaelis capitulifera	0	1	Paracehaelis capitlifera
Secale cereale var. tuberculatoarticulatum	0	2	Sele cerle va. tuberculaarticulatum
Neckera angustifolia Müll.Hal.	0	0	Neckera angustifolia Müll.Hal.
Symphyotrichum pygmaeum (Lindl.) Brouillet & Selliah	0	1	Symphytrichum pygaeum (Lidl.) Broullet & Seliah
Cistus oligophyllus E. D. Clarke	0	2	Cius oligoyllus E. D. Clke
Eriogonum fasciculatum var. fasciculatum	0	0	Eriogonum fasciculatum var. fasciculatum
Dyckia desmetiana	0	1	Dycia desmtiana
Silene graminifolia Heldr. ex Boiss.	0	2	Sine gramifolia Her. ex Bos.
Panmorphia recurvipetala (Barb.Rodr.) Luer	0	0	Panmorphia recurvipetala (Barb.Rodr.) Luer
Liatris squarrosa var. intermedia	0	1	Liaris squarosa va. intemedia
Tovomita cornuta	0	2	Tovita corta
Polygala abreui	0	0	Polygala abreui
Eulophia pulchra var. pelorica	0	1	Eulphia pulhra va. pelrica
Justicia oligoneura J.B.Imlay	0	2	Juscia oligeura J.Bmlay
Sasa niitakayamensis subsp. microcarpa E.G.Camus	0	0	Sasa niitakayamensis subsp. microcarpa E.G.Camus
Macrocoma abyssinica var. abyssinica	0	1	Macrcoma abysinica va. abysinica
Coreopsis gracilis Blanco	0	2	Corpsis gralis Blco
Microseris leptosepala (Nutt.) A. Gray	0	0	Microseris leptosepala (Nutt.) A. Gray
Horminum frutescens Gueldenst.	0	1	Horinum frutscens Guelenst.
Gerlachia tricornis (Lindl.) Szlach.	0	2	Gerchia trirnis (Lil.) Szlh.
Vittaria arisanensis Hayata	0	0	Vittaria arisanensis Hayata
Bolanthus turcicus	0	1	Bolathus turicus
Cayaponia botryocarpa C. Jeffrey	0	2	Cayonia botrcarpa C. Jefey
Cochlearia wahlenbergii Rupr.	0	0	Cochlearia wahlenbergii Rupr.
Poa capillifolia Kalchbr. ex Mecen.	0	1	Poa capilifolia Kalhbr. ex Mecn.
Brachyscome muelleri Sond.	0	2	Bracscome mueeri So.
Eugenia alaotrensis H.Perrier	0	0	Eugenia alaotrensis H.Perrier
Luzula campestris var. welwitschii	0	1	Luzla campstris va. welwischii
Phyllolobium heydei	0	2	Phyllobium heei
Hoitzia pumila M.Martens & Galeotti	0	0	Hoitzia pumila M.Martens & Galeotti
Psorothamnus fremontii	0	1	Psorohamnus fremntii
Euporteria cephalophora	0	2	Eupoeria cephaphora
Pohlia commutata var. fila	0	0	Pohlia commutata var. fila
Arcytophyllum nitidum var. glabratum	0	1	Arcytohyllum nitdum va. glabatum
Amblystegium radicale var. sudeticum Velen.	0	2	Amblyegium radale va. sudicum Ven.
Polypodium ramosum Lodd.	0	0	Polypodium ramosum Lodd.
Rosulabryum pseudocapillare (Besch.) Ochyra	0	1	Rosulbryum pseudoapillare (Bech.) Ochra
Leptoscyphus cuneifolius	0	2	Leptoyphus cuneolius
Melica sarmentosa subsp. cymbaria	0	0	Melica sarmentosa subsp. cymbaria
Habenaria unalascensis var. elata (Jeps.) Correll	0	1	Habearia unalacensis va. elta (Jes.) Corell
Dalechampia tricuspidata	0	2	Daleampia tricuidata
Heurckia semperflorens	0	0	Heurckia semperflorens
Epidendrum lockhartioides Schltr.	0	1	Epidndrum lockhatioides Schtr.
Antidesma megalocarpum	0	2	Antesma megalarpum
Oenothera rosea var. helleri H.Lév.	0	0	Oenothera rosea var. helleri H.Lév.
Lejeunea integristipula	0	1	Lejunea integrstipula
Scorzonera astrachiana	0	2	Scornera astrhiana
Lobelia laxiflora Kunth	0	0	Lobelia laxiflora Kunth
Diasperus flueggeiformis	0	1	Diaserus flueggiformis
Bambos moosoo Siebold	0	2	Baos mooo Sield
Afrocarpus mannii (Hook.f.) C.N.Page	0	0	Afrocarpus mannii (Hook.f.) C.N.Page
Erica turmalis	0	1	Erca turalis
Carex ericetorum var. alpicola	0	2	Cax ericorum va. alpola
Urera armigera	0	0	Urera armigera
Rhexia arenaria Schrank & Mart. ex DC.	0	1	Rheia arearia Schank & Mat. ex DC.
Aerides sillemiana (Rchb.f.) Garay	0	2	Aeres silliana (Rc.f.) Gay
Medicago papillosa var. macrocarpa Boiss.	0	0	Medicago papillosa var. macrocarpa Boiss.
Dalbergia microcarpa Taub.	0	1	Dalbrgia micrcarpa Tab.
Athyrium megistophyllum Copel.	0	2	Athium megisthyllum Col.
Ancistrocladus barteri Tiegh.	0	0	Ancistrocladus barteri Tiegh.
Neoregelia azevedoi	0	1	Neorgelia azeedoi
Tabernaemontana gamblei	0	2	Tabernmontana gamei
Cheiranthus bicuspidatus Willd.	0	0	Cheiranthus bicuspidatus Willd.
Erica ×vinacea Bolus	0	1	Erca ×viacea Bous
Vitis vitacea var. laciniata	0	2	Vis vitea va. laciata
Valeriana annua Gray	0	0	Valeriana annua Gray
Saxifraga monkayensis	0	1	Saxiraga monkaensis
Acantholimon armenum var. balansae Boiss. & A.Huet	0	2	Acantlimon armum va. balsae Bos. & A.et
Wedelia incarnata subsp. anodonta	0	0	Wedelia incarnata subsp. anodonta
Hibiscus grandidieri var. manamboloensis (Hochr.) Hochr.	0	1	Hibscus granddieri va. manambloensis (Hohr.) Hocr.
Dendrocnide oblanceolata	0	2	Dendcnide oblanolata
Plagiochila tahitensis Ångstr.	0	0	Plagiochila tahitensis Ångstr.
Plectranthus lindblomii	0	1	Plectanthus lindlomii
Sauvagesia sprengelii var. riobranquensis Kuhlm. & Rodrigues	0	2	Sauvesia spreelii va. riobrauensis Kum. & Rodgues
Rendlia pseudoharpechloa Chiov.	0	0	Rendlia pseudoharpechloa Chiov.
Anthericum rossii	0	1	Anthricum rosii
Trisetella fissidens	0	2	Trisella fisdens
Guaduella oblonga Hutch. ex Clayton	0	0	Guaduella oblonga Hutch. ex Clayton
Cassia tapahuascana	0	1	Casia tapahascana
Fritillaria walujewii var. plena X.Z.Duan & X.J.Zheng	0	2	Fritlaria walewii va. pla X.Zuan & X.Jheng
Oenotrichia tripinnata	0	0	Oenotrichia tripinnata
Nuttallia multiflora (Nutt.) Greene	0	1	Nuttllia multflora (Nut.) Grene
Polypodium apiculatum Kunze ex Klotzsch	0	2	Polydium apicatum Kue ex Klosch
Convolvulus erianthus	0	0	Convolvulus erianthus
Potentilla fragarioides f. bipetala	0	1	Potetilla fragaioides f. biptala
Chasmone obcordata E.Mey.	0	2	Chaone obcdata E.y.
Pancratium croceum	0	0	Pancratium croceum
Myrteola barneoudii	0	1	Myreola barnoudii
Jasminum hirsutum Wall.	0	2	Jasnum hirtum Wa.
Spergella saginella Rchb.	0	0	Spergella saginella Rchb.
Anemone coronaria var. rosea (Hanry ex Nyman) Batt.	0	1	Aneone coroaria va. roea (Hary ex Nymn) Bat.
Senecio cydoniaefolius Steud.	0	2	Senio cydonifolius Std.
Psittacanthus flavoviridis Eichler	0	0	Psittacanthus flavoviridis Eichler
Rosa oreophila	0	1	Roa oreohila
Iguanura tenuis var. khaosokensis	0	2	Iguura teis va. khaosensis
Centropogon brumalis Standl.	0	0	Centropogon brumalis Standl.
Isodon inflexus var. canescens (Nakai) Kudô	0	1	Isodo inflexs var canesces (Naka) Kud
Ardisia crenata var. bicolor	0	2	Ardis crena var bicol
Hypericum muticum var. boreale	0	0	Hypericum muticum var. boreale
Asarca bidentata Poepp. & Endl.	0	1	Asarc bidentaa Poepp & Endl
Maranta lageriana	0	2	Maran lageria
Satyrium jacottetianum Kraenzl.	0	0	Satyrium jacottetianum Kraenzl.
Apocynum cannabinum var. estellinum (Greene) Bég. & Belosersky	0	1	Apocynm cannabinm var estellinm (Green) Bég & Belosersy
Camassia quamash var. intermedia (Gould) C.L.Hitchc.	0	2	Camasa quama var intermea (Goul C.L.Hitc.
Ononis subspicata f. villosissima Guim. ex Širj.	0	0	Ononis subspicata f. villosissima Guim. ex Širj.
Hieracium chrysocephaloides Norrl.	0	1	Hieracim chrysocephaloies Norrl
Neuburgia macrocarpa (A.C.Sm.) A.C.Sm.	0	2	Neubura macrocaa (A.C.S) A.C.S
Eustachys polystachya	0	0	Eustachys polystachya
Pimelea neypergiana Decne.	0	1	Pimela neypergiaa Decne
Oncidium elephantotis Rchb.f.	0	2	Oncidm elephantos Rchb.
Justicia griffithii T.Anderson	0	0	Justicia griffithii T.Anderson
Strombocarpa brevifolia Nutt. ex A.Gray	0	1	Strombocara brevifola Nutt ex A.Gra
Pagiantha crispa (Roxb.) Markgr.	0	2	Pagiana cris (Roxb Markg
Gleditsia laevis	0	0	Gleditsia laevis
Clerodendrum zambesiacum Baker	0	1	Clerodendrm zambesiacm Bake
Didymodon cordatus var. schisticola C.C. Towns.	0	2	Didymon cordas var schistica C.C Town
Luffa purgans (Mart.) Mart.	0	0	Luffa purgans (Mart.) Mart.
Polemonium nevadense	0	1	Polemonim nevadene
Urvillea triphylla (Vell.) Radlk.	0	2	Urvila triphya (Vell Radl
Ulvella applanata (Setch. & N.L.Gardner) South & Tittley, 1986	0	0	Ulvella applanata (Setch. & N.L.Gardner) South & Tittley, 1986
Bromus procerus Spreng.	0	1	Bromu procers Spren.
Rhaponticum rhaponticoides (Graells) Soják	0	2	Rhapontim rhaponticoes (Grael) Soj
Uapaca rufopilosa (De Wild.) P.A.Duvign.	0	0	Uapaca rufopilosa (De Wild.) P.A.Duvign.
Chaenostoma hereroense	0	1	Chaenostoa hereroene
Solanum indicum var. immunitum	0	2	Solan indic var immunim
Mentha arvensis var. piperascens Malinv.	0	0	Mentha arvensis var. piperascens Malinv.
Helianthus nitidus Lunell	0	1	Helianths nitids Lunel
Chaptalia ebracteata	0	2	Chaptaa ebractea
Bassia georgei	0	0	Bassia georgei
Grevillea oncogyne	0	1	Grevilla oncogye
Trillium kamtschaticum forma plenum J.Samej.	0	2	Trillm kamtschatim for plen J.Sam.
Cirsium morinifolium Boiss. & Heldr.	0	0	Cirsium morinifolium Boiss. & Heldr.
Garcinia curvinervis Vesque	0	1	Garcina curvinervs Vesqu
Rosa ×grovesii (Baker) Maskew	0	2	Ros ×grovei (Bake Mask
Festuca rubra var. latifolia	0	0	Festuca rubra var. latifolia
Rubus tereticaulis var. ctenodon Sabr. ex Sudre	0	1	Rubu tereticauls var ctenodn Sabr ex Sudr
Zygopetalum murrayanum	0	2	Zygopetam murrayam
Ixora saulierei Gamble	0	0	Ixora saulierei Gamble
Lychnis apetala var. glomerata	0	1	Lychns apetaa var glomeraa
Linociera obscurinervis	0	2	Linocia obscuriners
Haageocereus smaragdiflorus Rauh & Backeb.	0	0	Haageocereus smaragdiflorus Rauh & Backeb.
Sphyrastylis dressleri Toscano	0	1	Sphyrastyls dresslei Toscao
Ricinus glaucus	0	2	Ricin glauc
Santia elongata (Kunth) Parl. ex Webb & Berthel.	0	0	Santia elongata (Kunth) Parl. ex Webb & Berthel.
Ixia recurva F.Delaroche	0	1	Ixi recura F.Delaroce
Ulmus americana var. glabra Planch.	0	2	Ulm america var glab Planc
Dryopteris odontosora Bonap.	0	0	Dryopteris odontosora Bonap.
Stereodon angustifolius Mitt.	0	1	Stereodn angustifolus Mitt
Carpodinus jumellei Pierre ex Jum.	0	2	Carpodis jumeli Pier ex Jum
Ptelea trifoliata var. deamiana	0	0	Ptelea trifoliata var. deamiana
Robiquetia millariae	0	1	Robiqueta millarie
Coleocephalocereus fluminensis (Miq.) Backeb.	0	2	Coleocephaloceus fluminens (Miq Backe
Rauvolfia polyphylla var. divergens Benth.	0	0	Rauvolfia polyphylla var. divergens Benth.
Hieracium subadunans	0	1	Hieracim subadunas
Phegopteris ornata	0	2	Phegoptes orna
Orthodontium infractum Dozy & Molk.	0	0	Orthodontium infractum Dozy & Molk.
Becium coddii	0	1	Beciu coddi
Allium lancipetalum	0	2	Alli lancipetam
Cionomene javariensis	0	0	Cionomene javariensis
Mimosa foliolosa var. pachycarpa (Benth.) Barneby	0	1	Mimos folioloa var pachycara (Benth) Barney
Delissea macrostachys (Hook. & Arn.) C.Presl	0	2	Delisa macrostacs (Hoo & Arn C.Pre
Pytinicarpa sarasinii	0	0	Pytinicarpa sarasinii
Isolona theobromina Exell	0	1	Isoloa theobromia Exel
Eulophia ochracea Schltr.	0	2	Eulopa ochraa Schlt
Clinopodium clinopodium (Vest) Degen	0	0	Clinopodium clinopodium (Vest) Degen
Reseda armena var. scabridula Abdallah & de Wit	0	1	Resed armen var scabridua Abdallh & de Wit
Carex diandra Schrank	0	2	Car diand Schra
Vesicaria newberryi A.Gray	0	0	Vesicaria newberryi A.Gray
Cucumis campechianus	0	1	Cucums campechians
Agathosma perforata G.Don	0	2	Agathoa perfora G.D
Zosterophyllanthos ionanthus (Rchb.f.) Szlach. & Marg.	0	0	Zosterophyllanthos ionanthus (Rchb.f.) Szlach. & Marg.
Asterophyllum galium K.F.Schimp. & Spenn.	0	1	Asterophylum galiu K.F.Schim. & Spenn
Dictyopteris brongniartii (Bory) Nakai	0	2	Dictyoptes brongniari (Bor Nak
Triticum dicoccum subsp. subspontaneum Tzvelev	0	0	Triticum dicoccum subsp. subspontaneum Tzvelev
Croton barorum	0	1	Croto barorm
Cyclogramma costularisora	0	2	Cyclograa costularisa
Franca corymbosa	0	0	Franca corymbosa
Pteris triphylla (Lam.) Mett.	0	1	Pteri triphyla (Lam. Mett
Nephrodium tokyoense Matsum. ex Makino	0	2	Nephrodm tokyoee Matsu ex Maki
Psychotria galbaoensis	0	0	Psychotria galbaoensis
Peperomia rubrivenosa C. DC.	0	1	Peperoma rubrivenoa C. DC.
Bruchia exigua (Hook. & Wilson) Müll. Hal.	0	2	Bruch exig (Hoo & Wilso Mül Hal
Eriogonum collinum	0	0	Eriogonum collinum
Iresine chrysotricha (Suess.) Borsch, Flores Olv. & Kai Müll.	0	1	Iresie chrysotrica (Suess) Borsc, Flore Olv & Kai Müll
Linosyris multicaulis (Ledeb.) Kuntze	0	2	Linosys multicaus (Lede) Kunt
Symplocos ilicifolia	0	0	Symplocos ilicifolia
Piper longicaudatum Trel. & Yunck.	0	1	Pipe longicaudaum Trel & Yunck
Mapania theobromina	0	2	Mapan theobroma
Sorghum miliiforme var. sikkimense	0	0	Sorghum miliiforme var. sikkimense
Eryngium glossophyllum H.Wolff	0	1	Eryngim glossophylum H.Wolf
Lycopodium springii	0	2	Lycopodm sprini
Pyrus asiae-mediae	0	0	Pyrus asiae-mediae
Berberis suberecta Ahrendt	0	1	Berbers subereca Ahrent
Amoria egrissica (Mikheev & Magulaev) Roskov	0	2	Amor egrissa (Mikhv & Magula) Rosk
Calamagrostis javana Steud.	0	0	Calamagrostis javana Steud.
Geum pyrenaicum Willd.	0	1	Geu pyrenaicm Willd
Clematis hilariae	0	2	Clemas hilare
Gyrostephium rhizocephalum	0	0	Gyrostephium rhizocephalum
Muraltia thunbergii	0	1	Muralta thunbergi
Achillea sylvatica Ten.	0	2	Achila sylvata Ten
Asparagus acutifolius var. eremicus	0	0	Asparagus acutifolius var. eremicus
Allium pamiricum	0	1	Alliu pamiricm
Uvariodendron mayumbense (Exell) R. E. Fr.	0	2	Uvariodendn mayumbee (Exel R. E. Fr.
Ouratea zeylanica (Lam.) Alston	0	0	Ouratea zeylanica (Lam.) Alston
Taraxacum vanum	0	1	Taraxacm vanu
Polygonum lapathifolium var. lapathifolium	0	2	Polygom lapathifolm var lapathifolm
Astragalus pseudopulchellus	0	0	Astragalus pseudopulchellus
Valeriana arnottiana	0	1	Valeriaa arnottiaa
Codonopsis atriplicifolia	0	2	Codonops atriplicifia
Taraxacum aganippeum	0	0	Taraxacum aganippeum
Fimbristylis leucocolea Benth.	0	1	Fimbristyls leucocola Benth
Aristida venustula var. scabrifolia	0	2	Arista venusta var scabrifoa
Stachys alba	0	0	Stachys alba
Tulipa saracenica E.P.Perrier	0	1	Tulip saracenia E.P.Perrir
Portulaca depauperata Poelln.	0	2	Portula depaupera Poell
Decorsea grandidieri (Baill.) R.Vig. ex A.G.Peltier	0	0	Decorsea grandidieri (Baill.) R.Vig. ex A.G.Peltier
Laxmannia potentilloides (Lam.) Fisch. ex Steud.	0	1	Laxmanna potentilloies (Lam. Fisch ex Steud
Viola pilushanensis S.S.Ying	0	2	Vio pilushanens S.S.Yg
Inga tenuis	0	0	Inga tenuis
Jasminum schimperi	0	1	Jasminm schimpei
Salvia sapinea	0	2	Salv sapin
Paropsia brazzaeana	0	0	Paropsia brazzaeana
Aikinia brunonis Wall.	0	1	Aikina brunons Wall
Desmodium gramineum A.Gray	0	2	Desmodm graminm A.Gr
Pyrola rotundifolia var. pulchella (Andres) Vollm.	0	0	Pyrola rotundifolia var. pulchella (Andres) Vollm.
Trichomanes polypodioides	0	1	Trichomans polypodioies
Ranunculus nivalis Lerchenf. ex Schur	0	2	Ranuncus nival Lerche. ex Sch
Anaphalis margaritacea f. arachnoidea Fernald	0	0	Anaphalis margaritacea f. arachnoidea Fernald
Jurinea subdecurrens Borbás, 1887	0	1	Jurina subdecurres Borbá, 188
[truncated: 4,001 more rows]
