# Supplementary material for: PNSS: An online plant name service system
Source: Biodivers Data J. 2025 Mar 31;13:e142973. doi: 10.3897/BDJ.13.e142973 (PMC11976303; doi:10.3897/BDJ.13.e142973)
Supplement: Supplementary material 3 — Test results of using GBIF to match plant names [file bdj-13-e142973-s003.csv]

occurrenceId	verbatimScientificName	scientificName	key	matchType	confidence	status	rank	kingdom	phylum	class	order	family	genus	species	canonicalName	authorship	usageKey	acceptedUsageKey
	Melowhia pulveruoenta Myers			NONE	100
	Noterclhada leuchiza			NONE	100
	Cheniella quinnanensis subsp. villosa R.Clark & Mackinder	Cheniella quinnanensis subsp. villosa R.Clark & Mackinder	10769652	EXACT	100	ACCEPTED	SUBSPECIES	Plantae	Tracheophyta	Magnoliopsida	Fabales	Fabaceae	Cheniella	Cheniella quinnanensis	Cheniella quinnanensis villosa	R.Clark & Mackinder	10769652
	Gentinodes amplirater (Burill) Á.Lve & D.Lve			NONE	100
	Couia ranniae Prce			NONE	100
	Powellia macromitrioides H.Akiyama	Powellia macromitrioides H.Akiyama	5282717	EXACT	100	SYNONYM	SPECIES	Plantae	Bryophyta	Bryopsida	Hypnodendrales	Racopilaceae	Powelliopsis	Powelliopsis integra	Powellia macromitrioides	H.Akiyama	5282717	7650505
	Brycles venticosa			NONE	100
	Vacria pyradata sup. granflora (Fih. ex Se) Hak			NONE	100
	Psidium umbrosum	Psidium umbrosum O.Berg	5420624	EXACT	98	SYNONYM	SPECIES	Plantae	Tracheophyta	Magnoliopsida	Myrtales	Myrtaceae	Psidium	Psidium guyanense	Psidium umbrosum	O.Berg	5420624	5420620
	Dodnaea fauiei			NONE	100
	Xerdra celooides			NONE	100
	Echeandia magnifica	Echeandia magnifica López-Ferr., Espejo & Ceja	2767772	EXACT	99	ACCEPTED	SPECIES	Plantae	Tracheophyta	Liliopsida	Asparagales	Asparagaceae	Echeandia	Echeandia magnifica	Echeandia magnifica	López-Ferr., Espejo & Ceja	2767772
	Mallestrum psammphilum Leoy			NONE	100
	Parari salifolia En.			NONE	100
	Cistus × hybridus var. secallianus	Cistus ×hybridus var. secallianus (Pau) M.B.Crespo & Mateo	3595166	EXACT	98	SYNONYM	VARIETY	Plantae	Tracheophyta	Magnoliopsida	Malvales	Cistaceae	Cistus	Cistus hybridus	Cistus hybridus secallianus	(Pau) M.B.Crespo & Mateo	3595166	7868182
	Megacinium oxydon Rch.f.	Megaclinium oxyodon Rchb.f.	2845006	FUZZY	89	SYNONYM	SPECIES	Plantae	Tracheophyta	Liliopsida	Asparagales	Orchidaceae	Bulbophyllum	Bulbophyllum falcatum	Megaclinium oxyodon	Rchb.f.	2845006	7227917
	Craegus lua (Po.) DC.			NONE	100
	Clidemia biserrata DC.	Clidemia biserrata DC.	3867099	EXACT	100	SYNONYM	SPECIES	Plantae	Tracheophyta	Magnoliopsida	Myrtales	Melastomataceae	Miconia	Miconia biserrata	Clidemia biserrata	DC.	3867099	10703003
	Phca batsii			NONE	100
	Schnkia micrhylla			NONE	100
	Oncidium tricuspidatum Rchb.f.	Oncidium tricuspidatum Rchb.f.	5310517	EXACT	100	SYNONYM	SPECIES	Plantae	Tracheophyta	Liliopsida	Asparagales	Orchidaceae	Leochilus	Leochilus tricuspidatus	Oncidium tricuspidatum	Rchb.f.	5310517	2803273
	Cynachum indcum La.	Apocynaceae	6701	HIGHERRANK	86	ACCEPTED	FAMILY	Plantae	Tracheophyta	Magnoliopsida	Gentianales	Apocynaceae			Apocynaceae		6701
	Cochlpermum grerii F.Mll.			NONE	100
	Rubus gratiosifrons_x Sudre			NONE	100
	Platathera devlii	Platanthera devolii (T.P.Lin & T.W.Hu) T.P.Lin & K.Inoue	2798377	FUZZY	80	ACCEPTED	SPECIES	Plantae	Tracheophyta	Liliopsida	Asparagales	Orchidaceae	Platanthera	Platanthera devolii	Platanthera devolii	(T.P.Lin & T.W.Hu) T.P.Lin & K.Inoue	2798377
	Camnula rotunfolia va. angusflora (Taani) Gu.	Camnula Stål, 1873	1711607	HIGHERRANK	94	ACCEPTED	GENUS	Animalia	Arthropoda	Insecta	Orthoptera	Acrididae	Camnula		Camnula	Stål, 1873	1711607
	Capnoides campestris Britton	Capnoides campestris Britton	7520420	EXACT	100	SYNONYM	SPECIES	Plantae	Tracheophyta	Magnoliopsida	Ranunculales	Papaveraceae	Corydalis	Corydalis micrantha	Capnoides campestris	Britton	7520420	5530585
	Allopectus ichthoderma va. hirstulus C.V.orton			NONE	100
	Artisia willnowii F.Dtr.			NONE	100
	Cracca plumosa Timb.-Lagr.	Cracca plumosa Timb.-Lagr.	5630840	EXACT	100	SYNONYM	SPECIES	Plantae	Tracheophyta	Magnoliopsida	Fabales	Fabaceae	Vicia	Vicia cracca	Cracca plumosa	Timb.-Lagr.	5630840	2975287
	Scurula pulveulenta (Wal.) G.on	Scurrula pulverulenta (Wall.) G.Don	4000995	HIGHERRANK	80	ACCEPTED	SPECIES	Plantae	Tracheophyta	Magnoliopsida	Santalales	Loranthaceae	Scurrula	Scurrula pulverulenta	Scurrula pulverulenta	(Wall.) G.Don	4000995
	Fissintella perpilla			NONE	100
	Pterocarpus gracilis var. nitidus	Pterocarpus gracilis var. nitidus Craib	5349300	EXACT	98	SYNONYM	VARIETY	Plantae	Tracheophyta	Magnoliopsida	Fabales	Fabaceae	Pterocarpus	Pterocarpus macrocarpus	Pterocarpus gracilis nitidus	Craib	5349300	5349297
	Cladcarpa discidea			NONE	100
	Lotonis parvlora			NONE	100
	Lonchocarpus cruentus Lundell	Lonchocarpus cruentus Lundell	2969159	EXACT	100	ACCEPTED	SPECIES	Plantae	Tracheophyta	Magnoliopsida	Fabales	Fabaceae	Lonchocarpus	Lonchocarpus cruentus	Lonchocarpus cruentus	Lundell	2969159
	Conza serata Boy			NONE	100
	Pelaonium cretum Lik			NONE	100
	Sterculia lanceifolia Roxb.	Sterculia lanceifolia Roxb.	5546403	EXACT	100	ACCEPTED	SPECIES	Plantae	Tracheophyta	Magnoliopsida	Malvales	Malvaceae	Sterculia	Sterculia lanceifolia	Sterculia lanceifolia	Roxb.	5546403
	Neochlenia pulcella			NONE	100
	Gymnramma vesta			NONE	100
	Duckeella humboldtii Kolan. & Szlach.	Duckeella humboldtii Kolan. & Szlach.	9289852	EXACT	100	ACCEPTED	SPECIES	Plantae	Tracheophyta	Liliopsida	Asparagales	Orchidaceae	Duckeella	Duckeella humboldtii	Duckeella humboldtii	Kolan. & Szlach.	9289852
	Raderachera poianei Dop	Radermachera poilanei Dop	4092237	FUZZY	89	SYNONYM	SPECIES	Plantae	Tracheophyta	Magnoliopsida	Lamiales	Bignoniaceae	Radermachera	Radermachera hainanensis	Radermachera poilanei	Dop	4092237	4092385
	Pologon pumis Clke			NONE	100
	Calonemorchis citrina (Hopper & A.P.Br.) Szlach. & Rutk.	Calonemorchis citrina (Hopper & A.P.Br.) Szlach. & Rutk.	2842030	EXACT	100	SYNONYM	SPECIES	Plantae	Tracheophyta	Liliopsida	Asparagales	Orchidaceae	Caladenia	Caladenia citrina	Calonemorchis citrina	(Hopper & A.P.Br.) Szlach. & Rutk.	2842030	2842028
	Glossnthus malabricus Klin			NONE	100
	Poa apta Scrn. & Me.	Poa L.	2704173	HIGHERRANK	94	ACCEPTED	GENUS	Plantae	Tracheophyta	Liliopsida	Poales	Poaceae	Poa		Poa	L.	2704173
	Ophrys heldreichii H.Fleischm.	Ophrys heldreichii H.Fleischm.	7988729	EXACT	100	SYNONYM	SPECIES	Plantae	Tracheophyta	Liliopsida	Asparagales	Orchidaceae	Ophrys	Ophrys omegaifera	Ophrys heldreichii	H.Fleischm.	7988729	2793604
	Horannovia anoala va. amblyptera Aelen	Horaninovia anomala (C.A.Mey.) Moq.	3758685	HIGHERRANK	80	ACCEPTED	SPECIES	Plantae	Tracheophyta	Magnoliopsida	Caryophyllales	Amaranthaceae	Horaninovia	Horaninovia anomala	Horaninovia anomala	(C.A.Mey.) Moq.	3758685
	Radula sesslora (Nu.) Grne			NONE	100
	Berberis vulgaris var. canadensis Dippel	Berberis vulgaris var. canadensis Dippel, 1893	3982092	EXACT	100	SYNONYM	VARIETY	Plantae	Tracheophyta	Magnoliopsida	Ranunculales	Berberidaceae	Berberis	Berberis canadensis	Berberis vulgaris canadensis	Dippel, 1893	3982092	3033895
	Hoa sarawkensis Klopenb.	Hoa Rohdendorf, 1937	4789088	HIGHERRANK	92	DOUBTFUL	GENUS	Animalia	Arthropoda	Insecta	Diptera		Hoa		Hoa	Rohdendorf, 1937	4789088
	Creas weddliana va. gralis (Wa.) C.D.Cook & Ruth.			NONE	100
	Quercus ilex var. operculata	Quercus ilex var. operculata Ten.	2881218	EXACT	98	SYNONYM	VARIETY	Plantae	Tracheophyta	Magnoliopsida	Fagales	Fagaceae	Quercus	Quercus ilex	Quercus ilex operculata	Ten.	2881218	2879098
	Maxilaria elaior	Maxillaria elatior (Rchb.f.) Rchb.f.	5318025	FUZZY	80	ACCEPTED	SPECIES	Plantae	Tracheophyta	Liliopsida	Asparagales	Orchidaceae	Maxillaria	Maxillaria elatior	Maxillaria elatior	(Rchb.f.) Rchb.f.	5318025
	Ochsia mariaensis va. crascarpa			NONE	100
	Potentilla monspeliensis var. norvegica (L.) Farw.	Potentilla monspeliensis var. norvegica (L.) Farw.	5365326	EXACT	100	SYNONYM	VARIETY	Plantae	Tracheophyta	Magnoliopsida	Rosales	Rosaceae	Potentilla	Potentilla norvegica	Potentilla monspeliensis norvegica	(L.) Farw.	5365326	5365305
	Mesembranthemum constictum			NONE	100
	Minrtia gareana (Ah. & Si. ex Boi.) Maf.			NONE	100
	Paeonia peregrina	Paeonia peregrina Mill.	7416939	EXACT	97	ACCEPTED	SPECIES	Plantae	Tracheophyta	Magnoliopsida	Saxifragales	Paeoniaceae	Paeonia	Paeonia peregrina	Paeonia peregrina	Mill.	7416939
	Phaus corymioides Schtr.			NONE	100
	Griia strepphylla			NONE	100
	Acampe carinata	Acampe carinata (Griff.) Panigrahi	2781930	EXACT	99	ACCEPTED	SPECIES	Plantae	Tracheophyta	Liliopsida	Asparagales	Orchidaceae	Acampe	Acampe carinata	Acampe carinata	(Griff.) Panigrahi	2781930
	Chamisonia pardoxa Reihe			NONE	100
	Mnm sertum va. filonii (Sa.) Pff.			NONE	100
	Agapetes incurvata var. hookeri (C.B.Clarke) Airy Shaw	Agapetes incurvata var. hookeri (C.B.Clarke) Airy Shaw	7717773	EXACT	100	SYNONYM	VARIETY	Plantae	Tracheophyta	Magnoliopsida	Ericales	Ericaceae	Agapetes	Agapetes hookeri	Agapetes incurvata hookeri	(C.B.Clarke) Airy Shaw	7717773	4164051
	Triogon naus Ken.f.			NONE	100
	Pfaia auta			NONE	100
	Toxylon maclura Raf.	Toxylon maclura Raf.	3767079	EXACT	100	SYNONYM	SPECIES	Plantae	Tracheophyta	Magnoliopsida	Rosales	Moraceae	Maclura	Maclura pomifera	Toxylon maclura	Raf.	3767079	2984580
	Beseria aggrgata va. loreensis	Besleria aggregata (Mart.) Hanst.	6365263	HIGHERRANK	80	ACCEPTED	SPECIES	Plantae	Tracheophyta	Magnoliopsida	Lamiales	Gesneriaceae	Besleria	Besleria aggregata	Besleria aggregata	(Mart.) Hanst.	6365263
	Pouria silvtris T.Denn.			NONE	100
	Mapania affinis	Mapania affinis Merr.	5292619	EXACT	98	SYNONYM	SPECIES	Plantae	Tracheophyta	Liliopsida	Poales	Cyperaceae	Mapania	Mapania palustris	Mapania affinis	Merr.	5292619	7226938
	Oldenandia lancfolia va. scabidula	Oldenlandia lancifolia (Schumach.) DC.	2916221	HIGHERRANK	80	ACCEPTED	SPECIES	Plantae	Tracheophyta	Magnoliopsida	Gentianales	Rubiaceae	Oldenlandia	Oldenlandia lancifolia	Oldenlandia lancifolia	(Schumach.) DC.	2916221
	Gia micntha f. lontuba (Beh.) Vos			NONE	100
	Rokautskyia odoratissima (Leme) Leme & al.	Rokautskyia odoratissima (Leme) Leme, S.Heller & Zizka	10923333	EXACT	100	ACCEPTED	SPECIES	Plantae	Tracheophyta	Liliopsida	Poales	Bromeliaceae	Rokautskyia	Rokautskyia odoratissima	Rokautskyia odoratissima	(Leme) Leme, S.Heller & Zizka	10923333
	Sencio alpnus va. alpnus			NONE	100
	Eucaptus leppoda sup. arcta			NONE	100
	Acrostichum schomburgkii var. ellipticum Hook.	Acrostichum schomburgkii var. ellipticum Hook.	3915154	EXACT	100	SYNONYM	VARIETY	Plantae	Tracheophyta	Polypodiopsida	Polypodiales	Dryopteridaceae	Elaphoglossum	Elaphoglossum luridum	Acrostichum schomburgkii ellipticum	Hook.	3915154	4011351
	Amarnthus cristlatus Spg.			NONE	100
	Aeres warri			NONE	100
	Monopetalanthus evrardii Bamps	Monopetalanthus evrardii Bamps	2954700	EXACT	100	SYNONYM	SPECIES	Plantae	Tracheophyta	Magnoliopsida	Fabales	Fabaceae	Bikinia	Bikinia evrardii	Monopetalanthus evrardii	Bamps	2954700	2954699
	Gernium palstre va. stipuaceum	Geranium palustre L.	2890536	HIGHERRANK	80	ACCEPTED	SPECIES	Plantae	Tracheophyta	Magnoliopsida	Geraniales	Geraniaceae	Geranium	Geranium palustre	Geranium palustre	L.	2890536
	Ludogbya sprinokorum			NONE	100
	Medinilla camiguinensis Merr.	Medinilla camiguinensis Merr.	3868344	EXACT	100	SYNONYM	SPECIES	Plantae	Tracheophyta	Magnoliopsida	Myrtales	Melastomataceae	Medinilla	Medinilla multiflora	Medinilla camiguinensis	Merr.	3868344	3865770
	Chrysoplenium rosenahlii Pacer			NONE	100
	Euprbia luciimithii B.Lob. & Grem.			NONE	100
	Anagallis keniensis var. aberdarensis T. C. E. Fr.	Anagallis keniensis var. aberdarensis T.C.E.Fr.	8152598	EXACT	100	SYNONYM	VARIETY	Plantae	Tracheophyta	Magnoliopsida	Ericales	Primulaceae	Lysimachia	Lysimachia serpens	Anagallis keniensis aberdarensis	T.C.E.Fr.	8152598	7724795
	Atrplex prosrata va. micrcarpa F.Mell. ex Maien & Bethe			NONE	100
	Cruata hirta For.			NONE	100
	Odontoglossum alexandrae var. wilsonii	Odontoglossum alexandrae var. wilsonii B.S.Williams	2821042	EXACT	98	SYNONYM	VARIETY	Plantae	Tracheophyta	Liliopsida	Asparagales	Orchidaceae	Oncidium	Oncidium alexandrae	Odontoglossum alexandrae wilsonii	B.S.Williams	2821042	5826348
	Hibbrtia rhadiopoda	Hibbertia rhadinopoda F.Muell.	5681406	FUZZY	80	ACCEPTED	SPECIES	Plantae	Tracheophyta	Magnoliopsida	Dilleniales	Dilleniaceae	Hibbertia	Hibbertia rhadinopoda	Hibbertia rhadinopoda	F.Muell.	5681406
	Ditsa scaris K.Sum.			NONE	100
	Senecio triangularis var. trigonophyllus (Greene) M. Peck	Senecio triangularis var. trigonophyllus (Greene) M.Peck	4215540	EXACT	100	SYNONYM	VARIETY	Plantae	Tracheophyta	Magnoliopsida	Asterales	Asteraceae	Senecio	Senecio triangularis	Senecio triangularis trigonophyllus	(Greene) M.Peck	4215540	3108906
	Pleoeltis amaurlepida Slege			NONE	100
	Gartia acutluma va. lonseta			NONE	100
	Weigela graciliflora Carrière	Weigela graciliflora Carrière	12317088	EXACT	100	DOUBTFUL	SPECIES	Plantae	Tracheophyta	Magnoliopsida	Dipsacales	Caprifoliaceae	Weigela	Weigela graciliflora	Weigela graciliflora	Carrière	12317088
	Pteis barbgera Chng			NONE	100
	Centpogon quindensis			NONE	100
	Artanthe guianensis Klotzsch	Artanthe guianensis Klotzsch	4190797	EXACT	100	SYNONYM	SPECIES	Plantae	Tracheophyta	Magnoliopsida	Piperales	Piperaceae	Piper	Piper guianense	Artanthe guianensis	Klotzsch	4190797	4187735
	Creis tauriensis Wild.			NONE	100
	Leara sulrea va. robta Co.			NONE	100
	Stanhopea aurata (Lindl.) Planch.	Stanhopea aurata (Lindl.) Planch.	7689382	EXACT	100	SYNONYM	SPECIES	Plantae	Tracheophyta	Liliopsida	Asparagales	Orchidaceae	Stanhopea	Stanhopea graveolens	Stanhopea aurata	(Lindl.) Planch.	7689382	2801564
	Tillndsia comaraaensis H.Lther			NONE	100
	Symphyrichum hinnii (G. L. Nem) G. L. Nem			NONE	100
	Vilfa roxburghiana Nees	Vilfa roxburghiana Nees	8503499	EXACT	100	SYNONYM	SPECIES	Plantae	Tracheophyta	Liliopsida	Poales	Poaceae	Sporobolus	Sporobolus coromandelianus	Vilfa roxburghiana	Nees	8503499	2704750
	Micnia alypfolia Nauin			NONE	100
	Lithordium greii			NONE	100
	Diplopappus laevigatus Sond.	Diplopappus laevigatus Sond.	3094244	EXACT	100	SYNONYM	SPECIES	Plantae	Tracheophyta	Magnoliopsida	Asterales	Asteraceae	Afroaster	Afroaster laevigatus	Diplopappus laevigatus	Sond.	3094244	7915506
	Trioaena palelata			NONE	100
	Chyoma langsrffii (O.rg) R.Kth			NONE	100
	Dactylorhiza ochroleuca (Wüstnei ex Boll) Holub	Dactylorhiza ochroleuca (Wüstnei ex Boll) Holub	2809906	EXACT	100	SYNONYM	SPECIES	Plantae	Tracheophyta	Liliopsida	Asparagales	Orchidaceae	Dactylorhiza	Dactylorhiza incarnata	Dactylorhiza ochroleuca	(Wüstnei ex Boll) Holub	2809906	2809905
	Casytha archbldiana			NONE	100
	Pir asperricaule Tr.			NONE	100
	Ranunculus epacrus (Markl.) Ericsson	Ranunculus epacrus (Markl.) Ericsson	3929995	EXACT	100	ACCEPTED	SPECIES	Plantae	Tracheophyta	Magnoliopsida	Ranunculales	Ranunculaceae	Ranunculus	Ranunculus epacrus	Ranunculus epacrus	(Markl.) Ericsson	3929995
	Marnta junea La.	Maranta juncea Lam.	7558686	FUZZY	89	SYNONYM	SPECIES	Plantae	Tracheophyta	Liliopsida	Zingiberales	Marantaceae	Ischnosiphon	Ischnosiphon arouma	Maranta juncea	Lam.	7558686	8141019
	Comrya cumiiana			NONE	100
	Maianthemum racemosum var. amplexicaule	Maianthemum racemosum var. amplexicaule (Nutt.) Dorn	6316731	EXACT	98	SYNONYM	VARIETY	Plantae	Tracheophyta	Liliopsida	Asparagales	Asparagaceae	Maianthemum	Maianthemum racemosum	Maianthemum racemosum amplexicaule	(Nutt.) Dorn	6316731	2769473
	Renera laa (Brmek. & Obem.) Källrsjö			NONE	100
	Smax densirbata F.Tang & Tag			NONE	100
	Guarea nigerica Baker fil.	Guarea nigerica Baker fil.	3851085	EXACT	100	SYNONYM	SPECIES	Plantae	Tracheophyta	Magnoliopsida	Sapindales	Meliaceae	Heckeldora	Heckeldora zenkeri	Guarea nigerica	Baker fil.	3851085	3852436
	Pyus amphienea_x Doin ex Dosálek			NONE	100
	Norhia gaueri			NONE	100
	Lophocolea fragrans subsp. fragrans	Lophocolea fragrans subsp. fragrans	10263944	EXACT	99	ACCEPTED	SUBSPECIES	Plantae	Marchantiophyta	Jungermanniopsida	Jungermanniales	Lophocoleaceae	Lophocolea	Lophocolea fragrans	Lophocolea fragrans fragrans		10263944
	Veleia davesii F.Mell.			NONE	100
	Dima rouei	Dima Charpentier, 1825	3263749	HIGHERRANK	92	ACCEPTED	GENUS	Animalia	Arthropoda	Insecta	Coleoptera	Elateridae	Dima		Dima	Charpentier, 1825	3263749
	Bunium cylindricum var. nanum	Bunium cylindricum var. nanum (Boiss.) H.Wolff	7785201	EXACT	98	SYNONYM	VARIETY	Plantae	Tracheophyta	Magnoliopsida	Apiales	Apiaceae	Elwendia	Elwendia cylindrica	Bunium cylindricum nanum	(Boiss.) H.Wolff	7785201	7651784
	Uncnia lolacea Phl.			NONE	100
	Artaxon lancolius			NONE	100
	Rosa dumalis_x subsp. subcanina Hayek			NONE	100
	Leptogstrodia wuyishnensis			NONE	100
	Sauuia succenta Elr			NONE	100
	Eragrostis sporoboloides	Eragrostis Wolf	2705322	HIGHERRANK	97	ACCEPTED	GENUS	Plantae	Tracheophyta	Liliopsida	Poales	Poaceae	Eragrostis		Eragrostis	Wolf	2705322
	Couretia rosrata	Coursetia rostrata Benth.	2959394	FUZZY	80	ACCEPTED	SPECIES	Plantae	Tracheophyta	Magnoliopsida	Fabales	Fabaceae	Coursetia	Coursetia rostrata	Coursetia rostrata	Benth.	2959394
	Braia periomata			NONE	100
	Tetrastigma rafflesiae (Miq.) Planch.	Tetrastigma rafflesiae (Miq.) Planch.	5659241	EXACT	100	ACCEPTED	SPECIES	Plantae	Tracheophyta	Magnoliopsida	Vitales	Vitaceae	Tetrastigma	Tetrastigma rafflesiae	Tetrastigma rafflesiae	(Miq.) Planch.	5659241
	Mava sylvstris subp. subaaulis (Mare) Mare			NONE	100
	Meslus wendndii			NONE	100
	Drymonaetes cebennensis Gand.	Drymonaetes cebennensis Gand., 1891	7883310	EXACT	100	SYNONYM	SPECIES	Plantae	Tracheophyta	Liliopsida	Poales	Poaceae	Patzkea	Patzkea paniculata	Drymonaetes cebennensis	Gand., 1891	7883310	8053069
	Pacorina cirsifolia Kuth			NONE	100
	Phimeda obota Boin			NONE	100
	Crucianella glauca subsp. transcaspica Ehrend.	Crucianella glauca subsp. transcaspica Ehrend.	5336614	EXACT	100	SYNONYM	SUBSPECIES	Plantae	Tracheophyta	Magnoliopsida	Gentianales	Rubiaceae	Crucianella	Crucianella gilanica	Crucianella glauca transcaspica	Ehrend.	5336614	5336613
	Mesembranthemum sabuicola			NONE	100
	Rhodondron sucthii Davian			NONE	100
	Paepalanthus oblongifolius Giul. & E.B.Miranda	Paepalanthus oblongifolius Giul. & E.B.Miranda	5949781	EXACT	100	ACCEPTED	SPECIES	Plantae	Tracheophyta	Liliopsida	Poales	Eriocaulaceae	Paepalanthus	Paepalanthus oblongifolius	Paepalanthus oblongifolius	Giul. & E.B.Miranda	5949781
	Limnia englriana			NONE	100
	Evoulus teis sup. yucatensis			NONE	100
	Conophytum ricardianum Loesch & Tischer	Conophytum ricardianum Loesch & Tischer	3703589	EXACT	100	ACCEPTED	SPECIES	Plantae	Tracheophyta	Magnoliopsida	Caryophyllales	Aizoaceae	Conophytum	Conophytum ricardianum	Conophytum ricardianum	Loesch & Tischer	3703589
	Mecdium microarpum			NONE	100
	Micia holoricea va. subquinplinervia			NONE	100
	Pimelea leucantha Diels	Pimelea leucantha Diels	3570351	EXACT	100	ACCEPTED	SPECIES	Plantae	Tracheophyta	Magnoliopsida	Malvales	Thymelaeaceae	Pimelea	Pimelea leucantha	Pimelea leucantha	Diels	3570351
	Ixra bornensis Kunze			NONE	100
	Sigmastalix integlabris Pupin			NONE	100
	Hieracium cordifolium subsp. lagascanum	Hieracium cordifolium subsp. lagascanum (Arv.-Touv. & Gaut.) Zahn	6078645	EXACT	98	SYNONYM	SUBSPECIES	Plantae	Tracheophyta	Magnoliopsida	Asterales	Asteraceae	Hieracium	Hieracium lagascanum	Hieracium cordifolium lagascanum	(Arv.-Touv. & Gaut.) Zahn	6078645	4212737
	Mecdium scarum (A.Rch.) Copl.			NONE	100
	Teuium kabicum			NONE	100
	Hieracium rubroonegense Norrl.	Hieracium rubroonegense Norrl.	6083610	EXACT	100	SYNONYM	SPECIES	Plantae	Tracheophyta	Magnoliopsida	Asterales	Asteraceae	Pilosella	Pilosella fuscoatra	Hieracium rubroonegense	Norrl.	6083610	3123300
	Meliotus petitperrianus	Meliotus Steud., 1841	3962743	HIGHERRANK	92	DOUBTFUL	GENUS	Plantae	Tracheophyta	Magnoliopsida	Fabales	Fabaceae	Meliotus		Meliotus	Steud., 1841	3962743
	Rhaphistegium demsum va. carolianum (Ml. Ha) Pas			NONE	100
	Dichapetalum whitei Torre	Dichapetalum whitei Torre	4195809	EXACT	100	SYNONYM	SPECIES	Plantae	Tracheophyta	Magnoliopsida	Malpighiales	Dichapetalaceae	Dichapetalum	Dichapetalum heudelotii	Dichapetalum whitei	Torre	4195809	8264444
	Tragaantha falciormis (Def.) Kunze			NONE	100
	Solum phuja f. sayhuimayo			NONE	100
	Celsia pedunculosa var. emarginata	Celsia pedunculosa var. emarginata Murb.	7865145	EXACT	98	SYNONYM	VARIETY	Plantae	Tracheophyta	Magnoliopsida	Lamiales	Scrophulariaceae	Verbascum	Verbascum pedunculosum	Celsia pedunculosa emarginata	Murb.	7865145	3737214
	Gnapalium stochas Bum. fi.			NONE	100
	Rhyncspora sikkensis C.B.arke			NONE	100
	Diospyros glaucescens	Diospyros glaucescens Gürke ex Büsgen	4070746	EXACT	97	SYNONYM	SPECIES	Plantae	Tracheophyta	Magnoliopsida	Ericales	Ebenaceae	Diospyros	Diospyros sanza-minika	Diospyros glaucescens	Gürke ex Büsgen	4070746	4071156
	Austromericium brasiiense			NONE	100
	Feria minuflora Kuze	Feria Robineau-Desvoidy, 1830	1474608	HIGHERRANK	94	ACCEPTED	GENUS	Animalia	Arthropoda	Insecta	Diptera	Tachinidae	Feria		Feria	Robineau-Desvoidy, 1830	1474608
	Galarhoeus togakusensis var. acuminatus (Hurus.) Hurus.	Galarhoeus togakusensis var. acuminatus (Hurus.) Hurus.	3069082	EXACT	100	SYNONYM	VARIETY	Plantae	Tracheophyta	Magnoliopsida	Malpighiales	Euphorbiaceae	Euphorbia	Euphorbia togakusensis	Galarhoeus togakusensis acuminatus	(Hurus.) Hurus.	3069082	3069081
	Picetia spiosa (A.Rch.) Bera & Lain			NONE	100
	Oldeandia lawniae (Wht & Ar) Kuze			NONE	100
	Peperomia tutensis Callejas	Peperomia tutensis Callejas	11196077	EXACT	100	ACCEPTED	SPECIES	Plantae	Tracheophyta	Magnoliopsida	Piperales	Piperaceae	Peperomia	Peperomia tutensis	Peperomia tutensis	Callejas	11196077
	Culen gaudicaudeanum (Dene.) J.W.rimes	Cullen gaudichaudeanum (Decne.) J.W.Grimes	11168622	HIGHERRANK	80	ACCEPTED	SPECIES	Plantae	Tracheophyta	Magnoliopsida	Fabales	Fabaceae	Cullen	Cullen gaudichaudeanum	Cullen gaudichaudeanum	(Decne.) J.W.Grimes	11168622
	Queus fagea sup. lusinica			NONE	100
	Normandiodendron romii (De Wild.) J.Léonard	Normandiodendron romii (De Wild.) J.Léonard	3972461	EXACT	100	SYNONYM	SPECIES	Plantae	Tracheophyta	Magnoliopsida	Fabales	Fabaceae	Leonardoxa	Leonardoxa romii	Normandiodendron romii	(De Wild.) J.Léonard	3972461	2947386
	Pasalum plaum Hak.			NONE	100
	Therpsis subabra			NONE	100
	Odontoglossum madrense	Odontoglossum madrense Rchb.f.	2814250	EXACT	98	SYNONYM	SPECIES	Plantae	Tracheophyta	Liliopsida	Asparagales	Orchidaceae	Rhynchostele	Rhynchostele madrensis	Odontoglossum madrense	Rchb.f.	2814250	2814249
	Xertes turbnata Enl.			NONE	100
	Pelaonium constum			NONE	100
	Chrysophyllum schomburgkianum A.DC.	Chrysophyllum schomburgkianum A.DC.	2883868	EXACT	100	SYNONYM	SPECIES	Plantae	Tracheophyta	Magnoliopsida	Ericales	Sapotaceae	Pradosia	Pradosia schomburgkiana	Chrysophyllum schomburgkianum	A.DC.	2883868	2883859
	Nolna deblis			NONE	100
	Cateya milri (Blunsch. ex Pat) VanDBerg			NONE	100
	Homoiachne caespitosa (Boiss.) Pilg.	Homoiachne caespitosa (Boiss.) Pilg.	4149777	EXACT	100	SYNONYM	SPECIES	Plantae	Tracheophyta	Liliopsida	Poales	Poaceae	Holcus	Holcus caespitosus	Homoiachne caespitosa	(Boiss.) Pilg.	4149777	4150253
	Glocidion mole Blme			NONE	100
	Prus × subhtella f. smiii (Kone ex Be) Kone			NONE	100
	Sabina saxicola			NONE	100
	Thlspi idahense va. aileniae	Thlaspi idahoense var. aileeniae (Rollins) Rollins	3045266	FUZZY	83	SYNONYM	VARIETY	Plantae	Tracheophyta	Magnoliopsida	Brassicales	Brassicaceae	Noccaea	Noccaea fendleri	Thlaspi idahoense aileeniae	(Rollins) Rollins	3045266	3045262
	Dipzium travaoricum			NONE	100
	Hymenasplenium purpurascens	Hymenasplenium purpurascens (Mett.) L.Regalado & Prada	8058551	EXACT	99	ACCEPTED	SPECIES	Plantae	Tracheophyta	Polypodiopsida	Polypodiales	Aspleniaceae	Hymenasplenium	Hymenasplenium purpurascens	Hymenasplenium purpurascens	(Mett.) L.Regalado & Prada	8058551
	Gymnleima rosmarnifolium			NONE	100
	Cinona lutcens Ve.			NONE	100
	Tocantinia mira	Tocantinia mira Ravenna	5326209	EXACT	98	SYNONYM	SPECIES	Plantae	Tracheophyta	Liliopsida	Asparagales	Amaryllidaceae	Hippeastrum	Hippeastrum mirum	Tocantinia mira	Ravenna	5326209	10995356
	Gnapalium obsurum			NONE	100
	Clia neusa			NONE	100
	Eulophia pileata Ridl.	Eulophia pileata Ridl.	5311587	EXACT	100	ACCEPTED	SPECIES	Plantae	Tracheophyta	Liliopsida	Asparagales	Orchidaceae	Eulophia	Eulophia pileata	Eulophia pileata	Ridl.	5311587
	Anthopermum teratum Hirn			NONE	100
	Echipsis glca (F.Rter) H.Frdrich & G.D.wley			NONE	100
	Ophioglossum vulgatum subsp. minimum (Hook.fil.) Hook.fil.	Ophioglossum vulgatum subsp. minimum (Hook.fil.) Hook.fil.	7751543	EXACT	100	SYNONYM	SUBSPECIES	Plantae	Tracheophyta	Polypodiopsida	Ophioglossales	Ophioglossaceae	Ophioglossum	Ophioglossum coriaceum	Ophioglossum vulgatum minimum	(Hook.fil.) Hook.fil.	7751543	3659371
	Hiercium palinae subp. palinae	Hieracium paltinae Jáv. & Zahn	3135753	HIGHERRANK	80	ACCEPTED	SPECIES	Plantae	Tracheophyta	Magnoliopsida	Asterales	Asteraceae	Hieracium	Hieracium paltinae	Hieracium paltinae	Jáv. & Zahn	3135753
	Leucnide soria			NONE	100
	Croton bahamensis Millsp.	Croton bahamensis Millsp.	3919560	EXACT	100	SYNONYM	SPECIES	Plantae	Tracheophyta	Magnoliopsida	Malpighiales	Euphorbiaceae	Croton	Croton brittonii	Croton bahamensis	Millsp.	3919560	7634020
	Priula warii	Primula warei Stein	5641047	FUZZY	81	SYNONYM	SPECIES	Plantae	Tracheophyta	Magnoliopsida	Ericales	Primulaceae	Primula	Primula farinosa	Primula warei	Stein	5641047	7290593
	Didiandra longipunculata C. Y. Wu ex H. W. Li			NONE	100
	Seseli pimpinelloides (Sehlm. ex Boenn.) Spreng.	Seseli pimpinelloides (Sehlm. ex Boenn.) Spreng.	3629972	EXACT	100	SYNONYM	SPECIES	Plantae	Tracheophyta	Magnoliopsida	Apiales	Apiaceae	Dichoropetalum	Dichoropetalum carvifolia	Seseli pimpinelloides	(Sehlm. ex Boenn.) Spreng.	3629972	3639144
	Bunum acale			NONE	100
	Racoerma undum			NONE	100
	Croton glandulosus var. tenellus	Croton glandulosus var. tenellus Müll.Arg.	3058196	EXACT	98	SYNONYM	VARIETY	Plantae	Tracheophyta	Magnoliopsida	Malpighiales	Euphorbiaceae	Croton	Croton hirtus	Croton glandulosus tenellus	Müll.Arg.	3058196	3058942
	Ada cinnaarina (Liden ex Linl.) N.H.Wlliams	Ada Lindl.	2834106	HIGHERRANK	93	SYNONYM	GENUS	Plantae	Tracheophyta	Liliopsida	Asparagales	Orchidaceae	Brassia		Ada	Lindl.	2834106	2840323
	Plaago brasiensis va. cordensis			NONE	100
	Polycarpaea billei	Polycarpaea billei Lebrun	3807135	EXACT	99	ACCEPTED	SPECIES	Plantae	Tracheophyta	Magnoliopsida	Caryophyllales	Caryophyllaceae	Polycarpaea	Polycarpaea billei	Polycarpaea billei	Lebrun	3807135
	Coria fawcttii	Coria Walker, 1866	4703185	HIGHERRANK	94	SYNONYM	GENUS	Animalia	Arthropoda	Insecta	Lepidoptera	Erebidae	Erebus		Coria	Walker, 1866	4703185	1766547
	Neotsea polarpa H.u			NONE	100
	Phyllostachys yunhoensis	Phyllostachys yunhoensis S.Y.Chen & C.Y.Yao	5677134	EXACT	99	ACCEPTED	SPECIES	Plantae	Tracheophyta	Liliopsida	Poales	Poaceae	Phyllostachys	Phyllostachys yunhoensis	Phyllostachys yunhoensis	S.Y.Chen & C.Y.Yao	5677134
	Steis coriatae (Ler & R.Váquez) Karrmans	Stelis coripatae (Luer & R.Vásquez) Karremans	9502953	FUZZY	86	ACCEPTED	SPECIES	Plantae	Tracheophyta	Liliopsida	Asparagales	Orchidaceae	Stelis	Stelis coripatae	Stelis coripatae	(Luer & R.Vásquez) Karremans	9502953
	Pleodium simnum Schpe & N.C.thony			NONE	100
	Ivesia kingii S. Watson	Ivesia kingii S.Watson	5370108	EXACT	100	SYNONYM	SPECIES	Plantae	Tracheophyta	Magnoliopsida	Rosales	Rosaceae	Potentilla	Potentilla kingii	Ivesia kingii	S.Watson	5370108	5365460
	Trichoanthes stylopdifera			NONE	100
	Leas rosmarifolia Beh.			NONE	100
	Searsia kirkii (Oliv.) Moffett	Searsia kirkii (Oliv.) Moffett	5544313	EXACT	100	ACCEPTED	SPECIES	Plantae	Tracheophyta	Magnoliopsida	Sapindales	Anacardiaceae	Searsia	Searsia kirkii	Searsia kirkii	(Oliv.) Moffett	5544313
	Smiax polycphala F.TWang & Tag			NONE	100
	Epais calvtiana va. versolor Maen & Behe			NONE	100
	Andromeda lanceolata Desf.	Andromeda lanceolata Desf.	7854217	EXACT	100	SYNONYM	SPECIES	Plantae	Tracheophyta	Magnoliopsida	Ericales	Ericaceae	Leucothoe	Leucothoe fontanesiana	Andromeda lanceolata	Desf.	7854217	5333354
	Barula tecorum MüllHal.			NONE	100
	Levllea ripia			NONE	100
	Floribundaria aurea	Floribundaria aurea (Mitt.) Broth.	7347202	EXACT	98	SYNONYM	SPECIES	Plantae	Bryophyta	Bryopsida	Hypnales	Meteoriaceae	Trachycladiella	Trachycladiella aurea	Floribundaria aurea	(Mitt.) Broth.	7347202	2677772
	Bereris petilaris va. grahalana Ahrndt			NONE	100
	Argyriphium calinis Foes			NONE	100
	Juncus hylanderi	Juncus hylanderi (Hämet-Ahti) Tzvelev & Glazkova	4203470	EXACT	98	SYNONYM	SPECIES	Plantae	Tracheophyta	Liliopsida	Poales	Juncaceae	Juncus	Juncus articulatus	Juncus hylanderi	(Hämet-Ahti) Tzvelev & Glazkova	4203470	4204013
	Acongonon platyhyllum			NONE	100
	Hypicum anagaldifolium			NONE	100
	Strobilanthes elongata C.B.Clarke	Strobilanthes elongata C.B.Clarke	3781075	EXACT	100	ACCEPTED	SPECIES	Plantae	Tracheophyta	Magnoliopsida	Lamiales	Acanthaceae	Strobilanthes	Strobilanthes elongata	Strobilanthes elongata	C.B.Clarke	3781075
	Ortosia loanensis Fonella & C.Vaente			NONE	100
	Claena inaealis va. abysnica			NONE	100
	Gyrandra blumbergiana	Gyrandra blumbergiana (B.L.Turner) J.S.Pringle	8139689	EXACT	99	ACCEPTED	SPECIES	Plantae	Tracheophyta	Magnoliopsida	Gentianales	Gentianaceae	Gyrandra	Gyrandra blumbergiana	Gyrandra blumbergiana	(B.L.Turner) J.S.Pringle	8139689
	Calnthe ×oodruma Mak.			NONE	100
	Bioytum myrioyllum			NONE	100
	Epipactis palustris subsp. tricolor Höppner	Epipactis palustris subsp. tricolor Höppner	12310713	EXACT	100	SYNONYM	SUBSPECIES	Plantae	Tracheophyta	Liliopsida	Asparagales	Orchidaceae	Epipactis	Epipactis palustris	Epipactis palustris tricolor	Höppner	12310713	5319226
	Pteis glaca			NONE	100
	Matea paszaba Morlo			NONE	100
	Triticum durum var. cauapulicum	Triticum durum var. cauapulicum Dorof.	7910210	EXACT	98	SYNONYM	VARIETY	Plantae	Tracheophyta	Liliopsida	Poales	Poaceae	Triticum	Triticum turgidum	Triticum durum cauapulicum	Dorof.	7910210	6313051
	Hiercium submarinellum (Zan) Ükip			NONE	100
	Mesahemum presctianum (Bo.) Kö.			NONE	100
	Aphanamixis decandra (Roxb.) Kosterm.	Aphanamixis decandra (Roxb.) Kosterm.	5597332	EXACT	100	SYNONYM	SPECIES	Plantae	Tracheophyta	Magnoliopsida	Sapindales	Meliaceae	Sphaerosacme	Sphaerosacme decandra	Aphanamixis decandra	(Roxb.) Kosterm.	5597332	3850570
	Gaernera diverifolia Ril.			NONE	100
	Panum bosanum			NONE	100
	Macaranga ankafinensis var. baroniana Leandri	Macaranga ankafinensis var. baroniana Leandri	5939726	EXACT	100	SYNONYM	VARIETY	Plantae	Tracheophyta	Magnoliopsida	Malpighiales	Euphorbiaceae	Orfilea	Orfilea ankafinensis	Macaranga ankafinensis baroniana	Leandri	5939726	3054802
	Psycotria thyrsflora Ruz & Pa.			NONE	100
	Mos cordafolia			NONE	100
	Nemum equitans	Nemum equitans (Kük.) Lye, 1973	8110070	EXACT	97	ACCEPTED	SPECIES	Plantae	Tracheophyta	Liliopsida	Poales	Cyperaceae	Nemum	Nemum equitans	Nemum equitans	(Kük.) Lye, 1973	8110070
	Colutastrum subumbllatum			NONE	100
	Chionraphis japica sup. hisahiana (Okama) H.ra			NONE	100
	Rubus rupestris	Rubus ×rupestris P.J.Müll.	2997652	EXACT	97	DOUBTFUL	SPECIES	Plantae	Tracheophyta	Magnoliopsida	Rosales	Rosaceae	Rubus	Rubus rupestris	Rubus rupestris	P.J.Müll.	2997652
	Viia depauerata			NONE	100
	Cacia komaviana (Pork.) Pojk.	Cacia Newman, 1842	1146376	HIGHERRANK	94	ACCEPTED	GENUS	Animalia	Arthropoda	Insecta	Coleoptera	Cerambycidae	Cacia		Cacia	Newman, 1842	1146376
	Vernonia chapmanii C.D.Adams	Vernonia chapmanii C.D.Adams	5397493	EXACT	100	ACCEPTED	SPECIES	Plantae	Tracheophyta	Magnoliopsida	Asterales	Asteraceae	Vernonia	Vernonia chapmanii	Vernonia chapmanii	C.D.Adams	5397493
	Adintum tetrahyllum f. genina Hieon.			NONE	100
	Braica creca conr. itaca			NONE	100
	Monticalia cleefii (Cuatrec.) C. Jeffrey	Monticalia cleefii (Cuatrec.) C.Jeffrey	4219140	EXACT	100	ACCEPTED	SPECIES	Plantae	Tracheophyta	Magnoliopsida	Asterales	Asteraceae	Monticalia	Monticalia cleefii	Monticalia cleefii	(Cuatrec.) C.Jeffrey	4219140
	Dortanna grainea (La.) Kunze			NONE	100
	Dra denta Roy & Fouud			NONE	100
	Patagonium glomerulum	Patagonium glomerulum (Clos) Kuntze	2961913	EXACT	98	SYNONYM	SPECIES	Plantae	Tracheophyta	Magnoliopsida	Fabales	Fabaceae	Adesmia	Adesmia glomerula	Patagonium glomerulum	(Clos) Kuntze	2961913	5356280
	Climaoptera merkulwiczii (Zakrov) Botch.			NONE	100
	Acia hemiosta F.Mll.			NONE	100
	Diospyros clavigera var. pachyphylla (C.B.Clarke) Ridl.	Diospyros clavigera var. pachyphylla (C.B.Clarke) Ridl.	8126477	EXACT	100	SYNONYM	VARIETY	Plantae	Tracheophyta	Magnoliopsida	Ericales	Ebenaceae	Diospyros	Diospyros lanceifolia	Diospyros clavigera pachyphylla	(C.B.Clarke) Ridl.	8126477	7883862
	Tuberstylis axilaris S. F. Blke			NONE	100
	Cenurea mea Guer			NONE	100
	Platea corniculata Becc.	Platea corniculata Becc.	5529304	EXACT	100	SYNONYM	SPECIES	Plantae	Tracheophyta	Magnoliopsida	Cardiopteridales	Stemonuraceae	Cantleya	Cantleya corniculata	Platea corniculata	Becc.	5529304	3596897
	Whitfeldia sertii			NONE	100
	Eucaptus angta Maen			NONE	100
	Barleria micans	Barleria micans Nees	3771913	EXACT	98	SYNONYM	SPECIES	Plantae	Tracheophyta	Magnoliopsida	Lamiales	Acanthaceae	Barleria	Barleria oenotheroides	Barleria micans	Nees	3771913	3771627
	Swatzia bombcina R.S.owan	Swartzia bombycina R.S.Cowan	5352098	HIGHERRANK	80	ACCEPTED	SPECIES	Plantae	Tracheophyta	Magnoliopsida	Fabales	Fabaceae	Swartzia	Swartzia bombycina	Swartzia bombycina	R.S.Cowan	5352098
	Triailepis tomeella va. pilotuba Brek.			NONE	100
	Elaphoglossum trianae Christ	Elaphoglossum trianae Christ	4012173	EXACT	100	ACCEPTED	SPECIES	Plantae	Tracheophyta	Polypodiopsida	Polypodiales	Dryopteridaceae	Elaphoglossum	Elaphoglossum trianae	Elaphoglossum trianae	Christ	4012173
	Pananus inqulinus			NONE	100
	Sebaiania serta va. genna			NONE	100
	Pilea bemarivensis Leandri	Pilea bemarivensis Leandri	5671387	EXACT	100	ACCEPTED	SPECIES	Plantae	Tracheophyta	Magnoliopsida	Rosales	Urticaceae	Pilea	Pilea bemarivensis	Pilea bemarivensis	Leandri	5671387
	Filipndula digtata va. naa	Filipendula digitata (Willd.) Bergmans	2988040	HIGHERRANK	80	ACCEPTED	SPECIES	Plantae	Tracheophyta	Magnoliopsida	Rosales	Rosaceae	Filipendula	Filipendula digitata	Filipendula digitata	(Willd.) Bergmans	2988040
	Cisnche stenoachya			NONE	100
	Weissia senocarpa Müll.Hal.	Weissia senocarpa Müll.Hal.	7984675	EXACT	100	SYNONYM	SPECIES	Plantae	Bryophyta	Bryopsida	Pottiales	Pottiaceae	Weissia	Weissia breutelii	Weissia senocarpa	Müll.Hal.	7984675	8818722
	Scoronera goroanica Nazrova			NONE	100
	Solum chenodium Ra.			NONE	100
	Polypodium sinuosum	Polypodium sinuosum Wall.	5649563	EXACT	97	SYNONYM	SPECIES	Plantae	Tracheophyta	Polypodiopsida	Polypodiales	Polypodiaceae	Lecanopteris	Lecanopteris sinuosa	Polypodium sinuosum	Wall.	5649563	4026848
	Sonhus bequertii DeWld.			NONE	100
	Pir globultherum			NONE	100
	Drymonia mexicana	Drymonia mexicana Clavijo & J.L.Clark	11376536	EXACT	99	ACCEPTED	SPECIES	Plantae	Tracheophyta	Magnoliopsida	Lamiales	Gesneriaceae	Drymonia	Drymonia mexicana	Drymonia mexicana	Clavijo & J.L.Clark	11376536
	Zollioferia polydihotoma			NONE	100
	Antmis aizdes			NONE	100
	Zygomenes parasitica Hassk.	Zygomenes parasitica Hassk.	2763404	EXACT	100	SYNONYM	SPECIES	Plantae	Tracheophyta	Liliopsida	Commelinales	Commelinaceae	Cyanotis	Cyanotis vaga	Zygomenes parasitica	Hassk.	2763404	5303311
	Acoa librevllensis Letuzey			NONE	100
	Lamproccus speosus			NONE	100
	Dicraeia dichotoma	Dicraeia dichotoma (Gardner) Tul.	4072612	EXACT	98	SYNONYM	SPECIES	Plantae	Tracheophyta	Magnoliopsida	Malpighiales	Podostemaceae	Polypleurum	Polypleurum dichotomum	Dicraeia dichotoma	(Gardner) Tul.	4072612	4072539
	Tibochina comsa J. G. Fretas	Tibouchina comosa J.G.Freitas, A.K.A.Santos & R.P.Oliveira	7390242	FUZZY	89	SYNONYM	SPECIES	Plantae	Tracheophyta	Magnoliopsida	Myrtales	Melastomataceae	Pleroma	Pleroma comosum	Tibouchina comosa	J.G.Freitas, A.K.A.Santos & R.P.Oliveira	7390242	10773720
	Epiddrum vermugum Seé & Mo.			NONE	100
	Collinsia arvensis Greene	Collinsia arvensis Greene	7474898	EXACT	100	SYNONYM	SPECIES	Plantae	Tracheophyta	Magnoliopsida	Lamiales	Plantaginaceae	Collinsia	Collinsia sparsiflora	Collinsia arvensis	Greene	7474898	5414953
	Mucna chienkeiensis			NONE	100
	Belntia teuii Scnz			NONE	100
	Paphiopedilum gratrixianum var. sulivongii	Paphiopedilum gratrixianum var. sulivongii (Schuit. & P.Bonnet) Aver.	11053188	EXACT	98	SYNONYM	VARIETY	Plantae	Tracheophyta	Liliopsida	Asparagales	Orchidaceae	Paphiopedilum	Paphiopedilum barbigerum	Paphiopedilum gratrixianum sulivongii	(Schuit. & P.Bonnet) Aver.	11053188	3653324
	Pananus teuzii Wab.			NONE	100
	Oxis werdannii	Oxis Medik.	3826989	HIGHERRANK	92	DOUBTFUL	GENUS	Plantae	Tracheophyta	Magnoliopsida	Geraniales	Geraniaceae	Oxis		Oxis	Medik.	3826989
	Telipogon setosus	Telipogon setosus Ames	2791102	EXACT	99	ACCEPTED	SPECIES	Plantae	Tracheophyta	Liliopsida	Asparagales	Orchidaceae	Telipogon	Telipogon setosus	Telipogon setosus	Ames	2791102
	Epidndrum yacuiense Hágater & H.Mdina			NONE	100
	Nanohinum petnum			NONE	100
	Huperzia ulixis (Herter) Holub	Huperzia ulixis (Herter) Holub	3992117	EXACT	100	SYNONYM	SPECIES	Plantae	Tracheophyta	Lycopodiopsida	Lycopodiales	Lycopodiaceae	Phlegmariurus	Phlegmariurus ulixis	Huperzia ulixis	(Herter) Holub	3992117	8133944
	Lium squamlosum Rudlphi ex Wild.			NONE	100
	Sax japica foa padolia (Andsson) Koz.			NONE	100
	Ligusticum alpinum (Ledeb.) F. Kurtz	Ligusticum alpinum (Ledeb.) F.Kurtz	7521200	EXACT	100	SYNONYM	SPECIES	Plantae	Tracheophyta	Magnoliopsida	Apiales	Apiaceae	Pachypleurum	Pachypleurum mutellinoides	Ligusticum alpinum	(Ledeb.) F.Kurtz	7521200	3636564
	Arundnaria fasuosa (Lat.Marl. ex Mitord) Hoz.			NONE	100
	Poteilla serea va. serea			NONE	100
	Masdevallia striatella Rchb.f.	Masdevallia striatella Rchb.f.	2847996	EXACT	100	ACCEPTED	SPECIES	Plantae	Tracheophyta	Liliopsida	Asparagales	Orchidaceae	Masdevallia	Masdevallia striatella	Masdevallia striatella	Rchb.f.	2847996
	Desmdium franhetii			NONE	100
	Gomia guiansis			NONE	100
	Tricalysia filiformistipulata var. epipsila	Tricalysia filiformistipulata var. epipsila Robbr.	2900556	EXACT	98	SYNONYM	VARIETY	Plantae	Tracheophyta	Magnoliopsida	Gentianales	Rubiaceae	Empogona	Empogona filiformistipulata	Tricalysia filiformistipulata epipsila	Robbr.	2900556	5937637
	Pterianthes dalhusiae va. maor Ril.	Pterisanthes dalhousiae Planch.	4054112	HIGHERRANK	80	ACCEPTED	SPECIES	Plantae	Tracheophyta	Magnoliopsida	Vitales	Vitaceae	Pterisanthes	Pterisanthes dalhousiae	Pterisanthes dalhousiae	Planch.	4054112
	Amblyegium vaum va. atteatum Po.			NONE	100
	Rubus tibetanus	Rubus tibetanus Focke	2990751	EXACT	98	SYNONYM	SPECIES	Plantae	Tracheophyta	Magnoliopsida	Rosales	Rosaceae	Rubus	Rubus xanthocarpus	Rubus tibetanus	Focke	2990751	2989336
	Stiparostis vulnrans (Trn. & Rup.) De Winer	Stipagrostis vulnerans (Trin. & Rupr.) De Winter	4130106	FUZZY	91	ACCEPTED	SPECIES	Plantae	Tracheophyta	Liliopsida	Poales	Poaceae	Stipagrostis	Stipagrostis vulnerans	Stipagrostis vulnerans	(Trin. & Rupr.) De Winter	4130106
	Cardndra alterfolia foa rasa Hayhi			NONE	100
	Aquilegia leptoceras Nutt.	Aquilegia leptoceras Nutt.	8196435	EXACT	100	SYNONYM	SPECIES	Plantae	Tracheophyta	Magnoliopsida	Ranunculales	Ranunculaceae	Aquilegia	Aquilegia coerulea	Aquilegia leptoceras	Nutt.	8196435	3920708
	Mava borbnica Wild.			NONE	100
	Reda spincens O. Schrtz			NONE	100
	Peperomia alpina M.Martens & Galeotti	Peperomia alpina M.Martens & Galeotti	4190482	EXACT	100	SYNONYM	SPECIES	Plantae	Tracheophyta	Magnoliopsida	Piperales	Piperaceae	Peperomia	Peperomia quadrifolia	Peperomia alpina	M.Martens & Galeotti	4190482	3086416
	Daphopsis alpetris (Garner) Benh. & Hoo.f. ex B.D.acks.			NONE	100
	Rodruezia obsra F.Lm. & Krazl.			NONE	100
	Murraya amoena	Murraya amoena Salisb.	5594666	EXACT	98	SYNONYM	SPECIES	Plantae	Tracheophyta	Magnoliopsida	Sapindales	Rutaceae	Murraya	Murraya paniculata	Murraya amoena	Salisb.	5594666	8190743
	Caluna vularis f. naa (G.Kichn.) W.Bij.			NONE	100
	Acr fedtscnkoanum			NONE	100
	Impatiens mannii var. mannii	Impatiens mannii var. mannii	7379687	EXACT	98	SYNONYM	VARIETY	Plantae	Tracheophyta	Magnoliopsida	Ericales	Balsaminaceae	Impatiens	Impatiens mannii	Impatiens mannii mannii		7379687	4936432
	Allum makranum	Allium makrianum C.Brullo, Brullo, Giusso & Salmeri	6314106	FUZZY	80	ACCEPTED	SPECIES	Plantae	Tracheophyta	Liliopsida	Asparagales	Amaryllidaceae	Allium	Allium makrianum	Allium makrianum	C.Brullo, Brullo, Giusso & Salmeri	6314106
	Capris loranifolia va. bancftii			NONE	100
	Rubus cryptadenus var. villicaulis (Köhler ex Weihe) Dumort.	Rubus cryptadenus var. villicaulis (Köhler ex Weihe) Dumort.	8066793	EXACT	100	SYNONYM	VARIETY	Plantae	Tracheophyta	Magnoliopsida	Rosales	Rosaceae	Rubus	Rubus gracilis	Rubus cryptadenus villicaulis	(Köhler ex Weihe) Dumort.	8066793	7879078
	Frainus stenootrys Gad.			NONE	100
	Tinpora andanica Dis			NONE	100
	Hedeoma irvingii B.L.Turner	Hedeoma irvingii B.L.Turner	3888280	EXACT	100	ACCEPTED	SPECIES	Plantae	Tracheophyta	Magnoliopsida	Lamiales	Lamiaceae	Hedeoma	Hedeoma irvingii	Hedeoma irvingii	B.L.Turner	3888280
	Agve rohnii			NONE	100
	Calyodon fralis			NONE	100
	Bowlesia dichotoma Poepp.	Bowlesia dichotoma Poepp.	8646745	EXACT	100	SYNONYM	SPECIES	Plantae	Tracheophyta	Magnoliopsida	Apiales	Apiaceae	Homalocarpus	Homalocarpus dichotomus	Bowlesia dichotoma	Poepp.	8646745	5540239
	Hiercium borale va. umbosum			NONE	100
	Erymum bourguanum Co. ex Nyn			NONE	100
	Billbergia loddigesii Steud.	Billbergia loddigesii Steud.	2693763	EXACT	100	SYNONYM	SPECIES	Plantae	Tracheophyta	Liliopsida	Poales	Bromeliaceae	Billbergia	Billbergia pyramidalis	Billbergia loddigesii	Steud.	2693763	2693754
	Gymnoclycium amerhuseri H.Tll			NONE	100
	Syngonthus bracosus va. scrulosus			NONE	100
	Axinaea minutiflora E.Cotton	Axinaea minutiflora E.Cotton	7358530	EXACT	100	ACCEPTED	SPECIES	Plantae	Tracheophyta	Magnoliopsida	Myrtales	Melastomataceae	Axinaea	Axinaea minutiflora	Axinaea minutiflora	E.Cotton	7358530
	Scila corybosa			NONE	100
	Byrnima ferrinea va. macrhylla Beh.			NONE	100
	Acer wardii W. W. Sm.	Acer wardii W.W.Sm.	3767821	EXACT	100	ACCEPTED	SPECIES	Plantae	Tracheophyta	Magnoliopsida	Sapindales	Sapindaceae	Acer	Acer wardii	Acer wardii	W.W.Sm.	3767821
	Ina lamprphylla C.Wight ex Benh.			NONE	100
	Zea pauenii sup. pamica			NONE	100
	Ipomoea hirsutula	Ipomoea L.	2928509	HIGHERRANK	97	ACCEPTED	GENUS	Plantae	Tracheophyta	Magnoliopsida	Solanales	Convolvulaceae	Ipomoea		Ipomoea	L.	2928509
	Chimphila montcola subp. montcola	Chimaphila monticola Andres	7327644	HIGHERRANK	80	ACCEPTED	SPECIES	Plantae	Tracheophyta	Magnoliopsida	Ericales	Ericaceae	Chimaphila	Chimaphila monticola	Chimaphila monticola	Andres	7327644
	Xylocron muratum (L) Crtz			NONE	100
	Hibiscus anemoniflorus Zipp. ex Span.	Hibiscus anemoniflorus Zipp. ex Span.	3939851	EXACT	100	SYNONYM	SPECIES	Plantae	Tracheophyta	Magnoliopsida	Malvales	Malvaceae	Hibiscus	Hibiscus hirtus	Hibiscus anemoniflorus	Zipp. ex Span.	3939851	8293766
	Bonaousia longtuba Margr.			NONE	100
	Rus yunicus			NONE	100
	Cephaloziella jackii (Limpr. ex Spruce) Schiffn.	Cephaloziella jackii (Limpr. ex Spruce) Schiffn.	12347383	EXACT	100	SYNONYM	SPECIES	Plantae	Marchantiophyta	Jungermanniopsida	Jungermanniales	Cephaloziellaceae	Cephaloziella	Cephaloziella rubella	Cephaloziella jackii	(Limpr. ex Spruce) Schiffn.	12347383	11977532
	Torula rurlis subp. calciolens (WA. Kraer) Dül			NONE	100
	Hedma naa sup. macralyx W.S.ewart	Hedma Dumont, 1932	1847686	HIGHERRANK	94	SYNONYM	GENUS	Animalia	Arthropoda	Insecta	Lepidoptera	Gelechiidae	Microlechia		Hedma	Dumont, 1932	1847686	4528089
	Calophanoides kouytcheensis (H. Lév.) H. S. Lo	Calophanoides kouytcheensis (H.Lév.) H.S.Lo	8632291	EXACT	100	SYNONYM	SPECIES	Plantae	Tracheophyta	Magnoliopsida	Lamiales	Acanthaceae	Justicia	Justicia kouytcheensis	Calophanoides kouytcheensis	(H.Lév.) H.S.Lo	8632291	3777303
	Hesperdopsis pinnaifidus			NONE	100
	Clme penthylla Eicer			NONE	100
	Koeleria pooides	Koeleria pooides Nees ex Steud.	4148379	EXACT	97	SYNONYM	SPECIES	Plantae	Tracheophyta	Liliopsida	Poales	Poaceae	Poa	Poa holciformis	Koeleria pooides	Nees ex Steud.	4148379	4120894
	Pachyhytum huastcanum J. Reys			NONE	100
	Moon inctum Mi.			NONE	100
	Cirsium acaule var. americanus	Cirsium acaule var. americanum A.Gray	4225120	FUZZY	96	SYNONYM	VARIETY	Plantae	Tracheophyta	Magnoliopsida	Asterales	Asteraceae	Cirsium	Cirsium tioganum	Cirsium acaule americanum	A.Gray	4225120	6063915
	Evacpsis heldrichii			NONE	100
	Mecopsis leontifolia			NONE	100
	Saurauia napaulensis	Saurauia napaulensis DC.	7270803	EXACT	99	ACCEPTED	SPECIES	Plantae	Tracheophyta	Magnoliopsida	Ericales	Actinidiaceae	Saurauia	Saurauia napaulensis	Saurauia napaulensis	DC.	7270803
	Sencio sarorii			NONE	100
	Brachhecium rutulum f. atroride (Bri) Po.			NONE	100
	Limonium fradinianum	Limonium fradinianum (Pomel) Erben	8123681	EXACT	99	ACCEPTED	SPECIES	Plantae	Tracheophyta	Magnoliopsida	Caryophyllales	Plumbaginaceae	Limonium	Limonium fradinianum	Limonium fradinianum	(Pomel) Erben	8123681
	Ipooea urbca va. murcata Chosy			NONE	100
	Epiphlopsis gaeneri va. serta (Ligr.) Bacb.			NONE	100
	Ziziphora aragonensis Pau	Ziziphora aragonensis Pau	3899518	EXACT	100	ACCEPTED	SPECIES	Plantae	Tracheophyta	Magnoliopsida	Lamiales	Lamiaceae	Ziziphora	Ziziphora aragonensis	Ziziphora aragonensis	Pau	3899518
	Ruus bifons va. robutior Kü.			NONE	100
	Genana gracipes Turll			NONE	100
	Philodendron krebsii Schott	Philodendron krebsii Schott	2870658	EXACT	100	SYNONYM	SPECIES	Plantae	Tracheophyta	Liliopsida	Alismatales	Araceae	Philodendron	Philodendron consanguineum	Philodendron krebsii	Schott	2870658	2870653
	Hallieacantha elmri			NONE	100
	Anastrhyllum hamum (Gosche & Hae) Sth.			NONE	100
	Arenaria ciliata var. fugax Gay ex Gren.	Arenaria ciliata var. fugax Gren.	8149149	EXACT	100	SYNONYM	VARIETY	Plantae	Tracheophyta	Magnoliopsida	Caryophyllales	Caryophyllaceae	Arenaria	Arenaria ciliata	Arenaria ciliata fugax	Gren.	8149149	8258118
	Ruus praetans			NONE	100
	Warczeczella wendndii (Rc.f.) Nah			NONE	100
	Breutelia austroarcuata (Müll. Hal.) Paris	Breutelia austroarcuata (Müll.Hal.) Paris	2676383	EXACT	100	ACCEPTED	SPECIES	Plantae	Bryophyta	Bryopsida	Bartramiales	Bartramiaceae	Breutelia	Breutelia austroarcuata	Breutelia austroarcuata	(Müll.Hal.) Paris	2676383
	Camplopus paraoxus f. frailis Thr.			NONE	100
	Cyphophus moluanus (Ble) Mi.			NONE	100
	Hypopterygium bonatii Thér.	Hypopterygium bonatii Thér.	8402021	EXACT	100	SYNONYM	SPECIES	Plantae	Bryophyta	Bryopsida	Hypopterygiales	Hypopterygiaceae	Lopidium	Lopidium struthiopteris	Hypopterygium bonatii	Thér.	8402021	2669585
	Pseudecinolaena mortii	Pseudechinolaena moratii Bosser	4152329	FUZZY	80	ACCEPTED	SPECIES	Plantae	Tracheophyta	Liliopsida	Poales	Poaceae	Pseudechinolaena	Pseudechinolaena moratii	Pseudechinolaena moratii	Bosser	4152329
	Crassophalum bumnse			NONE	100
	Dasycondylus dusenii	Dasycondylus dusenii R.M.King & H.Rob.	3140168	EXACT	99	ACCEPTED	SPECIES	Plantae	Tracheophyta	Magnoliopsida	Asterales	Asteraceae	Dasycondylus	Dasycondylus dusenii	Dasycondylus dusenii	R.M.King & H.Rob.	3140168
	Celatrus mainianus Lunell			NONE	100
	Hiecium siluense			NONE	100
	Securigera libanotica (Boiss.) Lassen	Securigera libanotica (Boiss.) Lassen	5350007	EXACT	100	SYNONYM	SPECIES	Plantae	Tracheophyta	Magnoliopsida	Fabales	Fabaceae	Coronilla	Coronilla libanotica	Securigera libanotica	(Boiss.) Lassen	5350007	5631269
	Paeeria autunalis Buch-Ham. ex Wal.	Paederia autumnalis Buch.-Ham. ex Wall.	2909517	FUZZY	89	SYNONYM	SPECIES	Plantae	Tracheophyta	Magnoliopsida	Gentianales	Rubiaceae	Paederia	Paederia cruddasiana	Paederia autumnalis	Buch.-Ham. ex Wall.	2909517	2909512
	Eucaptus erytonema sup. inoata			NONE	100
	Salix schinziana_x Braun-Blanq.			NONE	100
	Corcorus argilicola	Corchorus argillicola Moeaha & P.J.D.Winter	4260980	FUZZY	85	ACCEPTED	SPECIES	Plantae	Tracheophyta	Magnoliopsida	Malvales	Malvaceae	Corchorus	Corchorus argillicola	Corchorus argillicola	Moeaha & P.J.D.Winter	4260980
	Choifex gralior (F.ell. ex Ben.) B.G.iggs & L.A.Sohnson			NONE	100
	Anemonanthea nemorosa (L.) Gray	Anemonanthea nemorosa (L.) Gray	3928255	EXACT	100	SYNONYM	SPECIES	Plantae	Tracheophyta	Magnoliopsida	Ranunculales	Ranunculaceae	Anemone	Anemone nemorosa	Anemonanthea nemorosa	(L.) Gray	3928255	3033263
	Durnta mutsii L..	Duranta mutisii L.f.	7297074	FUZZY	89	ACCEPTED	SPECIES	Plantae	Tracheophyta	Magnoliopsida	Lamiales	Verbenaceae	Duranta	Duranta mutisii	Duranta mutisii	L.f.	7297074
	Philotis fontoides	Philotis Ragonot, 1891	9230208	HIGHERRANK	94	ACCEPTED	GENUS	Animalia	Arthropoda	Insecta	Lepidoptera	Pyralidae	Philotis		Philotis	Ragonot, 1891	9230208
	Omphalodes myosotoides	Paracaryum Boiss.	7295168	HIGHERRANK	97	ACCEPTED	GENUS	Plantae	Tracheophyta	Magnoliopsida	Boraginales	Boraginaceae	Paracaryum		Paracaryum	Boiss.	7295168
	Cyahea borbnica va. latiolia (Hok.) Bonp.			NONE	100
	Phylnthus grius Wa.			NONE	100
	Lepanthes pilosiaures	Lepanthes pilosiaures Luer & R.Escobar	2851418	EXACT	99	ACCEPTED	SPECIES	Plantae	Tracheophyta	Liliopsida	Asparagales	Orchidaceae	Lepanthes	Lepanthes pilosiaures	Lepanthes pilosiaures	Luer & R.Escobar	2851418
	Symphytrichum simmndsii	Symphyotrichum simmondsii (Small) G.L.Nesom	3151585	FUZZY	80	ACCEPTED	SPECIES	Plantae	Tracheophyta	Magnoliopsida	Asterales	Asteraceae	Symphyotrichum	Symphyotrichum simmondsii	Symphyotrichum simmondsii	(Small) G.L.Nesom	3151585
	Fucia roa Ruz & Pa.			NONE	100
	Scilla natalensis	Scilla natalensis Planch.	2768148	EXACT	98	SYNONYM	SPECIES	Plantae	Tracheophyta	Liliopsida	Asparagales	Asparagaceae	Merwilla	Merwilla plumbea	Scilla natalensis	Planch.	2768148	11904697
	Papver atlaticum subp. atlaticum	Papaver atlanticum (Ball) Coss.	7315072	HIGHERRANK	80	ACCEPTED	SPECIES	Plantae	Tracheophyta	Magnoliopsida	Ranunculales	Papaveraceae	Papaver	Papaver atlanticum	Papaver atlanticum	(Ball) Coss.	7315072
	Homamena latrons			NONE	100
	Wahlenbergia dieterlenii	Wahlenbergia dieterlenii (E.Phillips) Lammers	5413373	EXACT	99	ACCEPTED	SPECIES	Plantae	Tracheophyta	Magnoliopsida	Asterales	Campanulaceae	Wahlenbergia	Wahlenbergia dieterlenii	Wahlenbergia dieterlenii	(E.Phillips) Lammers	5413373
	Cteodon veaderanus	Ctenodon veadeiranus (M.J.Silva & L.L.C.Antunes) D.B.O.S.Cardoso & H.C.Lima	11092319	FUZZY	80	ACCEPTED	SPECIES	Plantae	Tracheophyta	Magnoliopsida	Fabales	Fabaceae	Ctenodon	Ctenodon veadeiranus	Ctenodon veadeiranus	(M.J.Silva & L.L.C.Antunes) D.B.O.S.Cardoso & H.C.Lima	11092319
	Dendbium anguscaule P.J.ence			NONE	100
	Catasetum cucutaense	Catasetum cucutaense Uribe Vélez & Sauleda	10778972	EXACT	99	ACCEPTED	SPECIES	Plantae	Tracheophyta	Liliopsida	Asparagales	Orchidaceae	Catasetum	Catasetum cucutaense	Catasetum cucutaense	Uribe Vélez & Sauleda	10778972
	Miknia asoarcoides			NONE	100
	Bulbtylis latetica			NONE	100
	Spatholobus oblongifolius	Spatholobus oblongifolius Merr.	2977009	EXACT	99	ACCEPTED	SPECIES	Plantae	Tracheophyta	Magnoliopsida	Fabales	Fabaceae	Spatholobus	Spatholobus oblongifolius	Spatholobus oblongifolius	Merr.	2977009
	Cypriedium albaense hot.			NONE	100
	Dziedzyckia limbis Rehnn			NONE	100
	Festuca marcopetrii Veldkamp	Festuca marcopetrii Veldkamp	5940881	EXACT	100	ACCEPTED	SPECIES	Plantae	Tracheophyta	Liliopsida	Poales	Poaceae	Festuca	Festuca marcopetrii	Festuca marcopetrii	Veldkamp	5940881
	Praelis sanctoaulensis (B. L. Ro.) R. M. Kig & H. Ro.	Praxelis sanctopaulensis (B.L.Rob.) R.M.King & H.Rob.	3098160	FUZZY	91	ACCEPTED	SPECIES	Plantae	Tracheophyta	Magnoliopsida	Asterales	Asteraceae	Praxelis	Praxelis sanctopaulensis	Praxelis sanctopaulensis	(B.L.Rob.) R.M.King & H.Rob.	3098160
	Poteilla serea va. agrimioides (M.eb.) Bos.			NONE	100
	Cnicus nikkoensis	Cnicus nikkoensis Nakai ex Matsum.	4215415	EXACT	97	SYNONYM	SPECIES	Plantae	Tracheophyta	Magnoliopsida	Asterales	Asteraceae	Cirsium	Cirsium oligophyllum	Cnicus nikkoensis	Nakai ex Matsum.	4215415	6305474
	Niglla papilosa subp. atlatica (Mub.) Amch ex G. Lóez	Nigella papillosa G.López	7278224	HIGHERRANK	85	ACCEPTED	SPECIES	Plantae	Tracheophyta	Magnoliopsida	Ranunculales	Ranunculaceae	Nigella	Nigella papillosa	Nigella papillosa	G.López	7278224
	Acapha pruens Nes & Ma.			NONE	100
	Buchtienia ecuadorensis Garay	Buchtienia ecuadorensis Garay	2846987	EXACT	100	ACCEPTED	SPECIES	Plantae	Tracheophyta	Liliopsida	Asparagales	Orchidaceae	Buchtienia	Buchtienia ecuadorensis	Buchtienia ecuadorensis	Garay	2846987
	Helinthus divarcatus va. angustfolius			NONE	100
	Oncium monnum Barbodr.			NONE	100
	Juncus ochrocoleus	Juncus ochrocoleus L.A.S.Johnson	2701652	EXACT	99	ACCEPTED	SPECIES	Plantae	Tracheophyta	Liliopsida	Poales	Juncaceae	Juncus	Juncus ochrocoleus	Juncus ochrocoleus	L.A.S.Johnson	2701652
	Roa corifolia va. subbierrata	Roa Jordan, 1923	2385623	HIGHERRANK	94	ACCEPTED	GENUS	Animalia	Chordata		Perciformes	Chaetodontidae	Roa		Roa	Jordan, 1923	2385623
	Uraga tylhora (Kz) Kuze	Uraga Walker, 1854	1807190	HIGHERRANK	94	ACCEPTED	GENUS	Animalia	Arthropoda	Insecta	Lepidoptera	Erebidae	Uraga		Uraga	Walker, 1854	1807190
	Euphorbia broteroi Daveau	Euphorbia broteroi Daveau	3065419	EXACT	100	SYNONYM	SPECIES	Plantae	Tracheophyta	Magnoliopsida	Malpighiales	Euphorbiaceae	Euphorbia	Euphorbia oxyphylla	Euphorbia broteroi	Daveau	3065419	3065417
	Ascoepis grailis Turill			NONE	100
	Plagihecium javse (M. Flech.) Sakai			NONE	100
	Tectaria semipinnata (Roxb.) C. V. Morton	Tectaria semipinnata (Roxb.) C.V.Morton	8374486	EXACT	100	ACCEPTED	SPECIES	Plantae	Tracheophyta	Polypodiopsida	Polypodiales	Tectariaceae	Tectaria	Tectaria semipinnata	Tectaria semipinnata	(Roxb.) C.V.Morton	8374486
	Salia thoasii	Salia Hübner	1790197	HIGHERRANK	92	ACCEPTED	GENUS	Animalia	Arthropoda	Insecta	Lepidoptera	Erebidae	Salia		Salia	Hübner	1790197
	Elshtzia opposifolia (S) Po.			NONE	100
	Cliffortia cruciata	Cliffortia cruciata C.Whitehouse	3853695	EXACT	99	ACCEPTED	SPECIES	Plantae	Tracheophyta	Magnoliopsida	Rosales	Rosaceae	Cliffortia	Cliffortia cruciata	Cliffortia cruciata	C.Whitehouse	3853695
	Verbscum heterohlomos			NONE	100
	Tradeantia ripia			NONE	100
	Ononis angustissima var. ulicina Webb & Berthel.	Ononis angustissima var. ulicina Webb & Berthel.	11388499	EXACT	100	SYNONYM	VARIETY	Plantae	Tracheophyta	Magnoliopsida	Fabales	Fabaceae	Ononis	Ononis angustissima	Ononis angustissima ulicina	Webb & Berthel.	11388499	7302044
	Spiaea creata Schidt			NONE	100
	Juus glaus sup. typus As. & Gran.			NONE	100
	Mancoa minima	Mancoa minima Rollins	5377829	EXACT	98	SYNONYM	SPECIES	Plantae	Tracheophyta	Magnoliopsida	Brassicales	Brassicaceae	Mancoa	Mancoa hispida	Mancoa minima	Rollins	5377829	5377828
	Boeheria hispdula Blme			NONE	100
	Sacclepis simansis Y.Yian			NONE	100
	Bulbophyllum fatuum	Bulbophyllum fatuum J.J.Sm.	2845249	EXACT	98	SYNONYM	SPECIES	Plantae	Tracheophyta	Liliopsida	Asparagales	Orchidaceae	Bulbophyllum	Bulbophyllum trifilum	Bulbophyllum fatuum	J.J.Sm.	2845249	7227941
	Micranhocereus flavilorus subp. flavilorus	Micranthocereus flaviflorus Buining & Brederoo	7280092	HIGHERRANK	80	ACCEPTED	SPECIES	Plantae	Tracheophyta	Magnoliopsida	Caryophyllales	Cactaceae	Micranthocereus	Micranthocereus flaviflorus	Micranthocereus flaviflorus	Buining & Brederoo	7280092
	Poa udeis Trav. & C.Aey.	Poa L.	2704173	HIGHERRANK	94	ACCEPTED	GENUS	Plantae	Tracheophyta	Liliopsida	Poales	Poaceae	Poa		Poa	L.	2704173
	Schrebera koiloneura var. delevoyi	Schrebera koiloneura var. delevoyi De Wild.	8026813	EXACT	97	SYNONYM	VARIETY	Plantae	Tracheophyta	Magnoliopsida	Lamiales	Oleaceae	Schrebera	Schrebera trichoclada	Schrebera koiloneura delevoyi	De Wild.	8026813	5549809
	Paspaidium ophiicola (Hichc. & Ekmn) Davdse & R.WPohl			NONE	100
	Gaylsacia virta va. nersa			NONE	100
	Laguncularia rosea	Laguncularia rosea Gaudich.	3699579	EXACT	98	SYNONYM	SPECIES	Plantae	Tracheophyta	Magnoliopsida	Myrtales	Combretaceae	Lumnitzera	Lumnitzera rosea	Laguncularia rosea	Gaudich.	3699579	5553385
	Sia troana	Sia Giebel, 1861	1725029	HIGHERRANK	94	ACCEPTED	GENUS	Animalia	Arthropoda	Insecta	Orthoptera	Stenopelmatidae	Sia		Sia	Giebel, 1861	1725029
	Leparia malana Daer			NONE	100
	Sepikea cylindrocarpa Schltr.	Sepikea cylindrocarpa Schltr.	3818771	EXACT	100	ACCEPTED	SPECIES	Plantae	Tracheophyta	Magnoliopsida	Lamiales	Gesneriaceae	Sepikea	Sepikea cylindrocarpa	Sepikea cylindrocarpa	Schltr.	3818771
	Greeonium caberae			NONE	100
	Fraria murata Ducsne			NONE	100
	Rubus colemannii var. declinis Sudre	Rubus colemannii var. declinis Sudre	2994712	EXACT	100	SYNONYM	VARIETY	Plantae	Tracheophyta	Magnoliopsida	Rosales	Rosaceae	Rubus	Rubus crudelis	Rubus colemannii declinis	Sudre	2994712	2994711
	Pananus aragensis	Pandanus aragoensis (Brongn.) Solms	5327145	FUZZY	80	ACCEPTED	SPECIES	Plantae	Tracheophyta	Liliopsida	Pandanales	Pandanaceae	Pandanus	Pandanus aragoensis	Pandanus aragoensis	(Brongn.) Solms	5327145
	Erm gigteum Stk.			NONE	100
	Dichocarpum sarmentosum (Ohwi) Murata	Dichocarpum sarmentosum (Ohwi) Murata	3925674	EXACT	100	SYNONYM	SPECIES	Plantae	Tracheophyta	Magnoliopsida	Ranunculales	Ranunculaceae	Dichocarpum	Dichocarpum nipponicum	Dichocarpum sarmentosum	(Ohwi) Murata	3925674	3925705
	Helinthus forosus			NONE	100
	Parochia longolia Std.			NONE	100
	Tecoma castanifolia	Tecoma castanifolia (D.Don) Melch.	3172496	EXACT	99	ACCEPTED	SPECIES	Plantae	Tracheophyta	Magnoliopsida	Lamiales	Bignoniaceae	Tecoma	Tecoma castanifolia	Tecoma castanifolia	(D.Don) Melch.	3172496
	Euphrbia depauerata va. trachcarpa (Px) S.Crter			NONE	100
	Vacnium sulawiense Musqim & P. W. Frich			NONE	100
	Eurybia paludosa	Eurybia paludosa (Aiton) G.L.Nesom	5396073	EXACT	99	ACCEPTED	SPECIES	Plantae	Tracheophyta	Magnoliopsida	Asterales	Asteraceae	Eurybia	Eurybia paludosa	Eurybia paludosa	(Aiton) G.L.Nesom	5396073
	Streptcarpus parnsis	Streptocarpus parensis B.L.Burtt	5590678	FUZZY	80	ACCEPTED	SPECIES	Plantae	Tracheophyta	Magnoliopsida	Lamiales	Gesneriaceae	Streptocarpus	Streptocarpus parensis	Streptocarpus parensis	B.L.Burtt	5590678
	Salia parvlora	Salia Hübner	1790197	HIGHERRANK	92	ACCEPTED	GENUS	Animalia	Arthropoda	Insecta	Lepidoptera	Erebidae	Salia		Salia	Hübner	1790197
	Bromus macrostachys var. divaricatus (Rohde ex Loisel.) Nyman	Bromus macrostachys var. divaricatus (Rohde ex Loisel.) Nyman, 1882	9294867	EXACT	100	SYNONYM	VARIETY	Plantae	Tracheophyta	Liliopsida	Poales	Poaceae	Bromus	Bromus lanceolatus	Bromus macrostachys divaricatus	(Rohde ex Loisel.) Nyman, 1882	9294867	2703733
	Psycotria gabnica Hirn			NONE	100
	Tilldsia mama			NONE	100
	Juncus welwitschii	Juncus welwitschii Hochst. ex Steud.	2701361	EXACT	97	SYNONYM	SPECIES	Plantae	Tracheophyta	Liliopsida	Poales	Juncaceae	Juncus	Juncus bulbosus	Juncus welwitschii	Hochst. ex Steud.	2701361	2701348
	Delpinium specosum subp. ranunclifolium (Hok.f. & Thoson) Brhl			NONE	100
	Drora glabscapa			NONE	100
	Aster firmus Nees	Aster firmus Nees	5406407	EXACT	100	SYNONYM	SPECIES	Plantae	Tracheophyta	Magnoliopsida	Asterales	Asteraceae	Symphyotrichum	Symphyotrichum firmum	Aster firmus	Nees	5406407	3151591
	Oenohera serrlata subp. piniolia (Enelm. ex A.Gay) Muz	Oenothera serrulata Nutt.	3189369	HIGHERRANK	80	ACCEPTED	SPECIES	Plantae	Tracheophyta	Magnoliopsida	Myrtales	Onagraceae	Oenothera	Oenothera serrulata	Oenothera serrulata	Nutt.	3189369
	Heuera amecana va. hisda (Puh) E.Fells			NONE	100
	Leptalix media Raf.	Leptalix media Raf.	3683950	EXACT	100	SYNONYM	SPECIES	Plantae	Tracheophyta	Magnoliopsida	Lamiales	Oleaceae	Fraxinus	Fraxinus pennsylvanica	Leptalix media	Raf.	3683950	3172348
	Seum litreum subp. praeidis			NONE	100
	Hedarum diverfolium Po.			NONE	100
	Kyllinga transitoria	Kyllinga transitoria (Kük.) T.Koyama	2718657	EXACT	97	SYNONYM	SPECIES	Plantae	Tracheophyta	Liliopsida	Poales	Cyperaceae	Cyperus	Cyperus bracheilema	Kyllinga transitoria	(Kük.) T.Koyama	2718657	2718663
	Dinteanthus pole-vansii	Dinteranthus pole-evansii (N.E.Br.) Schwantes	3705978	FUZZY	85	ACCEPTED	SPECIES	Plantae	Tracheophyta	Magnoliopsida	Caryophyllales	Aizoaceae	Dinteranthus	Dinteranthus pole-evansii	Dinteranthus pole-evansii	(N.E.Br.) Schwantes	3705978
	Homium foedum (Ro.) Beh.			NONE	100
	Blepharispermum fruticosum	Blepharispermum fruticosum Klatt ex Schinz	3141647	EXACT	98	ACCEPTED	SPECIES	Plantae	Tracheophyta	Magnoliopsida	Asterales	Asteraceae	Blepharispermum	Blepharispermum fruticosum	Blepharispermum fruticosum	Klatt ex Schinz	3141647
	Cryptoentrum peruianum			NONE	100
	Racoerma excsum va. angtum (Peey) Peey			NONE	100
	Isopterygium geophilum (Austin) A.Jaeger	Isopterygium geophilum (Austin) A.Jaeger	7962707	EXACT	100	SYNONYM	SPECIES	Plantae	Bryophyta	Bryopsida	Hypnales	Taxiphyllaceae	Taxiphyllum	Taxiphyllum taxirameum	Isopterygium geophilum	(Austin) A.Jaeger	7962707	2682666
	Astrgalus ulziykutagii	Astragalus ulziykhutagii Sytin	5344436	FUZZY	80	ACCEPTED	SPECIES	Plantae	Tracheophyta	Magnoliopsida	Fabales	Fabaceae	Astragalus	Astragalus ulziykhutagii	Astragalus ulziykhutagii	Sytin	5344436
	Aulorcia lonpes va. spatlata O. Beg			NONE	100
	Glochidion temehaniense J.W.Moore	Glochidion temehaniense J.W.Moore	3080931	EXACT	100	ACCEPTED	SPECIES	Plantae	Tracheophyta	Magnoliopsida	Malpighiales	Phyllanthaceae	Glochidion	Glochidion temehaniense	Glochidion temehaniense	J.W.Moore	3080931
	Ancylnthos rufecens			NONE	100
	Rus thyrideus sup. thyrnthus			NONE	100
	Cariniana rubra Gardner ex Miers	Cariniana rubra Gardner ex Miers	3083041	EXACT	100	ACCEPTED	SPECIES	Plantae	Tracheophyta	Magnoliopsida	Ericales	Lecythidaceae	Cariniana	Cariniana rubra	Cariniana rubra	Gardner ex Miers	3083041
	Scila speiosa Sap.			NONE	100
	Fruania wagri Sth.			NONE	100
	Cyanaeorchis praetermissa	Cyanaeorchis praetermissa J.A.N.Bat. & Bianch.	7456683	EXACT	99	ACCEPTED	SPECIES	Plantae	Tracheophyta	Liliopsida	Asparagales	Orchidaceae	Cyanaeorchis	Cyanaeorchis praetermissa	Cyanaeorchis praetermissa	J.A.N.Bat. & Bianch.	7456683
	Sisybrium bilbum (K.och) Grosh.			NONE	100
	Pergaria daia sup. daia			NONE	100
	Sinobambusa scabrida T.H.Wen	Sinobambusa scabrida T.H.Wen	4110588	EXACT	100	ACCEPTED	SPECIES	Plantae	Tracheophyta	Liliopsida	Poales	Poaceae	Sinobambusa	Sinobambusa scabrida	Sinobambusa scabrida	T.H.Wen	4110588
	Diaium exclsum Steaert			NONE	100
	Oxis monocsiata Fiahi	Oxis Medik.	3826989	HIGHERRANK	92	DOUBTFUL	GENUS	Plantae	Tracheophyta	Magnoliopsida	Geraniales	Geraniaceae	Oxis		Oxis	Medik.	3826989
	Paullinia olivacea Radlk.	Paullinia olivacea Radlk.	3788132	EXACT	100	SYNONYM	SPECIES	Plantae	Tracheophyta	Magnoliopsida	Sapindales	Sapindaceae	Paullinia	Paullinia pterophylla	Paullinia olivacea	Radlk.	3788132	3787936
	Diathus carpahicus Borás			NONE	100
	Hemipebium kapplianum			NONE	100
	Corchorus burmanni DC.	Corchorus burmanni DC.	4260828	EXACT	100	SYNONYM	SPECIES	Plantae	Tracheophyta	Magnoliopsida	Malvales	Malvaceae	Corchorus	Corchorus tridens	Corchorus burmanni	DC.	4260828	3152090
	Cirium repndum Micx.			NONE	100
	Tibeodes jeffyana (Dis) Nem			NONE	100
	Pinus remota subsp. catarinae	Pinus remota subsp. catarinae (Passini) Silba	5686840	EXACT	98	SYNONYM	SUBSPECIES	Plantae	Tracheophyta	Pinopsida	Pinales	Pinaceae	Pinus	Pinus remota	Pinus remota catarinae	(Passini) Silba	5686840	5285086
	Calyptanthes rufecens	Calyptranthes rufescens Mattos & D.Legrand	3181609	FUZZY	80	ACCEPTED	SPECIES	Plantae	Tracheophyta	Magnoliopsida	Myrtales	Myrtaceae	Calyptranthes	Calyptranthes rufescens	Calyptranthes rufescens	Mattos & D.Legrand	3181609
	Vietnosasa pusla			NONE	100
	Ponerorchis pathakiana	Ponerorchis pathakiana (Av.Bhattacharjee) J.M.H.Shaw	10701578	EXACT	97	DOUBTFUL	SPECIES	Plantae	Tracheophyta	Liliopsida	Asparagales	Orchidaceae	Hemipilia	Ponerorchis pathakiana	Ponerorchis pathakiana	(Av.Bhattacharjee) J.M.H.Shaw	10701578
	Hiercium alpnum subp. leptolossum Dahst. ex Elftr.			NONE	100
	Rus fius va. tomenllipes Sue			NONE	100
	Myriostachya wightiana (Nees ex Steud.) Hook.f.	Myriostachya wightiana (Nees ex Steud.) Hook.f.	4117673	EXACT	100	ACCEPTED	SPECIES	Plantae	Tracheophyta	Liliopsida	Poales	Poaceae	Myriostachya	Myriostachya wightiana	Myriostachya wightiana	(Nees ex Steud.) Hook.f.	4117673
	Bakerdesia senlis			NONE	100
	Rhabdeisia strta f. subdenculata (Boay) Mö.			NONE	100
	Anemone pusilla	Magnoliopsida	220	HIGHERRANK	97	ACCEPTED	CLASS	Plantae	Tracheophyta	Magnoliopsida					Magnoliopsida		220
	Geseria linenii H.E.oore			NONE	100
	Rhyncspora schooides Brion			NONE	100
	Piper sellertianum Trel.	Piper sellertianum Trel.	7305869	EXACT	100	SYNONYM	SPECIES	Plantae	Tracheophyta	Magnoliopsida	Piperales	Piperaceae	Piper	Piper tenue	Piper sellertianum	Trel.	7305869	4184445
	Acoitum jin-mratae	Aconitum jin-muratae Kadota & Nob.Tanaka	8329278	FUZZY	80	ACCEPTED	SPECIES	Plantae	Tracheophyta	Magnoliopsida	Ranunculales	Ranunculaceae	Aconitum	Aconitum jin-muratae	Aconitum jin-muratae	Kadota & Nob.Tanaka	8329278
	Phx longolia va. tenuolia A.ay			NONE	100
	Campylopus umbellatus var. umbellatus	Campylopus umbellatus var. umbellatus	7683486	EXACT	99	ACCEPTED	VARIETY	Plantae	Bryophyta	Bryopsida	Dicranales	Leucobryaceae	Campylopus	Campylopus umbellatus	Campylopus umbellatus umbellatus		7683486
	Anla cunata			NONE	100
	Lanngia thysanhilila (S.Tong & Y.Mia) M.F.wman & Škoičk.			NONE	100
	Acer dactylophyllum Greene	Acer dactylophyllum Greene	3767952	EXACT	100	SYNONYM	SPECIES	Plantae	Tracheophyta	Magnoliopsida	Sapindales	Sapindaceae	Acer	Acer macrophyllum	Acer dactylophyllum	Greene	3767952	3189835
	Cluia arrdea			NONE	100
	Jungeannia quinquentata va. flokei (F.ber & D.Mr) Ham.			NONE	100
	Crataegus bosciana	Crataegus bosciana (Spach) M.Roem.	3014668	EXACT	98	SYNONYM	SPECIES	Plantae	Tracheophyta	Magnoliopsida	Rosales	Rosaceae	Crataegus	Crataegus crus-galli	Crataegus bosciana	(Spach) M.Roem.	3014668	3013404
	Epidndrum propnquum A.Rch. & Galotti			NONE	100
	Caloyllum sulri Een.			NONE	100
	Begonia parcifolia	Begonia parcifolia C.DC.	4159053	EXACT	99	ACCEPTED	SPECIES	Plantae	Tracheophyta	Magnoliopsida	Cucurbitales	Begoniaceae	Begonia	Begonia parcifolia	Begonia parcifolia	C.DC.	4159053
	Oreoanax laciiosus Dece. & Plach.			NONE	100
	Vacnium amblndrum F. Mul.			NONE	100
	Viola takedana var. tenuicornis Nakai	Viola takedana var. tenuicornis Nakai	8266965	EXACT	100	SYNONYM	VARIETY	Plantae	Tracheophyta	Magnoliopsida	Malpighiales	Violaceae	Viola	Viola tokubuchiana	Viola takedana tenuicornis	Nakai	8266965	7296257
	Rhodoendron elliticum Maxm.			NONE	100
	Stays marrubioliohirta			NONE	100
	Ranunculus × alopecuroides (Greene) Christenh. & Byng	Ranunculus ×alopecuroides (Greene) Christenh. & Byng	9739514	EXACT	100	SYNONYM	SPECIES	Plantae	Tracheophyta	Magnoliopsida	Ranunculales	Ranunculaceae	Myosurus	Myosurus alopecuroides	Ranunculus alopecuroides	(Greene) Christenh. & Byng	9739514	3033611
	Smiax turans F.TWang & Tag			NONE	100
	Cucis cognixianus Dier			NONE	100
	Tulipa nitida	Tulipa nitida Hoog	5299574	EXACT	98	SYNONYM	SPECIES	Plantae	Tracheophyta	Liliopsida	Liliales	Liliaceae	Tulipa	Tulipa korolkowii	Tulipa nitida	Hoog	5299574	5299568
	Stilingia sylvtica va. angusifolia	Stillingia sylvatica L.	3055154	HIGHERRANK	80	ACCEPTED	SPECIES	Plantae	Tracheophyta	Magnoliopsida	Malpighiales	Euphorbiaceae	Stillingia	Stillingia sylvatica	Stillingia sylvatica	L.	3055154
	Sphnum robtum va. strtum (Rl) Caot			NONE	100
	Sarracenia × sanderae	Sarracenia ×sanderae Sander	10838957	EXACT	99	ACCEPTED	SPECIES	Plantae	Tracheophyta	Magnoliopsida	Ericales	Sarraceniaceae	Sarracenia	Sarracenia sanderae	Sarracenia sanderae	Sander	10838957
	Hypocaeris glaca (Phl.) Reihe			NONE	100
	Entodtopsis rhabdonta			NONE	100
	Hieracium gosolianum Mateo	Hieracium gosolianum Mateo, Egido & Gómiz	10239261	EXACT	100	SYNONYM	SPECIES	Plantae	Tracheophyta	Magnoliopsida	Asterales	Asteraceae	Hieracium	Hieracium cavanillesianum	Hieracium gosolianum	Mateo, Egido & Gómiz	10239261	3136061
	Ageatum visosum			NONE	100
	Lascis sloei (Greb.) Hitc.			NONE	100
	Amellus alternifolius subsp. angustissimus	Amellus alternifolius subsp. angustissimus (DC.) Rommel	5703793	EXACT	99	ACCEPTED	SUBSPECIES	Plantae	Tracheophyta	Magnoliopsida	Asterales	Asteraceae	Amellus	Amellus alternifolius	Amellus alternifolius angustissimus	(DC.) Rommel	5703793
	Porotichum rigdum Mit.	Porotrichum rigidum Mitt.	7431443	FUZZY	89	SYNONYM	SPECIES	Plantae	Bryophyta	Bryopsida	Hypnales	Neckeraceae	Bryobuckia	Bryobuckia rigida	Porotrichum rigidum	Mitt.	7431443	12198263
	Horum vulre va. chalicum Vavov & Orv ex Lukyova			NONE	100
	Rubus praecipuus	Rubus praecipuus L.H.Bailey	2996828	EXACT	98	SYNONYM	SPECIES	Plantae	Tracheophyta	Magnoliopsida	Rosales	Rosaceae	Rubus	Rubus adenotrichos	Rubus praecipuus	L.H.Bailey	2996828	7272169
	Pepeomia atteuata va. atteuata	Peperomia attenuata Yunck.	4188855	HIGHERRANK	80	ACCEPTED	SPECIES	Plantae	Tracheophyta	Magnoliopsida	Piperales	Piperaceae	Peperomia	Peperomia attenuata	Peperomia attenuata	Yunck.	4188855
	Doris taealis (Lil.) Hoof.	Animalia	1	HIGHERRANK	92	ACCEPTED	KINGDOM	Animalia							Animalia		1
	Dioscorea concepcionis	Dioscorea concepcionis Chodat & Hassl.	2754383	EXACT	98	SYNONYM	SPECIES	Plantae	Tracheophyta	Liliopsida	Dioscoreales	Dioscoreaceae	Dioscorea	Dioscorea multiflora	Dioscorea concepcionis	Chodat & Hassl.	2754383	2754381
	Casia falcnella Olv.	Casia Duhamel	3788963	HIGHERRANK	93	SYNONYM	GENUS	Plantae	Tracheophyta	Magnoliopsida	Santalales	Santalaceae	Osyris		Casia	Duhamel	3788963	7265227
	Ptepsis vittaoides De.			NONE	100
	Hieracium aquilum Norrl.	Hieracium aquilum Norrl.	4235001	EXACT	100	ACCEPTED	SPECIES	Plantae	Tracheophyta	Magnoliopsida	Asterales	Asteraceae	Hieracium	Hieracium aquilum	Hieracium aquilum	Norrl.	4235001
	Olendra cumngii J. Sm.	Oleandra cumingii J.Sm.	7331480	FUZZY	89	ACCEPTED	SPECIES	Plantae	Tracheophyta	Polypodiopsida	Polypodiales	Oleandraceae	Oleandra	Oleandra cumingii	Oleandra cumingii	J.Sm.	7331480
	Pariaria multaulis Bos. & Her.			NONE	100
	Hovea chorizemifolia	Hovea chorizemifolia DC.	2974736	EXACT	99	ACCEPTED	SPECIES	Plantae	Tracheophyta	Magnoliopsida	Fabales	Fabaceae	Hovea	Hovea chorizemifolia	Hovea chorizemifolia	DC.	2974736
	Ruex ustianus			NONE	100
	Tilldsia leibdiana va. gutta			NONE	100
	Astragalus akkensis subsp. uzzararum (Maire) Quézel & Santa	Astragalus akkensis subsp. uzzararum (Maire) Quézel & Santa	7563270	EXACT	100	SYNONYM	SUBSPECIES	Plantae	Tracheophyta	Magnoliopsida	Fabales	Fabaceae	Astragalus	Astragalus akkensis	Astragalus akkensis uzzararum	(Maire) Quézel & Santa	7563270	5345978
	Arteisia pedemntana subp. pedemntana			NONE	100
	Dasyrion laxiorum Bar			NONE	100
	Grammitis cavisora (C.Chr.) Copel.	Grammitis cavisora (C.Chr.) Copel.	7520007	EXACT	100	SYNONYM	SPECIES	Plantae	Tracheophyta	Polypodiopsida	Polypodiales	Polypodiaceae	Prosaptia	Prosaptia cavisora	Grammitis cavisora	(C.Chr.) Copel.	7520007	3752148
	Lysiachia vensa (Wara) H.StJohn			NONE	100
	Caloordum nerinlorum			NONE	100
	Linaria meyerae Kuprian.	Linaria meyerae Kuprian.	11216350	EXACT	100	ACCEPTED	SPECIES	Plantae	Tracheophyta	Magnoliopsida	Lamiales	Plantaginaceae	Linaria	Linaria meyerae	Linaria meyerae	Kuprian.	11216350
	Diplzium laneum va. grandirenatum			NONE	100
	Ceathus prosatus va. grandolius (To.) Je.			NONE	100
	Horsfieldia whitmorei	Horsfieldia whitmorei J.Sinclair	5564923	EXACT	99	ACCEPTED	SPECIES	Plantae	Tracheophyta	Magnoliopsida	Magnoliales	Myristicaceae	Horsfieldia	Horsfieldia whitmorei	Horsfieldia whitmorei	J.Sinclair	5564923
	Poa tibtica va. arisulata Hoo.f.	Poa tibetica var. aristulata Hook.f.	5947653	FUZZY	97	SYNONYM	VARIETY	Plantae	Tracheophyta	Liliopsida	Poales	Poaceae	Poa	Poa pseudotibetica	Poa tibetica aristulata	Hook.f.	5947653	4113326
	Rueia matina Hoct. & Std. ex C. Prl			NONE	100
	Crinitina fominii	Crinitina fominii (Kem.-Nath.) Soják	4244738	EXACT	98	SYNONYM	SPECIES	Plantae	Tracheophyta	Magnoliopsida	Asterales	Asteraceae	Galatella	Galatella linosyris	Crinitina fominii	(Kem.-Nath.) Soják	4244738	4231014
	Lupnus humiolus A.Nlson			NONE	100
	Eryraea linarfolia (L.) Pe.			NONE	100
	Hypoestes purpurea (L.) R.Br.	Hypoestes purpurea (L.) R.Br.	3776907	EXACT	100	ACCEPTED	SPECIES	Plantae	Tracheophyta	Magnoliopsida	Lamiales	Acanthaceae	Hypoestes	Hypoestes purpurea	Hypoestes purpurea	(L.) R.Br.	3776907
	Phipsia vahiana subp. jeniseensis (Rosev.) Á.Lve & D.Lve			NONE	100
	Pyrcoma liatrormis Grne			NONE	100
	Polypodium nudiusculum Kunze	Polypodium nudiusculum Kunze	9822929	EXACT	100	SYNONYM	SPECIES	Plantae	Tracheophyta	Polypodiopsida	Polypodiales	Polypodiaceae	Lepisorus	Lepisorus nudus	Polypodium nudiusculum	Kunze	9822929	4025029
	Desmtodon sarorii (Mül. Ha.) Pais			NONE	100
	Pleconema canda (Lil.) Ra.			NONE	100
	Brugmansia vulcanicola (A.S.Barclay) R.E.Schult.	Brugmansia vulcanicola (A.S.Barclay) R.E.Schult.	5581017	EXACT	100	ACCEPTED	SPECIES	Plantae	Tracheophyta	Magnoliopsida	Solanales	Solanaceae	Brugmansia	Brugmansia vulcanicola	Brugmansia vulcanicola	(A.S.Barclay) R.E.Schult.	5581017
	Copapoa coqumbana va. wagenkechtii			NONE	100
	Hyprpa hetemera Mis			NONE	100
	Parsonsia nesophila F. M. Bailey	Parsonsia nesophila F.M.Bailey	5536115	EXACT	100	SYNONYM	SPECIES	Plantae	Tracheophyta	Magnoliopsida	Gentianales	Apocynaceae	Parsonsia	Parsonsia velutina	Parsonsia nesophila	F.M.Bailey	5536115	7317035
	Leucthoe salicfolia va. pyriolia (Pes.) DC.			NONE	100
	Alirtia davasae			NONE	100
	Dianthus brachyanthus var. nivalis	Dianthus brachyanthus var. nivalis Willk.	8092967	EXACT	98	SYNONYM	VARIETY	Plantae	Tracheophyta	Magnoliopsida	Caryophyllales	Caryophyllaceae	Dianthus	Dianthus pungens	Dianthus brachyanthus nivalis	Willk.	8092967	3809220
	Selgo swynnrtonii va. leiohylla			NONE	100
	Sada arbea Ri.			NONE	100
	Zizaniopsis bonariensis	Zizaniopsis bonariensis (Balansa & Poitr.) Speg.	4138827	EXACT	99	ACCEPTED	SPECIES	Plantae	Tracheophyta	Liliopsida	Poales	Poaceae	Zizaniopsis	Zizaniopsis bonariensis	Zizaniopsis bonariensis	(Balansa & Poitr.) Speg.	4138827
	Epidndrum rhabdbulbon Schtr.			NONE	100
	Pachereus foedus (T.MDoug. & Mirda) P.Veath			NONE	100
	Piper pseudovelutinum	Piper pseudovelutinum C.DC.	7305636	EXACT	98	SYNONYM	SPECIES	Plantae	Tracheophyta	Magnoliopsida	Piperales	Piperaceae	Piper	Piper mollicomum	Piper pseudovelutinum	C.DC.	7305636	8142068
	Ellenthus confer (Rcb.f. & Warz.) Rch.f.	Elleanthus conifer (Rchb.f. & Warsz.) Rchb.f.	2839289	FUZZY	86	ACCEPTED	SPECIES	Plantae	Tracheophyta	Liliopsida	Asparagales	Orchidaceae	Elleanthus	Elleanthus conifer	Elleanthus conifer	(Rchb.f. & Warsz.) Rchb.f.	2839289
	Myia arbea	Animalia	1	HIGHERRANK	92	ACCEPTED	KINGDOM	Animalia							Animalia		1
	Limonium chodshamumynense Lincz. & Czukav.	Limonium chodshamumynense Lincz. & Czukav.	4088976	EXACT	100	ACCEPTED	SPECIES	Plantae	Tracheophyta	Magnoliopsida	Caryophyllales	Plumbaginaceae	Limonium	Limonium chodshamumynense	Limonium chodshamumynense	Lincz. & Czukav.	4088976
	Lasioetalum quinqunervium	Lasiopetalum quinquenervium Turcz.	3670158	FUZZY	80	ACCEPTED	SPECIES	Plantae	Tracheophyta	Magnoliopsida	Malvales	Malvaceae	Lasiopetalum	Lasiopetalum quinquenervium	Lasiopetalum quinquenervium	Turcz.	3670158
	Blenum regneianum (Kue) C. Ch.			NONE	100
	Grewia sapida Roxb.	Grewia sapida Roxb.	4260442	EXACT	100	ACCEPTED	SPECIES	Plantae	Tracheophyta	Magnoliopsida	Malvales	Malvaceae	Grewia	Grewia sapida	Grewia sapida	Roxb.	4260442
	Potetilla niea subp. ciscspica Soák			NONE	100
	Raia oocpa Ri.	Animalia	1	HIGHERRANK	92	ACCEPTED	KINGDOM	Animalia							Animalia		1
	Arundo calamaria	Arundo calamaria Salisb.	4111678	EXACT	98	SYNONYM	SPECIES	Plantae	Tracheophyta	Liliopsida	Poales	Poaceae	Calamagrostis	Calamagrostis canescens	Arundo calamaria	Salisb.	4111678	4108861
	Scurula pentgonia (D.) G.on			NONE	100
	Mermia anisefolia Oostr.			NONE	100
	Russelia sonorensis Carlson	Russelia sonorensis Carlson	7900586	EXACT	100	ACCEPTED	SPECIES	Plantae	Tracheophyta	Magnoliopsida	Lamiales	Plantaginaceae	Russelia	Russelia sonorensis	Russelia sonorensis	Carlson	7900586
	Lacuca virsa			NONE	100
	Callndra queal (DonSm.) DonSm.			NONE	100
	Allium trichocephalum Nábelek	Allium trichocephalum Nábelek	2856607	EXACT	100	SYNONYM	SPECIES	Plantae	Tracheophyta	Liliopsida	Asparagales	Amaryllidaceae	Allium	Allium myrianthum	Allium trichocephalum	Nábelek	2856607	2856605
	Ereurus rosolus Vvd.			NONE	100
	Thus serllum va. gavlii			NONE	100
	Tabernaemontana luciliae Leeuwenb.	Tabernaemontana luciliae Leeuwenb.	3616271	EXACT	100	SYNONYM	SPECIES	Plantae	Tracheophyta	Magnoliopsida	Gentianales	Apocynaceae	Tabernaemontana	Tabernaemontana coriacea	Tabernaemontana luciliae	Leeuwenb.	3616271	3618130
	Monia fonana va. mior	Monia Gray, 1850	2286120	HIGHERRANK	94	ACCEPTED	GENUS	Animalia	Mollusca	Bivalvia	Pectinida	Anomiidae	Monia		Monia	Gray, 1850	2286120
	Areria eginsis			NONE	100
	Chaerophyllum canadense (L.) Pers.	Chaerophyllum canadense (L.) Pers.	7915926	EXACT	100	SYNONYM	SPECIES	Plantae	Tracheophyta	Magnoliopsida	Apiales	Apiaceae	Cryptotaenia	Cryptotaenia canadensis	Chaerophyllum canadense	(L.) Pers.	7915926	3034433
	Polinthes geminflora va. gramiifolia (Roe) McVugh			NONE	100
	Ptenia flexaulis DC.	Ptenia Paetel, 1875	4592265	HIGHERRANK	94	SYNONYM	GENUS	Animalia	Mollusca	Bivalvia	Ostreida	Pteriidae	Pteria		Ptenia	Paetel, 1875	4592265	2285329
	Eupatorium chapalense var. salicifolium B.L.Rob.	Eupatorium chapalense var. salicifolium B.L.Rob.	5704647	EXACT	100	SYNONYM	VARIETY	Plantae	Tracheophyta	Magnoliopsida	Asterales	Asteraceae	Austroeupatorium	Austroeupatorium chaparense	Eupatorium chapalense salicifolium	B.L.Rob.	5704647	3095339
	Saccgyna antactica			NONE	100
	Leporus patuensis			NONE	100
	Impatiens jinpingensis Y.M.Shui & G.F.Li	Impatiens jinpingensis Y.M.Shui & G.F.Li	8358865	EXACT	100	ACCEPTED	SPECIES	Plantae	Tracheophyta	Magnoliopsida	Ericales	Balsaminaceae	Impatiens	Impatiens jinpingensis	Impatiens jinpingensis	Y.M.Shui & G.F.Li	8358865
	Blxa novoguneensis			NONE	100
	Nelris panilata Lil.			NONE	100
	Scoparia montevidensis var. glandulifera	Scoparia montevidensis var. glandulifera (Fritsch) R.E.Fr.	5563500	EXACT	98	SYNONYM	VARIETY	Plantae	Tracheophyta	Magnoliopsida	Lamiales	Plantaginaceae	Scoparia	Scoparia montevidensis	Scoparia montevidensis glandulifera	(Fritsch) R.E.Fr.	5563500	5414975
	Horsfeldia molucana va. petilaris	Horsfieldia moluccana var. petiolaris W.J.de Wilde	5564564	FUZZY	82	ACCEPTED	VARIETY	Plantae	Tracheophyta	Magnoliopsida	Magnoliales	Myristicaceae	Horsfieldia	Horsfieldia moluccana	Horsfieldia moluccana petiolaris	W.J.de Wilde	5564564
	Pauinia guamima Ve.			NONE	100
	Sorbus guanxianensis	Sorbus guanxianensis T.C.Ku	3013228	EXACT	98	SYNONYM	SPECIES	Plantae	Tracheophyta	Magnoliopsida	Rosales	Rosaceae	Sorbus	Sorbus megalocarpa	Sorbus guanxianensis	T.C.Ku	3013228	3012147
	Madaactis scara			NONE	100
	Pterarya sinsis ho.			NONE	100
	Andropogon quinqueflorus	Andropogon quinqueflorus B.Heyne ex Hook.f.	4122269	EXACT	97	SYNONYM	SPECIES	Plantae	Tracheophyta	Liliopsida	Poales	Poaceae	Bothriochloa	Bothriochloa pseudoischaemum	Andropogon quinqueflorus	B.Heyne ex Hook.f.	4122269	6312774
	Polytichum graile f. atromtrium (Mel.) Pop.			NONE	100
	Stapdium anps Nain			NONE	100
	Chilenia castaneoides	Chilenia castaneoides (Cels ex Salm-Dyck) Backeb.	3944410	EXACT	97	SYNONYM	SPECIES	Plantae	Tracheophyta	Magnoliopsida	Caryophyllales	Cactaceae	Eriosyce	Eriosyce subgibbosa	Chilenia castaneoides	(Cels ex Salm-Dyck) Backeb.	3944410	7280108
	Kaemferia anoala			NONE	100
	Senio endlheri DC.			NONE	100
	Polygala spinosa L.	Polygala spinosa L.	4051469	EXACT	100	SYNONYM	SPECIES	Plantae	Tracheophyta	Magnoliopsida	Fabales	Polygalaceae	Muraltia	Muraltia spinosa	Polygala spinosa	L.	4051469	7225532
	Anisohilus carosus va. eriocphalus (Beth.) T.Coke			NONE	100
	Hiecium hoori			NONE	100
	Spondias brunea Urb.	Spondias brunea Urb.	3661534	EXACT	100	SYNONYM	SPECIES	Plantae	Tracheophyta	Magnoliopsida	Sapindales	Burseraceae	Bursera	Bursera brunea	Spondias brunea	Urb.	3661534	3992894
	Rauvlfia mayomensis			NONE	100
	Mas siersii va. persifolia (Pov) Ponar.			NONE	100
	Osmothamnus fragrans (Adams) DC.	Osmothamnus fragrans (Adams) DC.	4167383	EXACT	100	SYNONYM	SPECIES	Plantae	Tracheophyta	Magnoliopsida	Ericales	Ericaceae	Rhododendron	Rhododendron adamsii	Osmothamnus fragrans	(Adams) DC.	4167383	4169535
	Bigonia incanata va. carbaea DC.	Bigonia	3169507	HIGHERRANK	94	SYNONYM	GENUS	Plantae	Tracheophyta	Magnoliopsida	Lamiales	Bignoniaceae	Bignonia		Bigonia		3169507	3172515
	Euprbia cypariioides			NONE	100
	Andromeda humilis Banks & Sol. ex Hook. fil.	Andromeda humilis Banks & Sol. ex Hook.fil.	5684290	EXACT	100	SYNONYM	SPECIES	Plantae	Tracheophyta	Magnoliopsida	Ericales	Ericaceae	Gaultheria	Gaultheria pumila	Andromeda humilis	Banks & Sol. ex Hook.fil.	5684290	7328283
	Stpa kliesii			NONE	100
	Mikia variilis	Mikia Kowarz, 1885	1462998	HIGHERRANK	94	ACCEPTED	GENUS	Animalia	Arthropoda	Insecta	Diptera	Tachinidae	Mikia		Mikia	Kowarz, 1885	1462998
	Heracleum sphondylium var. rarum	Heracleum sphondylium var. rarum (Gawlowska) Soó	3642640	EXACT	98	SYNONYM	VARIETY	Plantae	Tracheophyta	Magnoliopsida	Apiales	Apiaceae	Heracleum	Heracleum sphondylium	Heracleum sphondylium rarum	(Gawlowska) Soó	3642640	4271356
	Tillndsia caulgera	Tillandsia cauligera Mez	2694823	FUZZY	80	ACCEPTED	SPECIES	Plantae	Tracheophyta	Liliopsida	Poales	Bromeliaceae	Tillandsia	Tillandsia cauligera	Tillandsia cauligera	Mez	2694823
	Ranuulus nyaryanus Pran			NONE	100
	Psychotria oddonii DeWild.	Psychotria oddonii DeWild.	11360976	EXACT	100	SYNONYM	SPECIES	Plantae	Tracheophyta	Magnoliopsida	Gentianales	Rubiaceae	Eumachia	Eumachia oddonii	Psychotria oddonii	DeWild.	11360976	10724754
	Ruus malacoylon_x Sure			NONE	100
	Sesnia sean va. nuca Chv.			NONE	100
	Andropogon strictus Host	Andropogon strictus Host	7863626	EXACT	100	SYNONYM	SPECIES	Plantae	Tracheophyta	Liliopsida	Poales	Poaceae	Tripidium	Tripidium strictum	Andropogon strictus	Host	7863626	4116582
	Alysum saxienum Timb.Lagr.	Alyssum saxigenum Timb.-Lagr.	3690714	FUZZY	86	DOUBTFUL	SPECIES	Plantae	Tracheophyta	Magnoliopsida	Brassicales	Brassicaceae	Alyssum	Alyssum saxigenum	Alyssum saxigenum	Timb.-Lagr.	3690714
	Anene slaca G.Rss			NONE	100
	Weinmannia latifolia C.Presl	Weinmannia latifolia C.Presl	7619797	EXACT	100	ACCEPTED	SPECIES	Plantae	Tracheophyta	Magnoliopsida	Oxalidales	Cunoniaceae	Weinmannia	Weinmannia latifolia	Weinmannia latifolia	C.Presl	7619797
	Andrsace albna va. wiedeannii			NONE	100
	Drepanejeunea macronta (Mi.) Sth.			NONE	100
	Solidago hirta	Solidago hirta Willd.	5705063	EXACT	98	SYNONYM	SPECIES	Plantae	Tracheophyta	Magnoliopsida	Asterales	Asteraceae	Solidago	Solidago rugosa	Solidago hirta	Willd.	5705063	5388967
	Scheflera aquavrensis M.. & Canon			NONE	100
	Micrtylis pubillosa Schr.			NONE	100
	Heteranthocidium boothianum	Heteranthocidium boothianum (Rchb.f.) Szlach., Mytnik & Romowicz	2834988	EXACT	98	SYNONYM	SPECIES	Plantae	Tracheophyta	Liliopsida	Asparagales	Orchidaceae	Oncidium	Oncidium boothianum	Heteranthocidium boothianum	(Rchb.f.) Szlach., Mytnik & Romowicz	2834988	5322336
	Eriala vena			NONE	100
	Zygoyllum karavicum			NONE	100
	Hypnum argenteum var. julaceum (Schrad. ex G. Gaertn.	Hypnum argenteum var. julaceum (Schrad. ex G.Gaertn., B.Mey. & Scherb.) F.Weber & D.Mohr	12365475	EXACT	98	SYNONYM	VARIETY	Plantae	Bryophyta	Bryopsida	Bryales	Bryaceae	Anomobryum	Anomobryum julaceum	Hypnum argenteum julaceum	(Schrad. ex G.Gaertn., B.Mey. & Scherb.) F.Weber & D.Mohr	12365475	2677147
	Helionia sylvstris			NONE	100
	Ilx yunnensis			NONE	100
	Tetragonia trigona	Tetragonia trigona Phil.	5554569	EXACT	98	SYNONYM	SPECIES	Plantae	Tracheophyta	Magnoliopsida	Caryophyllales	Aizoaceae	Tetragonia	Tetragonia microcarpa	Tetragonia trigona	Phil.	5554569	5554632
	Aspaathus divaicata subp. divaicata	Aspalathus divaricata Thunb.	5348293	HIGHERRANK	80	ACCEPTED	SPECIES	Plantae	Tracheophyta	Magnoliopsida	Fabales	Fabaceae	Aspalathus	Aspalathus divaricata	Aspalathus divaricata	Thunb.	5348293
	Siphoglossa seslis			NONE	100
	Tessenia oligodonta var. oligodonta	Tessenia oligodonta var. oligodonta	7335804	EXACT	98	SYNONYM	VARIETY	Plantae	Tracheophyta	Magnoliopsida	Asterales	Asteraceae	Erigeron	Erigeron glabellus	Tessenia oligodonta oligodonta		7335804	4216897
	Sesmum impertricis			NONE	100
	Lea valdiana va. pelcida Hegm.	Lea Caudell, 1906	1692976	HIGHERRANK	94	ACCEPTED	GENUS	Animalia	Arthropoda	Insecta	Orthoptera	Tettigoniidae	Lea		Lea	Caudell, 1906	1692976
	Cotoneaster horizontalis var. adpressus	Cotoneaster horizontalis var. adpressus (Bois ex Vilm. & Bois) C.K.Schneid.	3025768	EXACT	98	SYNONYM	VARIETY	Plantae	Tracheophyta	Magnoliopsida	Rosales	Rosaceae	Cotoneaster	Cotoneaster adpressus	Cotoneaster horizontalis adpressus	(Bois ex Vilm. & Bois) C.K.Schneid.	3025768	3025764
	Drba alpna f. glacalis Kjelm.			NONE	100
	Pedilaris phaceifolia Frah.			NONE	100
	Memecylon scutellatum var. subsessile Kurz	Memecylon scutellatum var. subsessile Kurz	5938427	EXACT	100	SYNONYM	VARIETY	Plantae	Tracheophyta	Magnoliopsida	Myrtales	Melastomataceae	Memecylon	Memecylon scutellatum	Memecylon scutellatum subsessile	Kurz	5938427	3864081
	Nuttllia corata Linl.			NONE	100
	Ura rida			NONE	100
	Vernonia piloselloides	Vernonia piloselloides (A.Rich.) Maza	5403738	EXACT	97	SYNONYM	SPECIES	Plantae	Tracheophyta	Magnoliopsida	Asterales	Asteraceae	Lachnorhiza	Lachnorhiza piloselloides	Vernonia piloselloides	(A.Rich.) Maza	5403738	3144091
	Giia atteuata			NONE	100
	Opuia mamlata A. Sctt ex Engm.			NONE	100
	Cissus kilimandscharica Gilg	Cissus kilimandscharica Gilg	4052752	EXACT	100	SYNONYM	SPECIES	Plantae	Tracheophyta	Magnoliopsida	Vitales	Vitaceae	Cyphostemma	Cyphostemma kilimandscharicum	Cissus kilimandscharica	Gilg	4052752	7293880
	Lorathus miqelii			NONE	100
	Poum ophioorodon			NONE	100
	Papaver somniferum subsp. hortense	Papaver somniferum subsp. hortense Arcang.	8406663	EXACT	97	SYNONYM	SUBSPECIES	Plantae	Tracheophyta	Magnoliopsida	Ranunculales	Papaveraceae	Papaver	Papaver somniferum	Papaver somniferum hortense	Arcang.	8406663	2888439
	Coryphpteris pectinformis va. hiruta Holtum	Coryphopteris pectiniformis (C.Chr.) Holttum	7321270	HIGHERRANK	80	ACCEPTED	SPECIES	Plantae	Tracheophyta	Polypodiopsida	Polypodiales	Thelypteridaceae	Coryphopteris	Coryphopteris pectiniformis	Coryphopteris pectiniformis	(C.Chr.) Holttum	7321270
	Leumium dele (Su.) Mi.			NONE	100
	Onosma echioides subsp. dalmatica	Onosma echioides subsp. dalmatica (Scheele) Peruzzi & N.G.Passal.	4058577	EXACT	99	ACCEPTED	SUBSPECIES	Plantae	Tracheophyta	Magnoliopsida	Boraginales	Boraginaceae	Onosma	Onosma echioides	Onosma echioides dalmatica	(Scheele) Peruzzi & N.G.Passal.	4058577
	Brownnthus simlex (N. E. Br. ex C. A. Maas) Bulock			NONE	100
	Dendroorbium faviosum			NONE	100
	Trifolium vaillantii M.Bieb.	Trifolium vaillantii M.Bieb.	8702962	EXACT	100	SYNONYM	SPECIES	Plantae	Tracheophyta	Magnoliopsida	Fabales	Fabaceae	Trifolium	Trifolium ambiguum	Trifolium vaillantii	M.Bieb.	8702962	5359385
	Polylthia verdcurtii			NONE	100
	Sta rida			NONE	100
	Hieracium murorum subsp. rubiginans (Norrl.) Zahn	Hieracium murorum subsp. rubiginans (Norrl.) Zahn	11077428	EXACT	100	SYNONYM	SUBSPECIES	Plantae	Tracheophyta	Magnoliopsida	Asterales	Asteraceae	Hieracium	Hieracium rubiginans	Hieracium murorum rubiginans	(Norrl.) Zahn	11077428	4246384
	Mava parvflora			NONE	100
	Monis elaeaoides Kuh			NONE	100
	Jambosa canalensis	Jambosa canalensis Pancher ex Guillaumin	3179145	EXACT	97	SYNONYM	SPECIES	Plantae	Tracheophyta	Magnoliopsida	Myrtales	Myrtaceae	Eugenia	Eugenia mouensis	Jambosa canalensis	Pancher ex Guillaumin	3179145	5417566
	Troirum quadrfolium (L) Ra.	Troxirum quadrifolium (L.) Raf.	4183630	FUZZY	91	SYNONYM	SPECIES	Plantae	Tracheophyta	Magnoliopsida	Piperales	Piperaceae	Peperomia	Peperomia quadrifolia	Troxirum quadrifolium	(L.) Raf.	4183630	3086416
	Euprbia tainsis va. stenmenia Bos.			NONE	100
	Embothrium pinnatum	Proteaceae	2414	HIGHERRANK	97	ACCEPTED	FAMILY	Plantae	Tracheophyta	Magnoliopsida	Proteales	Proteaceae			Proteaceae		2414
	Solnum wateyi Marine & Fraley			NONE	100
	Era greteniae Ormod			NONE	100
	Mastichodendron microlobum	Mastichodendron microlobum (Baker) Baehni	2883188	EXACT	98	SYNONYM	SPECIES	Plantae	Tracheophyta	Magnoliopsida	Ericales	Sapotaceae	Capurodendron	Capurodendron pervillei	Mastichodendron microlobum	(Baker) Baehni	2883188	2883183
	Taxitelium capilipes	Taxithelium capillipes (Sande Lac.) Broth.	2680509	FUZZY	85	ACCEPTED	SPECIES	Plantae	Bryophyta	Bryopsida	Hypnales	Pylaisiadelphaceae	Taxithelium	Taxithelium capillipes	Taxithelium capillipes	(Sande Lac.) Broth.	2680509
	Ipoea noctlora			NONE	100
	Cinnamomum carrierei	Cinnamomum carrierei Lukman.	8175223	EXACT	99	ACCEPTED	SPECIES	Plantae	Tracheophyta	Magnoliopsida	Laurales	Lauraceae	Cinnamomum	Cinnamomum carrierei	Cinnamomum carrierei	Lukman.	8175223
	Priula errtica W.WSm.			NONE	100
	Apum babnse			NONE	100
	Glossaspis tentaculata	Glossaspis tentaculata (Lindl.) Spreng.	2817675	EXACT	98	SYNONYM	SPECIES	Plantae	Tracheophyta	Liliopsida	Asparagales	Orchidaceae	Peristylus	Peristylus tentaculatus	Glossaspis tentaculata	(Lindl.) Spreng.	2817675	2817669
	Taeitis blechoides (Wild.) Sw.	Taenitis blechnoides (Willd.) Sw.	3747814	FUZZY	86	ACCEPTED	SPECIES	Plantae	Tracheophyta	Polypodiopsida	Polypodiales	Pteridaceae	Taenitis	Taenitis blechnoides	Taenitis blechnoides	(Willd.) Sw.	3747814
	Custa brevtyla A.Bun	Custa Fleming, 1822	4823701	HIGHERRANK	92	DOUBTFUL	GENUS	Animalia	Chordata				Custa		Custa	Fleming, 1822	4823701
	Carya ovalis var. odorata	Carya ovalis var. odorata (Marshall) Sarg.	3054337	EXACT	98	SYNONYM	VARIETY	Plantae	Tracheophyta	Magnoliopsida	Fagales	Juglandaceae	Carya	Carya ovalis	Carya ovalis odorata	(Marshall) Sarg.	3054337	3054334
	Hiercium leucohaeum va. petrohilum Goet	Hieracium leucophaeum Gren. & Godr.	3136329	HIGHERRANK	80	ACCEPTED	SPECIES	Plantae	Tracheophyta	Magnoliopsida	Asterales	Asteraceae	Hieracium	Hieracium leucophaeum	Hieracium leucophaeum	Gren. & Godr.	3136329
	Dipon aveceus Wid.			NONE	100
	Schima paracrenata HungT.Chang	Schima paracrenata Hung T.Chang	3591494	EXACT	100	SYNONYM	SPECIES	Plantae	Tracheophyta	Magnoliopsida	Ericales	Theaceae	Schima	Schima sericans	Schima paracrenata	Hung T.Chang	3591494	3591436
	Waia zeylnica			NONE	100
	Colnsia ala Ra.			NONE	100
	Phyllanthus fruticosus B.Heyne ex Wall.	Phyllanthus fruticosus B.Heyne ex Wall.	5382070	EXACT	100	SYNONYM	SPECIES	Plantae	Tracheophyta	Magnoliopsida	Malpighiales	Phyllanthaceae	Phyllanthus	Phyllanthus virgatus	Phyllanthus fruticosus	B.Heyne ex Wall.	5382070	5382061
	Stryhnos dysohylla Benh.			NONE	100
	Pingcula crysllina K.ch			NONE	100
	Demorchis crispa (J.J.Sm.) M.A.Clem. & D.L.Jones	Demorchis crispa (J.J.Sm.) M.A.Clem. & D.L.Jones	11047586	EXACT	100	SYNONYM	SPECIES	Plantae	Tracheophyta	Liliopsida	Asparagales	Orchidaceae	Gastrodia	Gastrodia crispa	Demorchis crispa	(J.J.Sm.) M.A.Clem. & D.L.Jones	11047586	2813332
	Bereris circumerrata	Berberis circumserrata (C.K.Schneid.) C.K.Schneid.	3981835	FUZZY	80	ACCEPTED	SPECIES	Plantae	Tracheophyta	Magnoliopsida	Ranunculales	Berberidaceae	Berberis	Berberis circumserrata	Berberis circumserrata	(C.K.Schneid.) C.K.Schneid.	3981835
	Stenadus ventcosus			NONE	100
	Hymenatherum anomalum Canby & Rose	Hymenatherum anomalum Canby & Rose	3132280	EXACT	100	SYNONYM	SPECIES	Plantae	Tracheophyta	Magnoliopsida	Asterales	Asteraceae	Adenophyllum	Adenophyllum anomalum	Hymenatherum anomalum	Canby & Rose	3132280	3132277
	Ilx kaneirae (Yaam.) Koiz.			NONE	100
	Catahera pisa			NONE	100
	Quercus marlipoensis Hu & W.C.Cheng	Quercus marlipoensis Hu & W.C.Cheng	2880519	EXACT	100	ACCEPTED	SPECIES	Plantae	Tracheophyta	Magnoliopsida	Fagales	Fagaceae	Quercus	Quercus marlipoensis	Quercus marlipoensis	Hu & W.C.Cheng	2880519
	Astrgalus cruntus Bab.			NONE	100
	Neckopsis bequrtii Th. & Naau			NONE	100
	Dracaena parva (N.E.Br.) Byng & Christenh.	Dracaena parva (N.E.Br.) Byng & Christenh.	10886958	EXACT	100	ACCEPTED	SPECIES	Plantae	Tracheophyta	Liliopsida	Asparagales	Asparagaceae	Dracaena	Dracaena parva	Dracaena parva	(N.E.Br.) Byng & Christenh.	10886958
	Ruelia holm-nelsenii Wash.			NONE	100
	Hippratea opacolia			NONE	100
	Nasturtium deserticola Phil.	Nasturtium deserticola Phil.	5375469	EXACT	100	SYNONYM	SPECIES	Plantae	Tracheophyta	Magnoliopsida	Brassicales	Brassicaceae	Sibara	Sibara pinnata	Nasturtium deserticola	Phil.	5375469	7652711
	Alchmilla nemoalis	Alchemilla nemoralis Alechin	3027665	FUZZY	80	ACCEPTED	SPECIES	Plantae	Tracheophyta	Magnoliopsida	Rosales	Rosaceae	Alchemilla	Alchemilla nemoralis	Alchemilla nemoralis	Alechin	3027665
	Sine kawaimae			NONE	100
	Dynamidium procumbens	Rosaceae	5015	HIGHERRANK	97	ACCEPTED	FAMILY	Plantae	Tracheophyta	Magnoliopsida	Rosales	Rosaceae			Rosaceae		5015
	Veronia riedliana Garner	Veronia Schreb.	2985957	HIGHERRANK	94	SYNONYM	GENUS	Plantae	Tracheophyta	Magnoliopsida	Asterales	Asteraceae	Vernonia		Veronia	Schreb.	2985957	3123781
	Latrus veus va. gralis			NONE	100
	Loasa brasiliensis Mart. ex Colla	Loasa brasiliensis Mart. ex Colla	4021593	EXACT	100	SYNONYM	SPECIES	Plantae	Tracheophyta	Magnoliopsida	Cornales	Loasaceae	Aosa	Aosa parviflora	Loasa brasiliensis	Mart. ex Colla	4021593	4021852
	Cytsus diekii	Cytisus dieckii (Lange) Fern.Prieto, Nava, Fern.Casado, M.Herrera, Bueno Sánchez & Sa	10848930	FUZZY	80	ACCEPTED	SPECIES	Plantae	Tracheophyta	Magnoliopsida	Fabales	Fabaceae	Cytisus	Cytisus dieckii	Cytisus dieckii	(Lange) Fern.Prieto, Nava, Fern.Casado, M.Herrera, Bueno Sánchez & Sa	10848930
	Pys lota K.ch			NONE	100
	Piper triseriale C.DC.	Piper triseriale C.DC.	4190461	EXACT	100	SYNONYM	SPECIES	Plantae	Tracheophyta	Magnoliopsida	Piperales	Piperaceae	Piper	Piper euryphyllum	Piper triseriale	C.DC.	4190461	7992522
	Pseudolsimachion spiatum			NONE	100
	Polydium hastum f. pygeum			NONE	100
	Hibbertia empetrifolia	Hibbertia empetrifolia (DC.) Hoogland	7303994	EXACT	99	ACCEPTED	SPECIES	Plantae	Tracheophyta	Magnoliopsida	Dilleniales	Dilleniaceae	Hibbertia	Hibbertia empetrifolia	Hibbertia empetrifolia	(DC.) Hoogland	7303994
	Roa canna subp. andegvensis (Basard) Nymn	Roa Jordan, 1923	2385623	HIGHERRANK	94	ACCEPTED	GENUS	Animalia	Chordata		Perciformes	Chaetodontidae	Roa		Roa	Jordan, 1923	2385623
	Eriron divgens			NONE	100
	Clinopodium macranthum (Makino) H.Hara	Clinopodium macranthum (Makino) H.Hara	3886627	EXACT	100	ACCEPTED	SPECIES	Plantae	Tracheophyta	Magnoliopsida	Lamiales	Lamiaceae	Clinopodium	Clinopodium macranthum	Clinopodium macranthum	(Makino) H.Hara	3886627
	Termnalis indvisa (G.Frst.) Kunze			NONE	100
	Pabsella ribeinensis			NONE	100
	Zosterophyllanthos millei (Schltr.) Szlach. & Kulak	Zosterophyllanthos millei (Schltr.) Szlach. & Kulak	2786824	EXACT	100	SYNONYM	SPECIES	Plantae	Tracheophyta	Liliopsida	Asparagales	Orchidaceae	Pleurothallis	Pleurothallis millei	Zosterophyllanthos millei	(Schltr.) Szlach. & Kulak	2786824	2786821
	Miknia rotii G.M.Brroso			NONE	100
	Muhleergia curviistata f. nipnica			NONE	100
	Ceropegia staintonii (H.Hara) Bruyns	Ceropegia staintonii (H.Hara) Bruyns	9285681	EXACT	100	ACCEPTED	SPECIES	Plantae	Tracheophyta	Magnoliopsida	Gentianales	Apocynaceae	Ceropegia	Ceropegia staintonii	Ceropegia staintonii	(H.Hara) Bruyns	9285681
	Zeylaidium licheoides	Zeylanidium lichenoides (Kurz) Engl.	4072587	FUZZY	80	ACCEPTED	SPECIES	Plantae	Tracheophyta	Magnoliopsida	Malpighiales	Podostemaceae	Zeylanidium	Zeylanidium lichenoides	Zeylanidium lichenoides	(Kurz) Engl.	4072587
	Helictrichon fedtsenkoi			NONE	100
	Rubus viridis subsp. preissmannii	Rubus viridis subsp. preissmannii (Halácsy) Hayek	12349576	EXACT	98	SYNONYM	SUBSPECIES	Plantae	Tracheophyta	Magnoliopsida	Rosales	Rosaceae	Rubus	Rubus koehleri	Rubus viridis preissmannii	(Halácsy) Hayek	12349576	7458375
	Caex atratodes F.J.erm.			NONE	100
	Tas peduulata (Siold & Zu.) C.Lson			NONE	100
	Cyperus isocladus	Cyperus isocladus Kunth	2715511	EXACT	98	SYNONYM	SPECIES	Plantae	Tracheophyta	Liliopsida	Poales	Cyperaceae	Cyperus	Cyperus prolifer	Cyperus isocladus	Kunth	2715511	2715505
	Polysachya rupcola Brde			NONE	100
	Symocos subceata (Heog) B.Shl			NONE	100
	Afrafzelia quanzensis (Welw.) Pierre	Afrafzelia quanzensis (Welw.) Pierre	8343918	EXACT	100	SYNONYM	SPECIES	Plantae	Tracheophyta	Magnoliopsida	Fabales	Fabaceae	Afzelia	Afzelia quanzensis	Afrafzelia quanzensis	(Welw.) Pierre	8343918	5358281
	Roegeria leintha	Roegeria	7325590	HIGHERRANK	94	ACCEPTED	GENUS	Plantae	Tracheophyta	Liliopsida	Poales	Poaceae	Roegeria		Roegeria		7325590
	Craegus popufolia			NONE	100
	Myosotis palustris f. lancifolia (Beck) L.Gross	Myosotis palustris f. lancifolia (Beck) L.Gross	12006703	EXACT	100	SYNONYM	FORM	Plantae	Tracheophyta	Magnoliopsida	Boraginales	Boraginaceae	Myosotis	Myosotis scorpioides	Myosotis palustris lancifolia	(Beck) L.Gross	12006703	5341184
	Cotyedon desmtiana			NONE	100
	Stenesson luteiride			NONE	100
	Sambucus cochinchinensis Spreng.	Sambucus cochinchinensis Spreng.	3856853	EXACT	100	SYNONYM	SPECIES	Plantae	Tracheophyta	Magnoliopsida	Dipsacales	Viburnaceae	Sambucus	Sambucus ebulus	Sambucus cochinchinensis	Spreng.	3856853	2888722
	Camium lancelatum (Fe) Copl.			NONE	100
	Trichanthes sericfolia C.Yheng & C.Hueh			NONE	100
	Arenaria serpylloides	Arenaria L.	7937950	HIGHERRANK	97	ACCEPTED	GENUS	Plantae	Tracheophyta	Magnoliopsida	Caryophyllales	Caryophyllaceae	Arenaria		Arenaria	L.	7937950
	Neotsonia phyllstegia			NONE	100
	Kingiendron novogneense			NONE	100
	Malacothamnus foliosus	Malacothamnus foliosus (S.Watson) Kearney	3152358	EXACT	99	ACCEPTED	SPECIES	Plantae	Tracheophyta	Magnoliopsida	Malvales	Malvaceae	Malacothamnus	Malacothamnus foliosus	Malacothamnus foliosus	(S.Watson) Kearney	3152358
	Plagioothrys disar (Pier) I. M. Johst.	Plagiobothrys dispar (Piper) I.M.Johnst.	4062964	FUZZY	85	SYNONYM	SPECIES	Plantae	Tracheophyta	Magnoliopsida	Boraginales	Boraginaceae	Plagiobothrys	Plagiobothrys scouleri	Plagiobothrys dispar	(Piper) I.M.Johnst.	4062964	2925747
	Karwskia humbotiana			NONE	100
	Rudbeckia triloba var. pinnatiloba Torr. & A. Gray	Rudbeckia triloba var. pinnatiloba Torr. & A.Gray	4254418	EXACT	100	ACCEPTED	VARIETY	Plantae	Tracheophyta	Magnoliopsida	Asterales	Asteraceae	Rudbeckia	Rudbeckia triloba	Rudbeckia triloba pinnatiloba	Torr. & A.Gray	4254418
	Armria bougaei subp. lanceoracteata			NONE	100
	Gaum forstii Dis			NONE	100
	Cissus gastropus Welw.	Cissus gastropus Welw.	8579119	EXACT	100	SYNONYM	SPECIES	Plantae	Tracheophyta	Magnoliopsida	Vitales	Vitaceae	Cyphostemma	Cyphostemma currorii	Cissus gastropus	Welw.	8579119	4052487
	Brigsia rostornii (Dils) B.L.urtt	Briggsia rosthornii (Diels) B.L.Burtt	6365415	HIGHERRANK	84	SYNONYM	SPECIES	Plantae	Tracheophyta	Magnoliopsida	Lamiales	Gesneriaceae	Oreocharis	Oreocharis rosthornii	Briggsia rosthornii	(Diels) B.L.Burtt	6365415	6070024
	Potium agrimoifolium			NONE	100
	Lycopsis arvensis L.	Lycopsis arvensis L.	5341197	EXACT	100	ACCEPTED	SPECIES	Plantae	Tracheophyta	Magnoliopsida	Boraginales	Boraginaceae	Lycopsis	Lycopsis arvensis	Lycopsis arvensis	L.	5341197
	Anglica dawonii	Angelica dawsonii S.Watson	5371800	FUZZY	80	ACCEPTED	SPECIES	Plantae	Tracheophyta	Magnoliopsida	Apiales	Apiaceae	Angelica	Angelica dawsonii	Angelica dawsonii	S.Watson	5371800
	Baunia sulurea C.E.Cisch.			NONE	100
	Vernonia maritima Hayata	Vernonia maritima (Merr.) Hayata	7350122	EXACT	100	SYNONYM	SPECIES	Plantae	Tracheophyta	Magnoliopsida	Asterales	Asteraceae	Cyanthillium	Cyanthillium maritimum	Vernonia maritima	(Merr.) Hayata	7350122	8345746
	Grevllea thyroides	Grevillea thyrsoides Meisn.	7287445	FUZZY	80	ACCEPTED	SPECIES	Plantae	Tracheophyta	Magnoliopsida	Proteales	Proteaceae	Grevillea	Grevillea thyrsoides	Grevillea thyrsoides	Meisn.	7287445
	Dane triora			NONE	100
	Rechsteineria peruviana Fritsch	Rechsteineria peruviana Fritsch	3824020	EXACT	100	SYNONYM	SPECIES	Plantae	Tracheophyta	Magnoliopsida	Lamiales	Gesneriaceae	Sinningia	Sinningia warmingii	Rechsteineria peruviana	Fritsch	3824020	3824985
	Bulboodium pericum			NONE	100
	Caveishia costacensis Held			NONE	100
	Actinodaphne maingayi var. elliptica Gamble	Actinodaphne maingayi var. elliptica Gamble	12350650	EXACT	100	SYNONYM	VARIETY	Plantae	Tracheophyta	Magnoliopsida	Laurales	Lauraceae	Actinodaphne	Actinodaphne macrophylla	Actinodaphne maingayi elliptica	Gamble	12350650	4177402
	Caex goodnowii va. miegevlleana			NONE	100
	Hiecium vimeum			NONE	100
	Podanthum cordifolium Hausskn.	Podanthum cordifolium Hausskn.	3168261	EXACT	100	SYNONYM	SPECIES	Plantae	Tracheophyta	Magnoliopsida	Asterales	Campanulaceae	Asyneuma	Asyneuma michauxioides	Podanthum cordifolium	Hausskn.	3168261	3168256
	Hymenaplenium sabaense Li Big Zhag			NONE	100
	Heteroalamus tenlus va. robtior			NONE	100
	Olea javanica (Blume) Knobl.	Olea javanica (Blume) Knobl.	7326238	EXACT	100	SYNONYM	SPECIES	Plantae	Tracheophyta	Magnoliopsida	Lamiales	Oleaceae	Tetrapilus	Tetrapilus javanicus	Olea javanica	(Blume) Knobl.	7326238	12235278
	Aser vallcola Grene			NONE	100
	Lygia barta va. imbbis (R..) Ma.			NONE	100
	Hevea gracilis Ducke	Hevea gracilis Ducke	3919531	EXACT	100	DOUBTFUL	SPECIES	Plantae	Tracheophyta	Magnoliopsida	Malpighiales	Euphorbiaceae	Hevea	Hevea gracilis	Hevea gracilis	Ducke	3919531
	Polysichum mohroides f. latiolia Hicen	Polystichum mohrioides (Bory) C.Presl	2651105	HIGHERRANK	80	ACCEPTED	SPECIES	Plantae	Tracheophyta	Polypodiopsida	Polypodiales	Dryopteridaceae	Polystichum	Polystichum mohrioides	Polystichum mohrioides	(Bory) C.Presl	2651105
	Deuia bungnsis			NONE	100
	Reseda glauca	Reseda glauca L.	7532195	EXACT	97	ACCEPTED	SPECIES	Plantae	Tracheophyta	Magnoliopsida	Brassicales	Resedaceae	Reseda	Reseda glauca	Reseda glauca	L.	7532195
	Actea matsmurae (Naai) Comton	Animalia	1	HIGHERRANK	92	ACCEPTED	KINGDOM	Animalia							Animalia		1
	Ranuulus aquilis va. quinqlobus			NONE	100
	Artanthe decipiens	Artanthe decipiens Miq.	4191191	EXACT	98	SYNONYM	SPECIES	Plantae	Tracheophyta	Magnoliopsida	Piperales	Piperaceae	Piper	Piper decipiens	Artanthe decipiens	Miq.	4191191	4187803
	Indiofera subarentea va. shinyagensis			NONE	100
	Dendseris litalis			NONE	100
	Arundinaria variegata var. tanakae	Arundinaria variegata var. tanakae Makino	5940540	EXACT	98	SYNONYM	VARIETY	Plantae	Tracheophyta	Liliopsida	Poales	Poaceae	Pleioblastus	Pleioblastus argenteostriatus	Arundinaria variegata tanakae	Makino	5940540	4132188
	Pasalum pulhrum			NONE	100
	Laia grais va. tenrosa			NONE	100
	Daphnidium strychnifolium Siebold & Zucc.	Daphnidium strychnifolium Siebold & Zucc.	8427610	EXACT	100	SYNONYM	SPECIES	Plantae	Tracheophyta	Magnoliopsida	Laurales	Lauraceae	Lindera	Lindera aggregata	Daphnidium strychnifolium	Siebold & Zucc.	8427610	7304587
	Hydilla denata			NONE	100
	Cepelis kaperi (M.) Stal.			NONE	100
	Parathelypteris japonica var. formosa	Parathelypteris japonica var. formosa Nakaike	4082721	EXACT	97	SYNONYM	VARIETY	Plantae	Tracheophyta	Polypodiopsida	Polypodiales	Thelypteridaceae	Coryphopteris	Coryphopteris japonica	Parathelypteris japonica formosa	Nakaike	4082721	7486180
	Abeia cafra Hookfil. & Hav.	Aberia caffra Hook.fil. & Harv.	5331154	FUZZY	91	SYNONYM	SPECIES	Plantae	Tracheophyta	Magnoliopsida	Malpighiales	Salicaceae	Dovyalis	Dovyalis caffra	Aberia caffra	Hook.fil. & Harv.	5331154	2874131
	Cax umbsa f. subiegra (K.) Kü.			NONE	100
	Alsodeia monticola Tul.	Alsodeia monticola Tul.	4075926	EXACT	100	SYNONYM	SPECIES	Plantae	Tracheophyta	Magnoliopsida	Malpighiales	Violaceae	Rinorea	Rinorea monticola	Alsodeia monticola	Tul.	4075926	7981146
	Magolia sphencarpa Hoo.f. & Thoson	Magnolia sphenocarpa Hook.f. & Thomson	3153712	FUZZY	89	SYNONYM	SPECIES	Plantae	Tracheophyta	Magnoliopsida	Magnoliales	Magnoliaceae	Magnolia	Magnolia pterocarpa	Magnolia sphenocarpa	Hook.f. & Thomson	3153712	3153709
	Fesca longiginata			NONE	100
	Pseudoleskeella vancouveriensis	Pseudoleskeella vancouveriensis (Kindb.) Kindb.	8037823	EXACT	98	SYNONYM	SPECIES	Plantae	Bryophyta	Bryopsida	Hypnales	Lembophyllaceae	Bryolawtonia	Bryolawtonia vancouveriensis	Pseudoleskeella vancouveriensis	(Kindb.) Kindb.	8037823	2681744
	Zoria grainea			NONE	100
	Reda pronqua Bos.			NONE	100
	Erigeron naudinii	Erigeron naudinii (Bonnet) Humbert	3146718	EXACT	97	SYNONYM	SPECIES	Plantae	Tracheophyta	Magnoliopsida	Asterales	Asteraceae	Erigeron	Erigeron sumatrensis	Erigeron naudinii	(Bonnet) Humbert	3146718	3146683
	Ranuculus auriomus subp. biclor Juin			NONE	100
	Calthe kooshensis Fuy.			NONE	100
	Hyacinthella longiloba Velen.	Hyacinthella longiloba Velen.	2767609	EXACT	100	SYNONYM	SPECIES	Plantae	Tracheophyta	Liliopsida	Asparagales	Asparagaceae	Hyacinthella	Hyacinthella leucophaea	Hyacinthella longiloba	Velen.	2767609	7069975
	Erioaulon neglctum Ruhand			NONE	100
	Graprkis rua (Thwtes) Kuze			NONE	100
	Agave lechuguilla	Agave lechuguilla Torr.	2766505	EXACT	99	ACCEPTED	SPECIES	Plantae	Tracheophyta	Liliopsida	Asparagales	Asparagaceae	Agave	Agave lechuguilla	Agave lechuguilla	Torr.	2766505
	Andrpogon glacus Tor.	Andropogon glaucus Torr.	8269393	FUZZY	89	SYNONYM	SPECIES	Plantae	Tracheophyta	Liliopsida	Poales	Poaceae	Bothriochloa	Bothriochloa torreyana	Andropogon glaucus	Torr.	8269393	7400786
	Arctosphylos glanlosa sup. atumcens			NONE	100
	Orchis papilionacea var. rosea Alleiz.	Orchis papilionacea var. rosea Alleiz.	2808676	EXACT	100	SYNONYM	VARIETY	Plantae	Tracheophyta	Liliopsida	Asparagales	Orchidaceae	Anacamptis	Anacamptis papilionacea	Orchis papilionacea rosea	Alleiz.	2808676	12188351
	Hypeicum humbldtii			NONE	100
	Oxyctes punata (Ja.) Kuze			NONE	100
	Ginkgo dahlii Manum & Bose	Ginkgo dahlii Manum & Bose	10474538	EXACT	100	ACCEPTED	SPECIES	Plantae	Tracheophyta	Ginkgoopsida	Ginkgoales	Ginkgoaceae	Ginkgo	Ginkgo dahlii	Ginkgo dahlii	Manum & Bose	10474538
	Blephaocalyx sessilfolius O.Brg			NONE	100
	Fisstigma chloreuron (HandMazz.) Chn			NONE	100
	Antirrhinum amethysteum	Antirrhinum amethysteum Vent.	3741495	EXACT	98	SYNONYM	SPECIES	Plantae	Tracheophyta	Magnoliopsida	Lamiales	Plantaginaceae	Linaria	Linaria amethystea	Antirrhinum amethysteum	Vent.	3741495	7677750
	Polydctyum menyathidis C. Prsl			NONE	100
	Thus soi Lya ex Soó			NONE	100
	Hypericum brasiliense Choisy	Hypericum brasiliense Choisy	7330346	EXACT	100	ACCEPTED	SPECIES	Plantae	Tracheophyta	Magnoliopsida	Malpighiales	Hypericaceae	Hypericum	Hypericum brasiliense	Hypericum brasiliense	Choisy	7330346
	Arais reverhonii Fryn			NONE	100
	Chamaytisus mitshii F.Key.			NONE	100
	Epilobium pseudorubescens A. K. Skvortsov	Epilobium pseudorubescens A.K.Skvortsov	3667121	EXACT	100	ACCEPTED	SPECIES	Plantae	Tracheophyta	Magnoliopsida	Myrtales	Onagraceae	Epilobium	Epilobium pseudorubescens	Epilobium pseudorubescens	A.K.Skvortsov	3667121
	Begnia glaucphylla subp. scadens Hoey			NONE	100
	Oris laxlora sup. robta	Oris Risso, 1826	4584295	HIGHERRANK	92	DOUBTFUL	GENUS	Animalia	Mollusca				Oris		Oris	Risso, 1826	4584295
	Ammodendron karelinii Fisch. & C.A.Mey. ex Ledeb.	Ammodendron karelinii Fisch. & C.A.Mey. ex Ledeb.	10822950	EXACT	100	ACCEPTED	SPECIES	Plantae	Tracheophyta	Magnoliopsida	Fabales	Fabaceae	Ammodendron	Ammodendron karelinii	Ammodendron karelinii	Fisch. & C.A.Mey. ex Ledeb.	10822950
	Aizon propnquum Ecl. & Zeh.	Aizon	9613138	HIGHERRANK	94	ACCEPTED	GENUS	Plantae	Tracheophyta	Magnoliopsida	Caryophyllales	Aizoaceae	Aizon		Aizon		9613138
	Turra schombgkiana Ur.			NONE	100
	Eupatorium sessilifolium var. vaseyi	Eupatorium sessilifolium var. vaseyi (Porter) Fernald & Griscom	5701925	EXACT	99	ACCEPTED	VARIETY	Plantae	Tracheophyta	Magnoliopsida	Asterales	Asteraceae	Eupatorium	Eupatorium sessilifolium	Eupatorium sessilifolium vaseyi	(Porter) Fernald & Griscom	5701925
	Potetilla coninna va. rubipes			NONE	100
	Eugia antiana Elr			NONE	100
	Liparis craibiana Kerr	Liparis craibiana Kerr	5322818	EXACT	100	SYNONYM	SPECIES	Plantae	Tracheophyta	Liliopsida	Asparagales	Orchidaceae	Liparis	Liparis regnieri	Liparis craibiana	Kerr	5322818	5322817
	Phlmis saia			NONE	100
	Goeprtia dilens (L.Anrsson & H.Kn.) Bors. & S.Srez			NONE	100
	Equisetum arvense L.	Equisetum arvense L.	7924597	EXACT	100	ACCEPTED	SPECIES	Plantae	Tracheophyta	Polypodiopsida	Equisetales	Equisetaceae	Equisetum	Equisetum arvense	Equisetum arvense	L.	7924597
	Euceuma cotonii	Eucheuma cottonii Weber Bosse, 1913	2668053	FUZZY	84	SYNONYM	SPECIES	Plantae	Rhodophyta	Florideophyceae	Gigartinales	Solieriaceae	Kappaphycus	Kappaphycus alvarezii	Eucheuma cottonii	Weber Bosse, 1913	2668053	2668059
	Solum mutii			NONE	100
	Potentilla alpestris var. baldensis	Potentilla alpestris var. baldensis (A.Kern. ex Zimmeter) Th.Wolf	5366218	EXACT	98	SYNONYM	VARIETY	Plantae	Tracheophyta	Magnoliopsida	Rosales	Rosaceae	Potentilla	Potentilla crantzii	Potentilla alpestris baldensis	(A.Kern. ex Zimmeter) Th.Wolf	5366218	8370002
	Cephaotaxus pedunulata			NONE	100
	Polyhyrus anus			NONE	100
	Helicia divaricata Sleumer	Helicia divaricata Sleumer	5637624	EXACT	100	SYNONYM	SPECIES	Plantae	Tracheophyta	Magnoliopsida	Proteales	Proteaceae	Helicia	Helicia carrii	Helicia divaricata	Sleumer	5637624	5637722
	Bonllia frutscens	Bonellia frutescens (Mill.) B.Ståhl & Källersjö	5527312	FUZZY	80	ACCEPTED	SPECIES	Plantae	Tracheophyta	Magnoliopsida	Ericales	Primulaceae	Bonellia	Bonellia frutescens	Bonellia frutescens	(Mill.) B.Ståhl & Källersjö	5527312
	Sem kuianum			NONE	100
	Ophrys mycenensis S.Hertel & Paulus	Ophrys mycenensis S.Hertel & Paulus	7912080	EXACT	100	SYNONYM	SPECIES	Plantae	Tracheophyta	Liliopsida	Asparagales	Orchidaceae	Ophrys	Ophrys scolopax	Ophrys mycenensis	S.Hertel & Paulus	7912080	9126176
	Platago maor va. minma Martri-Donos			NONE	100
	Lobia kocana	Lobia O.F.Cook	2736108	HIGHERRANK	94	SYNONYM	GENUS	Plantae	Tracheophyta	Liliopsida	Arecales	Arecaceae	Chamaedorea		Lobia	O.F.Cook	2736108	2734376
	Sphedamnocarpus poissonii	Sphedamnocarpus poissonii Arènes	8428894	EXACT	98	SYNONYM	SPECIES	Plantae	Tracheophyta	Magnoliopsida	Malpighiales	Malpighiaceae	Sphedamnocarpus	Sphedamnocarpus humbertii	Sphedamnocarpus poissonii	Arènes	8428894	3984402
	Stigmaococca solaacea Wild.			NONE	100
	Androgon tumbaianus			NONE	100
	Taeniochlaena birmanica Prain	Taeniochlaena birmanica Prain	3687325	EXACT	100	SYNONYM	SPECIES	Plantae	Tracheophyta	Magnoliopsida	Oxalidales	Connaraceae	Rourea	Rourea emarginata	Taeniochlaena birmanica	Prain	3687325	3686779
	Parapraophyllum rouei			NONE	100
	Moschellina fumarfolia			NONE	100
	Billardiera latifolia	Billardiera Sm.	3232360	HIGHERRANK	97	ACCEPTED	GENUS	Plantae	Tracheophyta	Magnoliopsida	Apiales	Pittosporaceae	Billardiera		Billardiera	Sm.	3232360
	Decashistia thoelii			NONE	100
	Oris cilris L.	Oris Risso, 1826	4584295	HIGHERRANK	92	DOUBTFUL	GENUS	Animalia	Mollusca				Oris		Oris	Risso, 1826	4584295
	Lobostemon belliformis	Lobostemon belliformis Buys	4060333	EXACT	99	ACCEPTED	SPECIES	Plantae	Tracheophyta	Magnoliopsida	Boraginales	Boraginaceae	Lobostemon	Lobostemon belliformis	Lobostemon belliformis	Buys	4060333
	Dendobium goliahense J.JSm.			NONE	100
	Lium carnlicum Beh. ex W.D.Koch			NONE	100
	Eriocaulon denticulum Kimp.	Eriocaulon denticulum Kimp.	2690681	EXACT	100	ACCEPTED	SPECIES	Plantae	Tracheophyta	Liliopsida	Poales	Eriocaulaceae	Eriocaulon	Eriocaulon denticulum	Eriocaulon denticulum	Kimp.	2690681
	Ruus tometosus subp. raddanus (Foke) Sure			NONE	100
	Megainium minum va. purreum De Wi.			NONE	100
	Coussarea revoluta Steyerm.	Coussarea revoluta Steyerm.	2904784	EXACT	100	ACCEPTED	SPECIES	Plantae	Tracheophyta	Magnoliopsida	Gentianales	Rubiaceae	Coussarea	Coussarea revoluta	Coussarea revoluta	Steyerm.	2904784
	Pohia decurens H.Lndb.			NONE	100
	Oledra pisa			NONE	100
	Maxillaria fimbriata Poepp. & Endl.	Maxillaria fimbriata Poepp. & Endl.	5312387	EXACT	100	SYNONYM	SPECIES	Plantae	Tracheophyta	Liliopsida	Asparagales	Orchidaceae	Ida	Ida fimbriata	Maxillaria fimbriata	Poepp. & Endl.	5312387	8345371
	Sencio gracellae Cabera			NONE	100
	Schoeiopsis grifthii Tih.			NONE	100
	Tetragonolobus glaucus Dulac	Tetragonolobus glaucus Dulac	3966349	EXACT	100	SYNONYM	SPECIES	Plantae	Tracheophyta	Magnoliopsida	Fabales	Fabaceae	Lotus	Lotus maritimus	Tetragonolobus glaucus	Dulac	3966349	5356973
	Paulinia sprcei J.F.acbr.	Paullinia sprucei J.F.Macbr.	3787501	HIGHERRANK	80	ACCEPTED	SPECIES	Plantae	Tracheophyta	Magnoliopsida	Sapindales	Sapindaceae	Paullinia	Paullinia sprucei	Paullinia sprucei	J.F.Macbr.	3787501
	Negdo franus Bog.			NONE	100
	Scleria diffusa	Scleria P.J.Bergius	2712271	HIGHERRANK	97	ACCEPTED	GENUS	Plantae	Tracheophyta	Liliopsida	Poales	Cyperaceae	Scleria		Scleria	P.J.Bergius	2712271
	Franeria hookriana Nut.	Franseria hookeriana Nutt.	3110632	FUZZY	89	SYNONYM	SPECIES	Plantae	Tracheophyta	Magnoliopsida	Asterales	Asteraceae	Ambrosia	Ambrosia acanthicarpa	Franseria hookeriana	Nutt.	3110632	3110626
	Tithalus lepterus (Enlm. ex Boi.) Arur			NONE	100
	Coffea heimii	Coffea heimii J.-F.Leroy	2895575	EXACT	99	ACCEPTED	SPECIES	Plantae	Tracheophyta	Magnoliopsida	Gentianales	Rubiaceae	Coffea	Coffea heimii	Coffea heimii	J.-F.Leroy	2895575
	Diplopylleia confrmis (Linenb. & Gottche) Treis.			NONE	100
	Fis laegata subr. subpyformis			NONE	100
	Canephora goudotii	Canephora goudotii Wernham	5336524	EXACT	99	ACCEPTED	SPECIES	Plantae	Tracheophyta	Magnoliopsida	Gentianales	Rubiaceae	Canephora	Canephora goudotii	Canephora goudotii	Wernham	5336524
	Myritica hyparyraea va. gillepieana (A.CSm.) Sinlair	Myristica hypargyraea A.Gray	7333697	HIGHERRANK	80	ACCEPTED	SPECIES	Plantae	Tracheophyta	Magnoliopsida	Magnoliales	Myristicaceae	Myristica	Myristica hypargyraea	Myristica hypargyraea	A.Gray	7333697
	Coryantha recvata (Enlm.) Brion & Roe			NONE	100
	Silene venosa subsp. vulgaris (Gaudin) C.W.Christ.	Silene venosa subsp. vulgaris (Gaudin) C.W.Christ.	12145316	EXACT	100	SYNONYM	SUBSPECIES	Plantae	Tracheophyta	Magnoliopsida	Caryophyllales	Caryophyllaceae	Silene	Silene vulgaris	Silene venosa vulgaris	(Gaudin) C.W.Christ.	12145316	5587240
	Echincactus catamacensis			NONE	100
	Trigostemon lawnus (Nmo ex Dalll & A.Gson) MülArg.	Trigostemon Blume, 1826	3918487	HIGHERRANK	92	DOUBTFUL	GENUS	Plantae	Tracheophyta	Magnoliopsida	Malpighiales	Euphorbiaceae	Trigostemon		Trigostemon	Blume, 1826	3918487
	Tortula confusa	Tortula confusa Cardot	7550526	EXACT	98	SYNONYM	SPECIES	Plantae	Bryophyta	Bryopsida	Pottiales	Pottiaceae	Syntrichia	Syntrichia fragilis	Tortula confusa	Cardot	7550526	2671326
	Sorideia doerngii			NONE	100
	Galaoeus lucum f. latilius (Hus.) Hus.			NONE	100
	Polygonum hydropiperoides var. setaceum (Baldwin) Gleason	Polygonum hydropiperoides var. setaceum (Baldwin) Gleason	5334398	EXACT	100	SYNONYM	VARIETY	Plantae	Tracheophyta	Magnoliopsida	Caryophyllales	Polygonaceae	Persicaria	Persicaria setacea	Polygonum hydropiperoides setaceum	(Baldwin) Gleason	5334398	2889232
	Brous tenis J.Pesl			NONE	100
	Hibrtia recurfolia (Std.) Beh.			NONE	100
	Malaxis cupuliflora (J.J.Sm.) S.Thomas	Malaxis cupuliflora (J.J.Sm.) S.Thomas, Schuit. & de Vogel	2788276	EXACT	100	SYNONYM	SPECIES	Plantae	Tracheophyta	Liliopsida	Asparagales	Orchidaceae	Crepidium	Crepidium cupuliflorum	Malaxis cupuliflora	(J.J.Sm.) S.Thomas, Schuit. & de Vogel	2788276	5306946
	Hiercium stitum P.DSell			NONE	100
	Vis fleosa va. fleosa			NONE	100
	Sorbus torminalis var. mollis (Beck) Maire	Sorbus torminalis var. mollis (Beck) Maire	8210513	EXACT	100	SYNONYM	VARIETY	Plantae	Tracheophyta	Magnoliopsida	Rosales	Rosaceae	Torminalis	Torminalis glaberrima	Sorbus torminalis mollis	(Beck) Maire	8210513	9410160
	Sulcoebutia areacea va. kaminsis			NONE	100
	Jamia macralyx			NONE	100
	Talipariti dalbertisii	Talipariti dalbertisii (F.Muell.) Fryxell	3937050	EXACT	99	ACCEPTED	SPECIES	Plantae	Tracheophyta	Magnoliopsida	Malvales	Malvaceae	Talipariti	Talipariti dalbertisii	Talipariti dalbertisii	(F.Muell.) Fryxell	3937050
	Coryalis hetercarpa Sieold & Zuc.	Corydalis heterocarpa Siebold & Zucc.	8151573	FUZZY	89	ACCEPTED	SPECIES	Plantae	Tracheophyta	Magnoliopsida	Ranunculales	Papaveraceae	Corydalis	Corydalis heterocarpa	Corydalis heterocarpa	Siebold & Zucc.	8151573
	Porphocodon pium Hoof.			NONE	100
	Erodium aragonense Loscos	Erodium aragonense Loscos	3828741	EXACT	100	SYNONYM	SPECIES	Plantae	Tracheophyta	Magnoliopsida	Geraniales	Geraniaceae	Erodium	Erodium neuradifolium	Erodium aragonense	Loscos	3828741	7268511
	Begnia igea va. tubrosa			NONE	100
	Androgon versolor Nes			NONE	100
	Potamogeton gramineus var. minimus (Morong) Graebn.	Potamogeton gramineus var. minimus (Morong) Graebn.	5642171	EXACT	100	SYNONYM	VARIETY	Plantae	Tracheophyta	Liliopsida	Alismatales	Potamogetonaceae	Potamogeton	Potamogeton gramineus	Potamogeton gramineus minimus	(Morong) Graebn.	5642171	5301183
	Minqartia parvfolia A. C. Sm.	Minquartia parvifolia A.C.Sm.	3686144	FUZZY	87	SYNONYM	SPECIES	Plantae	Tracheophyta	Magnoliopsida	Santalales	Coulaceae	Minquartia	Minquartia guianensis	Minquartia parvifolia	A.C.Sm.	3686144	3686157
	Sia grevleana Giles ex Ho.	Sia Giebel, 1861	1725029	HIGHERRANK	94	ACCEPTED	GENUS	Animalia	Arthropoda	Insecta	Orthoptera	Stenopelmatidae	Sia		Sia	Giebel, 1861	1725029
	Marsdenia breviramosa	Marsdenia breviramosa Rapini & Fontella	7615663	EXACT	98	SYNONYM	SPECIES	Plantae	Tracheophyta	Magnoliopsida	Gentianales	Apocynaceae	Ruehssia	Ruehssia breviramosa	Marsdenia breviramosa	Rapini & Fontella	7615663	10863392
	Asyeuma dulogense H.i			NONE	100
	Gloslepis taltii			NONE	100
	Aruba cuneata (A.St.-Hil. & Tul.) Kuntze	Aruba cuneata (A.St.-Hil. & Tul.) Kuntze	3709166	EXACT	100	SYNONYM	SPECIES	Plantae	Tracheophyta	Magnoliopsida	Sapindales	Simaroubaceae	Homalolepis	Homalolepis cuneata	Aruba cuneata	(A.St.-Hil. & Tul.) Kuntze	3709166	9294049
	Apoosa chinnsis (Chmp. ex Benh.) Mer.			NONE	100
	Chrysthemum seneoides			NONE	100
	Oligostachyum scabriflorum var. breviligulatum Z.P.Wang & G.H.Ye	Oligostachyum scabriflorum var. breviligulatum Z.P.Wang & G.H.Ye	5947136	EXACT	100	SYNONYM	VARIETY	Plantae	Tracheophyta	Liliopsida	Poales	Poaceae	Oligostachyum	Oligostachyum scabriflorum	Oligostachyum scabriflorum breviligulatum	Z.P.Wang & G.H.Ye	5947136	4112047
	Cusuta lehmaniana Buge			NONE	100
	Rhynchtegiella novae-alandiae Din			NONE	100
	Cirrhopetalum nilgherrense	Cirrhopetalum nilgherrense Wight	2845340	EXACT	98	SYNONYM	SPECIES	Plantae	Tracheophyta	Liliopsida	Asparagales	Orchidaceae	Bulbophyllum	Bulbophyllum kaitiense	Cirrhopetalum nilgherrense	Wight	2845340	2845339
	Eugnia casanea Mer.	Eugenia castanea Merr.	5419403	FUZZY	89	SYNONYM	SPECIES	Plantae	Tracheophyta	Magnoliopsida	Myrtales	Myrtaceae	Syzygium	Syzygium castaneum	Eugenia castanea	Merr.	5419403	7223921
	Decaphe focana Mi.			NONE	100
	Rubus fraxinifolius	Rubus fraxinifolius Poir.	2991951	EXACT	99	ACCEPTED	SPECIES	Plantae	Tracheophyta	Magnoliopsida	Rosales	Rosaceae	Rubus	Rubus fraxinifolius	Rubus fraxinifolius	Poir.	2991951
	Arais meia			NONE	100
	Caihora asra (Ve.) Ur.			NONE	100
	Cacalia monantha (Diels) Hayata	Cacalia monantha (Diels) Hayata	5392339	EXACT	100	SYNONYM	SPECIES	Plantae	Tracheophyta	Magnoliopsida	Asterales	Asteraceae	Parasenecio	Parasenecio roborowskii	Cacalia monantha	(Diels) Hayata	5392339	3090484
	Andrpogon rithiei			NONE	100
	Pimpella komovii (Kig.) R.Hhan & F.Pu			NONE	100
	Turnera hispidissima	Turnera hispidissima Mart. ex Colla	4160986	EXACT	97	SYNONYM	SPECIES	Plantae	Tracheophyta	Magnoliopsida	Malpighiales	Turneraceae	Piriqueta	Piriqueta racemosa	Turnera hispidissima	Mart. ex Colla	4160986	2874855
	Lupnus glaziuanus			NONE	100
	Gura corbosa (Roler) Kuze			NONE	100
	Saxifraga adscendens var. oregonensis (Raf.) Breitung	Saxifraga adscendens var. oregonensis (Raf.) Breitung	3754356	EXACT	100	SYNONYM	VARIETY	Plantae	Tracheophyta	Magnoliopsida	Saxifragales	Saxifragaceae	Saxifraga	Saxifraga adscendens	Saxifraga adscendens oregonensis	(Raf.) Breitung	3754356	6447249
	Lycste michliana Con.			NONE	100
	Polyichum ovatopeaceum va. ovatopeaceum			NONE	100
	Thelypteris mollissima (Fisch. ex Kunze) Thapa	Thelypteris mollissima (Fisch. ex Kunze) Thapa	7946324	EXACT	100	SYNONYM	SPECIES	Plantae	Tracheophyta	Polypodiopsida	Polypodiales	Thelypteridaceae	Leptogramma	Leptogramma mollissima	Thelypteris mollissima	(Fisch. ex Kunze) Thapa	7946324	7321222
	Ceris chinnsis f. ala S.CHsu	Animalia	1	HIGHERRANK	92	ACCEPTED	KINGDOM	Animalia							Animalia		1
	Heliahemum carolianum (Waer) Mix.			NONE	100
	Celastrus pringlei Rose	Celastrus pringlei Rose	3792139	EXACT	100	ACCEPTED	SPECIES	Plantae	Tracheophyta	Magnoliopsida	Celastrales	Celastraceae	Celastrus	Celastrus pringlei	Celastrus pringlei	Rose	3792139
	Etligera elaior va. ala	Etlingera elatior (Jack) R.M.Sm.	2759896	HIGHERRANK	80	ACCEPTED	SPECIES	Plantae	Tracheophyta	Liliopsida	Zingiberales	Zingiberaceae	Etlingera	Etlingera elatior	Etlingera elatior	(Jack) R.M.Sm.	2759896
	Rhaus longolia			NONE	100
	Chresta pycnocephala	Chresta pycnocephala DC.	3142095	EXACT	99	ACCEPTED	SPECIES	Plantae	Tracheophyta	Magnoliopsida	Asterales	Asteraceae	Chresta	Chresta pycnocephala	Chresta pycnocephala	DC.	3142095
	Jugans califrnica va. hinsii Jes.	Juglans californica S.Watson	3054354	HIGHERRANK	80	ACCEPTED	SPECIES	Plantae	Tracheophyta	Magnoliopsida	Fagales	Juglandaceae	Juglans	Juglans californica	Juglans californica	S.Watson	3054354
	Pedilaris jucda Sctt & Kothy			NONE	100
	Citharexylum tomentosum Poir.	Citharexylum tomentosum Poir.	7711156	EXACT	100	SYNONYM	SPECIES	Plantae	Tracheophyta	Magnoliopsida	Lamiales	Verbenaceae	Citharexylum	Citharexylum spinosum	Citharexylum tomentosum	Poir.	7711156	2925396
	Pier candelrianum va. latiolium C.C.			NONE	100
	Senio vas			NONE	100
	Papaver rhoeas var. syriacum (Boiss. & C.I.Blanche) Boiss.	Papaver rhoeas var. syriacum (Boiss. & Blume) Boiss.	7966895	EXACT	100	SYNONYM	VARIETY	Plantae	Tracheophyta	Magnoliopsida	Ranunculales	Papaveraceae	Papaver	Papaver umbonatum	Papaver rhoeas syriacum	(Boiss. & Blume) Boiss.	7966895	3601610
	Pavnia procmbens			NONE	100
	Rus nius			NONE	100
	Nassauvia struthionum	Nassauvia struthionum (Phil.) Speg.	3099107	EXACT	97	SYNONYM	SPECIES	Plantae	Tracheophyta	Magnoliopsida	Asterales	Asteraceae	Nassauvia	Nassauvia glomerulosa	Nassauvia struthionum	(Phil.) Speg.	3099107	3099099
	Cynachum ampleicaule va. castneum			NONE	100
	Winoria strta Nu.			NONE	100
	Thymelaea gattefossei	Thymelaea gattefossei Kit Tan	8418698	EXACT	99	ACCEPTED	SPECIES	Plantae	Tracheophyta	Magnoliopsida	Malvales	Thymelaeaceae	Thymelaea	Thymelaea gattefossei	Thymelaea gattefossei	Kit Tan	8418698
	Taraacum vendbile	Taraxacum vendibile Kirschner & Stepánek	8316270	FUZZY	80	ACCEPTED	SPECIES	Plantae	Tracheophyta	Magnoliopsida	Asterales	Asteraceae	Taraxacum	Taraxacum vendibile	Taraxacum vendibile	Kirschner & Stepánek	8316270
	Anasis prorata	Anasis Laporte, 1867	3260740	HIGHERRANK	92	ACCEPTED	GENUS	Animalia	Arthropoda	Insecta	Coleoptera	Carabidae	Anasis		Anasis	Laporte, 1867	3260740
	Piper barkleyi	Piper barkleyi Yunck.	4189658	EXACT	99	ACCEPTED	SPECIES	Plantae	Tracheophyta	Magnoliopsida	Piperales	Piperaceae	Piper	Piper barkleyi	Piper barkleyi	Yunck.	4189658
	Pancatium taglabue Cola			NONE	100
	Spiea ×ramosa R.E.Sroed.			NONE	100
	Calamus pallens	Calamus pallens Blume	5294212	EXACT	98	SYNONYM	SPECIES	Plantae	Tracheophyta	Liliopsida	Arecales	Arecaceae	Calamus	Calamus heteroideus	Calamus pallens	Blume	5294212	5294211
	Macilus madng Mi.	Machilus madang Miq.	4178496	FUZZY	89	SYNONYM	SPECIES	Plantae	Tracheophyta	Magnoliopsida	Laurales	Lauraceae	Machilus	Machilus odoratissimus	Machilus madang	Miq.	4178496	7469276
	Cuea bilaralis Pol ex Kone			NONE	100
	Thouinia multinervis Radlk.	Thouinia multinervis Radlk.	5578083	EXACT	100	SYNONYM	SPECIES	Plantae	Tracheophyta	Magnoliopsida	Sapindales	Sapindaceae	Thouinia	Thouinia milleri	Thouinia multinervis	Radlk.	5578083	5578091
	Salcia parvflora Saot ex Mirs			NONE	100
	Sericoma hereensis	Sericoma Hochst., 1845	3673528	HIGHERRANK	92	DOUBTFUL	GENUS	Plantae	Tracheophyta	Magnoliopsida	Caryophyllales	Amaranthaceae	Sericoma		Sericoma	Hochst., 1845	3673528
	Yucca filamentosa var. glaucescens (Haw.) Baker	Yucca filamentosa var. glaucescens (Haw.) Baker	6316622	EXACT	100	SYNONYM	VARIETY	Plantae	Tracheophyta	Liliopsida	Asparagales	Asparagaceae	Yucca	Yucca flaccida	Yucca filamentosa glaucescens	(Haw.) Baker	6316622	2775530
	Dichndra peruiana (Pes.) Por.			NONE	100
	Gesria pula sup. proorii (Strn) L.Ekog			NONE	100
	Diospyros yomomo B.Walln.	Diospyros yomomo B.Walln.	4070197	EXACT	100	ACCEPTED	SPECIES	Plantae	Tracheophyta	Magnoliopsida	Ericales	Ebenaceae	Diospyros	Diospyros yomomo	Diospyros yomomo	B.Walln.	4070197
	Pruus cyanophaera			NONE	100
	Cyrndra tea			NONE	100
	Linaria caelesyriaca	Linaria caelesyriaca Boiss.	7547902	EXACT	98	SYNONYM	SPECIES	Plantae	Tracheophyta	Magnoliopsida	Lamiales	Plantaginaceae	Linaria	Linaria kurdica	Linaria caelesyriaca	Boiss.	7547902	7954268
	Leuclene sertina			NONE	100
	Alpia foxwthyi Ri.			NONE	100
	Haworthia pearsonii C.H.Wright	Haworthia pearsonii C.H.Wright	2779648	EXACT	100	SYNONYM	SPECIES	Plantae	Tracheophyta	Liliopsida	Asparagales	Asphodelaceae	Haworthia	Haworthia arachnoidea	Haworthia pearsonii	C.H.Wright	2779648	7228190
	Sencio germnicus va. karauensis	Senecio germanicus Wallr.	6064447	HIGHERRANK	80	ACCEPTED	SPECIES	Plantae	Tracheophyta	Magnoliopsida	Asterales	Asteraceae	Senecio	Senecio germanicus	Senecio germanicus	Wallr.	6064447
	Solum stenomum f. paldum			NONE	100
	Mimosa bauhiniifolia	Mimosa bauhiniifolia H.Karst.	2969386	EXACT	97	SYNONYM	SPECIES	Plantae	Tracheophyta	Magnoliopsida	Fabales	Fabaceae	Mimosa	Mimosa colombiana	Mimosa bauhiniifolia	H.Karst.	2969386	2969385
	Thlspi inhmile Ponrt			NONE	100
	Calyegia pelta			NONE	100
	Erica algida Bolus	Erica algida Bolus	5683088	EXACT	100	ACCEPTED	SPECIES	Plantae	Tracheophyta	Magnoliopsida	Ericales	Ericaceae	Erica	Erica algida	Erica algida	Bolus	5683088
	Fimbrstylis tesui Chem.			NONE	100
	Trichtomum angusnerve Caot			NONE	100
	Seriphidium tridentatum subsp. parishii (A.Gray) W.A.Weber	Seriphidium tridentatum subsp. parishii (A.Gray) W.A.Weber	4212206	EXACT	100	SYNONYM	SUBSPECIES	Plantae	Tracheophyta	Magnoliopsida	Asterales	Asteraceae	Artemisia	Artemisia tridentata	Seriphidium tridentatum parishii	(A.Gray) W.A.Weber	4212206	8157216
	Quecus tenuiaistata			NONE	100
	Launcia intcata J.V.mour.			NONE	100
	Orchis spitzelii subsp. gotlandica	Orchis spitzelii subsp. gotlandica (B.Pett.) Á.Löve & D.Löve	6314517	EXACT	98	SYNONYM	SUBSPECIES	Plantae	Tracheophyta	Liliopsida	Asparagales	Orchidaceae	Orchis	Orchis spitzelii	Orchis spitzelii gotlandica	(B.Pett.) Á.Löve & D.Löve	6314517	9798685
	Ellipnthus madagasariensis			NONE	100
	Hedhium macrohizum			NONE	100
	Corydalis melanochlora var. pallescens	Corydalis melanochlora var. pallescens Maxim.	7415519	EXACT	98	SYNONYM	VARIETY	Plantae	Tracheophyta	Magnoliopsida	Ranunculales	Papaveraceae	Corydalis	Corydalis scaberula	Corydalis melanochlora pallescens	Maxim.	7415519	7314968
	Alatiaulia laa (Rch.f.) Lur			NONE	100
	Caa iridlora	Caa H.A.Keller & Liede	11723332	HIGHERRANK	94	ACCEPTED	GENUS	Plantae	Tracheophyta	Magnoliopsida	Gentianales	Apocynaceae	Caa		Caa	H.A.Keller & Liede	11723332
	Euphrasia syreitschikovii var. pectinatiformis (Krylov & Serg.) Ivanina	Euphrasia syreitschikovii var. pectinatiformis (Krylov & Serg.) Ivanina	8345115	EXACT	100	SYNONYM	VARIETY	Plantae	Tracheophyta	Magnoliopsida	Lamiales	Orobanchaceae	Euphrasia	Euphrasia syreitschikovii	Euphrasia syreitschikovii pectinatiformis	(Krylov & Serg.) Ivanina	8345115	3736104
	Enkinthus himaaicus Hookfil. & Thoson			NONE	100
	Sonus ausalis Coa			NONE	100
	Polypodium subdigitatum (Blume) Blume	Polypodium subdigitatum (Blume) Blume	5648515	EXACT	100	SYNONYM	SPECIES	Plantae	Tracheophyta	Polypodiopsida	Polypodiales	Dennstaedtiaceae	Monachosorum	Monachosorum subdigitatum	Polypodium subdigitatum	(Blume) Blume	5648515	3747230
	Staice triona			NONE	100
	Pir dombanum			NONE	100
	Physalis lanceifolia Rugel ex Kunze	Physalis lanceifolia Rugel ex Kunze	7460905	EXACT	100	SYNONYM	SPECIES	Plantae	Tracheophyta	Magnoliopsida	Solanales	Solanaceae	Physalis	Physalis lanceolata	Physalis lanceifolia	Rugel ex Kunze	7460905	5341790
	Symphogyna dioca			NONE	100
	Couarea spicormis C.M.ylor			NONE	100
	Ipomoea hirtifolia R.C.Fang & S.H.Huang	Ipomoea hirtifolia R.C.Fang & S.H.Huang	3677407	EXACT	100	ACCEPTED	SPECIES	Plantae	Tracheophyta	Magnoliopsida	Solanales	Convolvulaceae	Ipomoea	Ipomoea hirtifolia	Ipomoea hirtifolia	R.C.Fang & S.H.Huang	3677407
	Allum senecens va. seroinum (Gadin) Reel			NONE	100
	Casria tulaeana (Bal.) Wa.			NONE	100
	Aeranthes calostachya	Aeranthes calostachya Barb.Rodr.	2820895	EXACT	98	SYNONYM	SPECIES	Plantae	Tracheophyta	Liliopsida	Asparagales	Orchidaceae	Campylocentrum	Campylocentrum calostachyum	Aeranthes calostachya	Barb.Rodr.	2820895	10760442
	Phleodium angstum			NONE	100
	Adenolymma bractlatum DC.			NONE	100
	Dalbergia toxicaria Baill.	Dalbergia toxicaria Baill.	3962858	EXACT	100	SYNONYM	SPECIES	Plantae	Tracheophyta	Magnoliopsida	Oxalidales	Connaraceae	Rourea	Rourea orientalis	Dalbergia toxicaria	Baill.	3962858	3686678
	Pilotrchella guinensis Ångtr.			NONE	100
	Polala garni			NONE	100
	Piper pulicare	Piper pulicare (Opiz) D.Dietr.	4188058	EXACT	98	SYNONYM	SPECIES	Plantae	Tracheophyta	Magnoliopsida	Piperales	Piperaceae	Peperomia	Peperomia serpens	Piper pulicare	(Opiz) D.Dietr.	4188058	7727798
	Saxiraga conferifolia va. glabrfolia Enl. & Irmch.			NONE	100
	Eriron pamanus			NONE	100
	Prunus incisa f. bellura (Kawas.) Sugim.	Prunus incisa f. bellura (Kawas.) Sugim.	8419596	EXACT	100	SYNONYM	FORM	Plantae	Tracheophyta	Magnoliopsida	Rosales	Rosaceae	Prunus	Prunus incisa	Prunus incisa bellura	(Kawas.) Sugim.	8419596	3021955
	Parnari papana			NONE	100
	Apa spicventi va. rudalis Moriu			NONE	100
	Crinum purpurascens	Crinum purpurascens Herb.	2853936	EXACT	99	ACCEPTED	SPECIES	Plantae	Tracheophyta	Liliopsida	Asparagales	Amaryllidaceae	Crinum	Crinum purpurascens	Crinum purpurascens	Herb.	2853936
	Platago guilleiniana	Plantago guilleminiana Decne.	4155979	FUZZY	80	ACCEPTED	SPECIES	Plantae	Tracheophyta	Magnoliopsida	Lamiales	Plantaginaceae	Plantago	Plantago guilleminiana	Plantago guilleminiana	Decne.	4155979
	Cyrdium trierum			NONE	100
	Ferulago cappadocica Bornm.	Ferulago cappadocica Bornm.	3635814	EXACT	100	SYNONYM	SPECIES	Plantae	Tracheophyta	Magnoliopsida	Apiales	Apiaceae	Ferulago	Ferulago pachyloba	Ferulago cappadocica	Bornm.	3635814	3635400
	Epidndrum coriceum			NONE	100
	Pularia volkokyana			NONE	100
	Geranium macrostylum Boiss.	Geranium macrostylum Boiss.	2891549	EXACT	100	ACCEPTED	SPECIES	Plantae	Tracheophyta	Magnoliopsida	Geraniales	Geraniaceae	Geranium	Geranium macrostylum	Geranium macrostylum	Boiss.	2891549
	Diosyros melnida			NONE	100
	Mapria humrtii Brek.			NONE	100
	Hyptidendron clausseni (Benth.) Harley	Hyptidendron claussenii (Benth.) Harley	3883568	FUZZY	100	ACCEPTED	SPECIES	Plantae	Tracheophyta	Magnoliopsida	Lamiales	Lamiaceae	Hyptidendron	Hyptidendron claussenii	Hyptidendron claussenii	(Benth.) Harley	3883568
	Calyptanthes captata Protor			NONE	100
	Hyosamus afghicus			NONE	100
	Didymoplexis brevipes Ohwi	Didymoplexis brevipes Ohwi	2785283	EXACT	100	SYNONYM	SPECIES	Plantae	Tracheophyta	Liliopsida	Asparagales	Orchidaceae	Didymoplexis	Didymoplexis pallens	Didymoplexis brevipes	Ohwi	2785283	2785278
	Hiercium viratum hot.			NONE	100
	Nemia umbata			NONE	100
	Aegilops triuncialis subsp. typica	Aegilops triuncialis subsp. typica Zhuk.	5945332	EXACT	98	SYNONYM	SUBSPECIES	Plantae	Tracheophyta	Liliopsida	Poales	Poaceae	Aegilops	Aegilops triuncialis	Aegilops triuncialis typica	Zhuk.	5945332	5289793
	Helicrysum sclerathoides S.More			NONE	100
	Splhnum anguatum			NONE	100
	Bupleurum falcatum f. schimperianum	Bupleurum falcatum f. schimperianum (Boiss.) H.Wolff	8023416	EXACT	98	SYNONYM	FORM	Plantae	Tracheophyta	Magnoliopsida	Apiales	Apiaceae	Bupleurum	Bupleurum exaltatum	Bupleurum falcatum schimperianum	(Boiss.) H.Wolff	8023416	6027110
	Elatstema sesile J.R.orst. & G.Frst.	Elatostema sessile J.R.Forst. & G.Forst.	7300690	HIGHERRANK	85	ACCEPTED	SPECIES	Plantae	Tracheophyta	Magnoliopsida	Rosales	Urticaceae	Elatostema	Elatostema sessile	Elatostema sessile	J.R.Forst. & G.Forst.	7300690
	Cortia pyradata L.	Cortia DC.	6026663	HIGHERRANK	94	ACCEPTED	GENUS	Plantae	Tracheophyta	Magnoliopsida	Apiales	Apiaceae	Cortia		Cortia	DC.	6026663
	Sphagnum quinquefarium var. brachycladum (Röll) Röll	Sphagnum quinquefarium var. brachycladum (Röll) Röll	12372336	EXACT	100	SYNONYM	VARIETY	Plantae	Bryophyta	Sphagnopsida	Sphagnales	Sphagnaceae	Sphagnum	Sphagnum quinquefarium	Sphagnum quinquefarium brachycladum	(Röll) Röll	12372336	2669139
	Zizphus microhyllus Lesqureux	Zizyphus microphyllus Lesquereux, 1878	11985532	FUZZY	89	SYNONYM	SPECIES	Plantae	Tracheophyta	Magnoliopsida	Rosales	Rhamnaceae	Zizyphus	Zizyphus californicus	Zizyphus microphyllus	Lesquereux, 1878	11985532	11929015
	Tricum sphaecoccum va. pseudoaoglabrum B.Bhev			NONE	100
	Rhododendron bauhiniiflorum Watt	Rhododendron bauhiniiflorum Watt	8507999	EXACT	100	SYNONYM	SPECIES	Plantae	Tracheophyta	Magnoliopsida	Ericales	Ericaceae	Rhododendron	Rhododendron triflorum	Rhododendron bauhiniiflorum	Watt	8507999	7328966
	Acrosichum axilare Ca.			NONE	100
	Dara nilhmatu	Dara Giebel, 1856	4789210	HIGHERRANK	94	ACCEPTED	GENUS	Animalia	Arthropoda	Insecta	Diptera	Chironomidae	Dara		Dara	Giebel, 1856	4789210
	Rubus mediocris L.H.Bailey	Rubus mediocris L.H.Bailey	2992598	EXACT	100	SYNONYM	SPECIES	Plantae	Tracheophyta	Magnoliopsida	Rosales	Rosaceae	Rubus	Rubus missouricus	Rubus mediocris	L.H.Bailey	2992598	2992597
	Acaypha serraifolia Klozsch ex Pax & K.Hffm.	Acalypha serratifolia Klotzsch ex Pax & K.Hoffm.	3056683	FUZZY	89	SYNONYM	SPECIES	Plantae	Tracheophyta	Magnoliopsida	Malpighiales	Euphorbiaceae	Acalypha	Acalypha vellamea	Acalypha serratifolia	Klotzsch ex Pax & K.Hoffm.	3056683	3056678
	Verruxia reinrdtii (de Vrie) Beh.			NONE	100
	Centaurea fischeri subsp. purpurea	Centaurea fischeri subsp. purpurea Sosn.	8279778	EXACT	98	SYNONYM	SUBSPECIES	Plantae	Tracheophyta	Magnoliopsida	Asterales	Asteraceae	Centaurea	Centaurea cheiranthifolia	Centaurea fischeri purpurea	Sosn.	8279778	9514530
	Spiaea oboata Walst. & Ki. ex Wild.			NONE	100
	Pir jacinii C..			NONE	100
	Dryopteris basiattenuata (Jenman) C. Chr.	Dryopteris basiattenuata (Jenman) C.Chr.	5656155	EXACT	100	SYNONYM	SPECIES	Plantae	Tracheophyta	Polypodiopsida	Polypodiales	Polypodiaceae	Moranopteris	Moranopteris basiattenuata	Dryopteris basiattenuata	(Jenman) C.Chr.	5656155	7793697
	Quaasia suksorfii (Grenm.) Pier			NONE	100
	Balanarpus bracatus			NONE	100
	Achlys triphylla var. japonica (Maxim.) T.Itô	Achlys triphylla var. japonica (Maxim.) T.Itô	8918719	EXACT	100	SYNONYM	VARIETY	Plantae	Tracheophyta	Magnoliopsida	Ranunculales	Berberidaceae	Achlys	Achlys japonica	Achlys triphylla japonica	(Maxim.) T.Itô	8918719	5634436
	Clozia aqurum (Guilaumin) J.W.awson	Cloezia aquarum (Guillaumin) J.W.Dawson	3179963	HIGHERRANK	80	ACCEPTED	SPECIES	Plantae	Tracheophyta	Magnoliopsida	Myrtales	Myrtaceae	Cloezia	Cloezia aquarum	Cloezia aquarum	(Guillaumin) J.W.Dawson	3179963
	Pir farnse Yuk.			NONE	100
	Corydalis pseudorupestris	Corydalis pseudorupestris Lidén & Z.Y.Su	5531562	EXACT	99	ACCEPTED	SPECIES	Plantae	Tracheophyta	Magnoliopsida	Ranunculales	Papaveraceae	Corydalis	Corydalis pseudorupestris	Corydalis pseudorupestris	Lidén & Z.Y.Su	5531562
	Belota paucflora			NONE	100
	Alopurus califnicus Vay			NONE	100
	Anemone riparia Fernald	Anemone riparia Fernald	6374927	EXACT	100	SYNONYM	SPECIES	Plantae	Tracheophyta	Magnoliopsida	Ranunculales	Ranunculaceae	Anemone	Anemone virginiana	Anemone riparia	Fernald	6374927	3922413
	Anemooides glarata			NONE	100
	Mayea ligurina (S) Kuze			NONE	100
	Polygonatum fuscum Hua	Polygonatum fuscum Hua	2770156	EXACT	100	SYNONYM	SPECIES	Plantae	Tracheophyta	Liliopsida	Asparagales	Asparagaceae	Polygonatum	Polygonatum cirrhifolium	Polygonatum fuscum	Hua	2770156	2770153
	Actinocirpus grosus va. kysor	Actinoscirpus grossus var. kysoor (Roxb.) Noltie	2710511	FUZZY	86	ACCEPTED	VARIETY	Plantae	Tracheophyta	Liliopsida	Poales	Cyperaceae	Actinoscirpus	Actinoscirpus grossus	Actinoscirpus grossus kysoor	(Roxb.) Noltie	2710511
	Trileia ixides va. anina (Grne) Hoer			NONE	100
	Aerangis calligera	Aerangis calligera (Rchb.f.) Garay	2836906	EXACT	98	SYNONYM	SPECIES	Plantae	Tracheophyta	Liliopsida	Asparagales	Orchidaceae	Aerangis	Aerangis articulata	Aerangis calligera	(Rchb.f.) Garay	2836906	2836905
	Duptya trichphylla (Bog.) Kunze			NONE	100
	Etlgera belalgensis			NONE	100
	Noccaea gardeziana F.K.Mey.	Noccaea gardeziana F.K.Mey.	3687582	EXACT	100	ACCEPTED	SPECIES	Plantae	Tracheophyta	Magnoliopsida	Brassicales	Brassicaceae	Noccaea	Noccaea gardeziana	Noccaea gardeziana	F.K.Mey.	3687582
	Doroicum fulens (Push) Por.			NONE	100
	Metrium tenusimum (Hk. & Wiln) Mi.			NONE	100
	Erodium speciosum	Erodium speciosum (L.) Salisb.	3829164	EXACT	98	SYNONYM	SPECIES	Plantae	Tracheophyta	Magnoliopsida	Geraniales	Geraniaceae	Monsonia	Monsonia speciosa	Erodium speciosum	(L.) Salisb.	3829164	3827390
	Crotoogyne thoneri			NONE	100
	Mammlaria conicua va. vaulii (Tiel) Re.			NONE	100
	Podonosma sintenisii Hausskn. ex Bornm.	Podonosma sintenisii Hausskn. ex Bornm.	4061547	EXACT	100	ACCEPTED	SPECIES	Plantae	Tracheophyta	Magnoliopsida	Boraginales	Boraginaceae	Podonosma	Podonosma sintenisii	Podonosma sintenisii	Hausskn. ex Bornm.	4061547
	Loncera koeheana va. intcta Reher			NONE	100
	Acia perca Steer ex Std.			NONE	100
	Viburnum propinquum	Viburnum propinquum Hemsl.	3856739	EXACT	99	ACCEPTED	SPECIES	Plantae	Tracheophyta	Magnoliopsida	Dipsacales	Viburnaceae	Viburnum	Viburnum propinquum	Viburnum propinquum	Hemsl.	3856739
	Rheia multflora Kuth			NONE	100
	Cyrndra oenarba va. petiaris			NONE	100
	Doodia maxima (R.Br. ex C.Chr.) J.Sm.	Doodia maxima (R.Br.) J.Sm.	5665859	EXACT	100	ACCEPTED	SPECIES	Plantae	Tracheophyta	Polypodiopsida	Polypodiales	Blechnaceae	Doodia	Doodia maxima	Doodia maxima	(R.Br.) J.Sm.	5665859
	Tocca neocinamomea G.Buhheim & Pottal			NONE	100
	Cameria luschthiana Klosch	Cameria Laporte, 1840	4723056	HIGHERRANK	94	SYNONYM	GENUS	Animalia	Arthropoda	Insecta	Coleoptera	Tenebrionidae	Camaria		Cameria	Laporte, 1840	4723056	4723055
	Pinanga canina f. major	Pinanga canina f. major Becc.	2739333	EXACT	98	SYNONYM	FORM	Plantae	Tracheophyta	Liliopsida	Arecales	Arecaceae	Pinanga	Pinanga salicifolia	Pinanga canina major	Becc.	2739333	2739332
	Nemaladus tenis va. alifrmis	Nemacladus tenuis (McVaugh) Morin	5937524	HIGHERRANK	80	ACCEPTED	SPECIES	Plantae	Tracheophyta	Magnoliopsida	Asterales	Campanulaceae	Nemacladus	Nemacladus tenuis	Nemacladus tenuis	(McVaugh) Morin	5937524
	Maxiaria jucda			NONE	100
	Morithamnus ganophyllus	Morithamnus ganophyllus (Mattf.) R.M.King & H.Rob.	3130368	EXACT	99	ACCEPTED	SPECIES	Plantae	Tracheophyta	Magnoliopsida	Asterales	Asteraceae	Morithamnus	Morithamnus ganophyllus	Morithamnus ganophyllus	(Mattf.) R.M.King & H.Rob.	3130368
	Euphrbia spiea			NONE	100
	Thuium brevameum			NONE	100
	Siegfriedia darwinioides C. A. Gardner	Siegfriedia darwinioides C.A.Gardner	3875204	EXACT	100	ACCEPTED	SPECIES	Plantae	Tracheophyta	Magnoliopsida	Rosales	Rhamnaceae	Siegfriedia	Siegfriedia darwinioides	Siegfriedia darwinioides	C.A.Gardner	3875204
	Acrosichum cauatum Hok.			NONE	100
	Myroodes rhynccarpum (Sctr.) Gay			NONE	100
	Ophrys apifera subsp. austriaca	Ophrys apifera subsp. austriaca (Wiesb. ex Dichtl) K.Richt.	6314899	EXACT	98	SYNONYM	SUBSPECIES	Plantae	Tracheophyta	Liliopsida	Asparagales	Orchidaceae	Ophrys	Ophrys apifera	Ophrys apifera austriaca	(Wiesb. ex Dichtl) K.Richt.	6314899	2792998
	Grinelia integifolia f. denata Steerm.	Grindelia integrifolia DC.	3146296	HIGHERRANK	80	ACCEPTED	SPECIES	Plantae	Tracheophyta	Magnoliopsida	Asterales	Asteraceae	Grindelia	Grindelia integrifolia	Grindelia integrifolia	DC.	3146296
	Chenodium berldieri sup. zscckei (Mr) Zol			NONE	100
	Arnebia euchroma subsp. caespitosa Rech.fil. & Riedl	Arnebia euchroma subsp. caespitosa Rech.fil. & Riedl	7811910	EXACT	100	ACCEPTED	SUBSPECIES	Plantae	Tracheophyta	Magnoliopsida	Boraginales	Boraginaceae	Arnebia	Arnebia euchroma	Arnebia euchroma caespitosa	Rech.fil. & Riedl	7811910
	Ocaia betlina Klozsch			NONE	100
	Uls coracea va. grandentata			NONE	100
	Philonotis calcarea var. orthophylla Schiffn.	Philonotis calcarea var. orthophylla Schiffn.	9149210	EXACT	100	ACCEPTED	VARIETY	Plantae	Bryophyta	Bryopsida	Bartramiales	Bartramiaceae	Philonotis	Philonotis calcarea	Philonotis calcarea orthophylla	Schiffn.	9149210
	Tragaantha villoissima (Buge) Kunze			NONE	100
	Agrtis crita			NONE	100
	Verbascum angustius Schrank	Verbascum angustius Schrank	3741855	EXACT	100	SYNONYM	SPECIES	Plantae	Tracheophyta	Magnoliopsida	Lamiales	Scrophulariaceae	Verbascum	Verbascum thapsus	Verbascum angustius	Schrank	3741855	6439711
	Brachyhecium duemeri Dion			NONE	100
	Grellea heterhroma Bron. & Grs			NONE	100
	Zygadenus japonicus Makino	Zygadenus japonicus Makino	4071542	EXACT	100	SYNONYM	SPECIES	Plantae	Tracheophyta	Liliopsida	Liliales	Melanthiaceae	Anticlea	Anticlea sibirica	Zygadenus japonicus	Makino	4071542	5295808
	Trochstigma koloikta (Maim. & Rup.) Rur.			NONE	100
	Cymbogon naus va. goengii (Std.) Rele			NONE	100
	Tribulus dimidiatus	Tribulus dimidiatus Raf.	5635185	EXACT	98	SYNONYM	SPECIES	Plantae	Tracheophyta	Magnoliopsida	Zygophyllales	Zygophyllaceae	Kallstroemia	Kallstroemia maxima	Tribulus dimidiatus	Raf.	5635185	3189888
	Erioaulon arfaense P.Ryen			NONE	100
	Cletis pinta va. tatanowii	Cletis Kirby, 1892	4708668	HIGHERRANK	94	SYNONYM	GENUS	Animalia	Arthropoda	Insecta	Lepidoptera	Erebidae	Phragmatobia		Cletis	Kirby, 1892	4708668	1803951
	Carex flava f. brevirostris Junge	Carex flava f. brevirostris Junge	2726890	EXACT	100	SYNONYM	FORM	Plantae	Tracheophyta	Liliopsida	Poales	Cyperaceae	Carex	Carex flava	Carex flava brevirostris	Junge	2726890	2726880
	Cyphoperma nabouinense Hoel & Marus			NONE	100
	Berldiera longolia Nu.			NONE	100
	Melica ciliata var. elata Rouy	Melica ciliata var. elata Rouy	11257448	EXACT	100	SYNONYM	VARIETY	Plantae	Tracheophyta	Liliopsida	Poales	Poaceae	Melica	Melica ciliata	Melica ciliata elata	Rouy	11257448	2703124
	Kalachoe rechngeri			NONE	100
	Dendbium monthum Teim. & Bi.			NONE	100
	Sonchus littoralis (Kirk) Cockayne	Sonchus littoralis (Kirk) Cockayne	8289939	EXACT	100	SYNONYM	SPECIES	Plantae	Tracheophyta	Magnoliopsida	Asterales	Asteraceae	Sonchus	Sonchus kirkii	Sonchus littoralis	(Kirk) Cockayne	8289939	3105836
	Cypriedium longiolium va. graile (A.HKent) Rofe			NONE	100
	Myrne picrata			NONE	100
	Sida rhombifolia subsp. alnifolia (L.) Ugbor.	Sida rhombifolia subsp. alnifolia (L.) Ugbor.	5617657	EXACT	100	SYNONYM	SUBSPECIES	Plantae	Tracheophyta	Magnoliopsida	Malvales	Malvaceae	Sida	Sida alnifolia	Sida rhombifolia alnifolia	(L.) Ugbor.	5617657	5617272
	Agrstis tenrei Oto			NONE	100
	Gentnella pronqua foa acyea J.M.llett			NONE	100
	Sapota mammosa Mill.	Sapota mammosa Mill.	2884167	EXACT	100	SYNONYM	SPECIES	Plantae	Tracheophyta	Magnoliopsida	Ericales	Sapotaceae	Pouteria	Pouteria sapota	Sapota mammosa	Mill.	2884167	2884162
	Gonora giba	Gongora gibba Dressler	2839166	FUZZY	85	ACCEPTED	SPECIES	Plantae	Tracheophyta	Liliopsida	Asparagales	Orchidaceae	Gongora	Gongora gibba	Gongora gibba	Dressler	2839166
	Saxraga burnsis Hay Sm.			NONE	100
	Dieffenbachia milleri	Dieffenbachia milleri Croat	8006171	EXACT	97	DOUBTFUL	SPECIES	Plantae	Tracheophyta	Liliopsida	Alismatales	Araceae	Dieffenbachia	Dieffenbachia milleri	Dieffenbachia milleri	Croat	8006171
	Cerus alaus va. crasior	Cereus alatus var. crassior Salm-Dyck	12343574	FUZZY	83	SYNONYM	VARIETY	Plantae	Tracheophyta	Magnoliopsida	Caryophyllales	Cactaceae	Pseudorhipsalis	Pseudorhipsalis alata	Cereus alatus crassior	Salm-Dyck	12343574	3955872
	Lobia irasnsis va. pia (B.Rob. & Sean) McVgh	Lobia O.F.Cook	2736108	HIGHERRANK	94	SYNONYM	GENUS	Plantae	Tracheophyta	Liliopsida	Arecales	Arecaceae	Chamaedorea		Lobia	O.F.Cook	2736108	2734376
	Ceratocaryum xerophilum (Pillans) H.P.Linder	Ceratocaryum xerophilum (Pillans) H.P.Linder	2707623	EXACT	100	ACCEPTED	SPECIES	Plantae	Tracheophyta	Liliopsida	Poales	Restionaceae	Ceratocaryum	Ceratocaryum xerophilum	Ceratocaryum xerophilum	(Pillans) H.P.Linder	2707623
	Quecus amblodes Gad.			NONE	100
	Celia phytolcifolia	Celia W.Roelofs, 1874	8336990	HIGHERRANK	92	ACCEPTED	GENUS	Animalia	Arthropoda	Insecta	Coleoptera	Curculionidae	Celia		Celia	W.Roelofs, 1874	8336990
	Rhizobolus butyrosus (Aubl.) J.F.Gmel.	Rhizobolus butyrosus (Aubl.) J.F.Gmel.	3826062	EXACT	100	SYNONYM	SPECIES	Plantae	Tracheophyta	Magnoliopsida	Malpighiales	Caryocaraceae	Caryocar	Caryocar villosum	Rhizobolus butyrosus	(Aubl.) J.F.Gmel.	3826062	3826009
	Acoitum exalatum va. hamtum			NONE	100
	Agetina ramonsis (B.Lob.) R.Ming & H.b.			NONE	100
	Pyrus communis var. microcarpa Cout.	Pyrus communis var. microcarpa Cout.	9493427	EXACT	100	SYNONYM	VARIETY	Plantae	Tracheophyta	Magnoliopsida	Rosales	Rosaceae	Pyrus	Pyrus communis	Pyrus communis microcarpa	Cout.	9493427	7271631
	Libanohamnus cristmontis Cuarec.			NONE	100
	Haplappus panilatus va. virtus A.ay			NONE	100
	Funaria pilifera	Funariaceae	4645	HIGHERRANK	97	ACCEPTED	FAMILY	Plantae	Bryophyta	Bryopsida	Funariales	Funariaceae			Funariaceae		4645
	Achllea milleolium va. lanta			NONE	100
	Eucaptus silvtris Rue			NONE	100
	Aporosa chondroneura (Airy Shaw) Schot	Aporosa chondroneura (Airy Shaw) Schot	5383472	EXACT	100	ACCEPTED	SPECIES	Plantae	Tracheophyta	Magnoliopsida	Malpighiales	Phyllanthaceae	Aporosa	Aporosa chondroneura	Aporosa chondroneura	(Airy Shaw) Schot	5383472
	Anastrphyllum pucneum			NONE	100
	Cirriyllum popeum va. rufcens (Scmp.) Röl			NONE	100
	Didymocarpus macrophyllus	Didymocarpus macrophyllus Wall. ex D.Don	6070204	EXACT	97	ACCEPTED	SPECIES	Plantae	Tracheophyta	Magnoliopsida	Lamiales	Gesneriaceae	Didymocarpus	Didymocarpus macrophyllus	Didymocarpus macrophyllus	Wall. ex D.Don	6070204
	Junus exploatorum E.Wlker			NONE	100
	Alkna hirsussima (Beol.) DC.			NONE	100
	Chaetomitrium auriculatum	Chaetomitrium auriculatum Dixon & Herzog	2669937	EXACT	99	ACCEPTED	SPECIES	Plantae	Bryophyta	Bryopsida	Hypnales	Symphyodontaceae	Chaetomitrium	Chaetomitrium auriculatum	Chaetomitrium auriculatum	Dixon & Herzog	2669937
	Dictypteris viis			NONE	100
	Drydra strta A. S. Gege			NONE	100
	Lepidium pinnatisectum (O.E.Schulz) C.L.Hitchc.	Lepidium pinnatisectum (O.E.Schulz) C.L.Hitchc.	5551969	EXACT	100	ACCEPTED	SPECIES	Plantae	Tracheophyta	Magnoliopsida	Brassicales	Brassicaceae	Lepidium	Lepidium pinnatisectum	Lepidium pinnatisectum	(O.E.Schulz) C.L.Hitchc.	5551969
	Monina pseudoslicifolia	Monnina pseudosalicifolia Ferreyra	4049493	FUZZY	80	ACCEPTED	SPECIES	Plantae	Tracheophyta	Magnoliopsida	Fabales	Polygalaceae	Monnina	Monnina pseudosalicifolia	Monnina pseudosalicifolia	Ferreyra	4049493
	Thyrnthus pilus			NONE	100
	Viburnum deamii var. indianense	Viburnum deamii var. indianense (Rehder) Bush	6369726	EXACT	98	SYNONYM	VARIETY	Plantae	Tracheophyta	Magnoliopsida	Dipsacales	Viburnaceae	Viburnum	Viburnum deamii	Viburnum deamii indianense	(Rehder) Bush	6369726	8111807
	Digiaria ischemum foma prosrata (Ash. & Grabn.) Soó			NONE	100
	Bulboyllum amblnthum			NONE	100
	Cyrtandra edanoi	Cyrtandra edanoi Olivar & Pelser	12175719	EXACT	99	ACCEPTED	SPECIES	Plantae	Tracheophyta	Magnoliopsida	Lamiales	Gesneriaceae	Cyrtandra	Cyrtandra edanoi	Cyrtandra edanoi	Olivar & Pelser	12175719
	Oncotemum nerosum f. orietale	Oncostemum nervosum Baker	3718566	HIGHERRANK	80	ACCEPTED	SPECIES	Plantae	Tracheophyta	Magnoliopsida	Ericales	Primulaceae	Oncostemum	Oncostemum nervosum	Oncostemum nervosum	Baker	3718566
	Sia biclosa Ra.	Sia Giebel, 1861	1725029	HIGHERRANK	94	ACCEPTED	GENUS	Animalia	Arthropoda	Insecta	Orthoptera	Stenopelmatidae	Sia		Sia	Giebel, 1861	1725029
	Solanecio harennensis	Solanecio harennensis Mesfin	3090934	EXACT	99	ACCEPTED	SPECIES	Plantae	Tracheophyta	Magnoliopsida	Asterales	Asteraceae	Solanecio	Solanecio harennensis	Solanecio harennensis	Mesfin	3090934
	Chaica canalculata (Opz) C. Prsl			NONE	100
	Hugia mins En.	Hugia Buckmann, 1904	4628747	HIGHERRANK	92	DOUBTFUL	GENUS	Animalia	Mollusca	Cephalopoda		Hildoceratidae	Hugia		Hugia	Buckmann, 1904	4628747
	Cynanchica tephrocarpa	Cynanchica tephrocarpa (Czern. ex Popov & Chrshan.) P.Caputo & Del Guacchio	12207361	EXACT	99	ACCEPTED	SPECIES	Plantae	Tracheophyta	Magnoliopsida	Gentianales	Rubiaceae	Cynanchica	Cynanchica tephrocarpa	Cynanchica tephrocarpa	(Czern. ex Popov & Chrshan.) P.Caputo & Del Guacchio	12207361
	Erca argntea va. argntea			NONE	100
	Llasia toqan			NONE	100
	Phaseolus fuscus Wall.	Phaseolus fuscus Wall.	5356314	EXACT	100	SYNONYM	SPECIES	Plantae	Tracheophyta	Magnoliopsida	Fabales	Fabaceae	Dunbaria	Dunbaria fusca	Phaseolus fuscus	Wall.	5356314	5356313
	Silne graca			NONE	100
	Aspula braeata (Bos.) Groh.			NONE	100
	Hippeastrum matacum (Ravenna) Christenh. & Byng	Hippeastrum matacum (Ravenna) Christenh. & Byng	11080799	EXACT	100	SYNONYM	SPECIES	Plantae	Tracheophyta	Liliopsida	Asparagales	Amaryllidaceae	Zephyranthes	Zephyranthes mataca	Hippeastrum matacum	(Ravenna) Christenh. & Byng	11080799	10920503
	Beseria ovodea	Besleria ovoidea C.V.Morton	3824478	FUZZY	80	ACCEPTED	SPECIES	Plantae	Tracheophyta	Magnoliopsida	Lamiales	Gesneriaceae	Besleria	Besleria ovoidea	Besleria ovoidea	C.V.Morton	3824478
	Chamaaphis schieana (Schdl.) Kuze			NONE	100
	Scapha cauliflora	Scapha cauliflora Noronha ex DC.	7869802	EXACT	97	SYNONYM	SPECIES	Plantae	Tracheophyta	Magnoliopsida	Ericales	Actinidiaceae	Saurauia	Saurauia cauliflora	Scapha cauliflora	Noronha ex DC.	7869802	3644589
	Dalbrgia barinsis Piere	Dalbergia bariensis Pierre	2968505	FUZZY	89	SYNONYM	SPECIES	Plantae	Tracheophyta	Magnoliopsida	Fabales	Fabaceae	Dalbergia	Dalbergia oliveri	Dalbergia bariensis	Pierre	2968505	2968432
	Salla squaosula Both.			NONE	100
	Hieracium misaucinum subsp. gasterenenese Käser & Zahn	Hieracium misaucinum subsp. gasterenenese Käser & Zahn	6080156	EXACT	100	ACCEPTED	SUBSPECIES	Plantae	Tracheophyta	Magnoliopsida	Asterales	Asteraceae	Hieracium	Hieracium misaucinum	Hieracium misaucinum gasterenenese	Käser & Zahn	6080156
	Chaenrhinum mius (L) Lage			NONE	100
	Panaka longipunculata Per			NONE	100
	Hiptage benghalensis var. cochinchinensis	Hiptage benghalensis var. cochinchinensis Pierre	8778479	EXACT	99	ACCEPTED	VARIETY	Plantae	Tracheophyta	Magnoliopsida	Malpighiales	Malpighiaceae	Hiptage	Hiptage benghalensis	Hiptage benghalensis cochinchinensis	Pierre	8778479
	Steis hins Schtr.			NONE	100
	Hiecium cirtum sup. ustatum			NONE	100
	Aechmea racinae var. erecta	Aechmea racinae var. erecta L.B.Sm.	2698090	EXACT	99	ACCEPTED	VARIETY	Plantae	Tracheophyta	Liliopsida	Poales	Bromeliaceae	Aechmea	Aechmea racinae	Aechmea racinae erecta	L.B.Sm.	2698090
	Onoroma monspliense (Al.) Sprng.			NONE	100
	Distis mahii Ho. fi.			NONE	100
	Rubus pallidus var. gracillimus Progel ex Sudre	Rubus pallidus var. gracillimus Progel ex Sudre	12384029	EXACT	100	SYNONYM	VARIETY	Plantae	Tracheophyta	Magnoliopsida	Rosales	Rosaceae	Rubus	Rubus pallidus	Rubus pallidus gracillimus	Progel ex Sudre	12384029	7391303
	Ignaiana philppica			NONE	100
	Ischylepis helae			NONE	100
	Hieracium atratum subsp. dolichosphaericum Zahn	Hieracium atratum subsp. dolichosphaericum Zahn	4233966	EXACT	100	SYNONYM	SUBSPECIES	Plantae	Tracheophyta	Magnoliopsida	Asterales	Asteraceae	Hieracium	Hieracium dolichosphaericum	Hieracium atratum dolichosphaericum	Zahn	4233966	3135516
	Gomphlobium spasum A.Cnn.			NONE	100
	Ericerodea homama (Hion.) S. F. Ble & Shff			NONE	100
	Pogostemon strigosus (Benth.) Benth.	Pogostemon strigosus (Benth.) Benth.	3899429	EXACT	100	ACCEPTED	SPECIES	Plantae	Tracheophyta	Magnoliopsida	Lamiales	Lamiaceae	Pogostemon	Pogostemon strigosus	Pogostemon strigosus	(Benth.) Benth.	3899429
	Phyllnthus humptanus Jen F.Bunel			NONE	100
	Gerium brepes			NONE	100
	Blepharoglossum elegans (Lindl.) L.Li	Blepharoglossum elegans (Lindl.) L.Li	12268953	EXACT	100	SYNONYM	SPECIES	Plantae	Tracheophyta	Liliopsida	Asparagales	Orchidaceae	Liparis	Liparis elegans	Blepharoglossum elegans	(Lindl.) L.Li	12268953	5306156
	Cayatia eurnema			NONE	100
	Maa cavaniesiana			NONE	100
	Dicranella microdivaricata (Müll.Hal.) Paris	Dicranella microdivaricata (Müll.Hal.) Paris	5282126	EXACT	100	ACCEPTED	SPECIES	Plantae	Bryophyta	Bryopsida	Dicranales	Dicranellaceae	Dicranella	Dicranella microdivaricata	Dicranella microdivaricata	(Müll.Hal.) Paris	5282126
	Eucide rupetris	Eucnide rupestris (Baill.) H.J.Thomps. & W.R.Ernst	2874730	FUZZY	80	ACCEPTED	SPECIES	Plantae	Tracheophyta	Magnoliopsida	Cornales	Loasaceae	Eucnide	Eucnide rupestris	Eucnide rupestris	(Baill.) H.J.Thomps. & W.R.Ernst	2874730
	Bins ferufolia va. foenicifolia (D) Shff			NONE	100
	Anil kurtzii	Anil kurtzii (Harms) Kuntze	7683071	EXACT	98	SYNONYM	SPECIES	Plantae	Tracheophyta	Magnoliopsida	Fabales	Fabaceae	Indigofera	Indigofera kurtzii	Anil kurtzii	(Harms) Kuntze	7683071	8095202
	Micrnthes davdii (Frach.) Losnsk.			NONE	100
	Hymenictyon kuia va. eloatum			NONE	100
	Solanum andigenum var. aymaranum Bukasov & Lechn.	Solanum andigenum var. aymaranum Bukasov & Lechn.	3799637	EXACT	100	SYNONYM	VARIETY	Plantae	Tracheophyta	Magnoliopsida	Solanales	Solanaceae	Solanum	Solanum tuberosum	Solanum andigenum aymaranum	Bukasov & Lechn.	3799637	2930262
	Saxiraga cordgera Hok. fi. & Thoson	Saxifraga cordigera Hook.fil. & Thomson	3753620	HIGHERRANK	80	ACCEPTED	SPECIES	Plantae	Tracheophyta	Magnoliopsida	Saxifragales	Saxifragaceae	Saxifraga	Saxifraga cordigera	Saxifraga cordigera	Hook.fil. & Thomson	3753620
	Lavxia muca Sph			NONE	100
	Iberis linifolia f. denticulata	Iberis linifolia f. denticulata Maire	8266236	EXACT	98	SYNONYM	FORM	Plantae	Tracheophyta	Magnoliopsida	Brassicales	Brassicaceae	Iberis	Iberis carnosa	Iberis linifolia denticulata	Maire	8266236	5377256
	Acaypha brasiiensis va. glarata			NONE	100
	Dioyros hapltylis va. hildeandtii (Güe) H.Prier			NONE	100
	Pimpinella triloba Hegetschw.	Pimpinella triloba Hegetschw.	5538380	EXACT	100	SYNONYM	SPECIES	Plantae	Tracheophyta	Magnoliopsida	Apiales	Apiaceae	Pimpinella	Pimpinella alpina	Pimpinella triloba	Hegetschw.	5538380	7700328
	Roa duftshmidii	Roa Jordan, 1923	2385623	HIGHERRANK	94	ACCEPTED	GENUS	Animalia	Chordata		Perciformes	Chaetodontidae	Roa		Roa	Jordan, 1923	2385623
	Ptychobium bifrum sup. angense (Bar) Bruitt			NONE	100
	Strophanthus kombe var. ledienii (Stein) Staner & Michotte	Strophanthus kombe var. ledienii (Stein) Staner & Michotte	7396627	EXACT	100	SYNONYM	VARIETY	Plantae	Tracheophyta	Magnoliopsida	Gentianales	Apocynaceae	Strophanthus	Strophanthus ledienii	Strophanthus kombe ledienii	(Stein) Staner & Michotte	7396627	3620093
	Amblypogon balnsae			NONE	100
	Stryphdendron raceferum			NONE	100
	Calochlaena novae-guineae (Rosenst.) M.D.Turner & R.A.White	Calochlaena novae-guineae (Rosenst.) M.D.Turner & R.A.White	4195331	EXACT	100	ACCEPTED	SPECIES	Plantae	Tracheophyta	Polypodiopsida	Cyatheales	Dicksoniaceae	Calochlaena	Calochlaena novae-guineae	Calochlaena novae-guineae	(Rosenst.) M.D.Turner & R.A.White	4195331
	Bidns antheoides	Bidens anthemoides (DC.) Sherff	5391915	FUZZY	80	ACCEPTED	SPECIES	Plantae	Tracheophyta	Magnoliopsida	Asterales	Asteraceae	Bidens	Bidens anthemoides	Bidens anthemoides	(DC.) Sherff	5391915
	Ponteria linris			NONE	100
	Dalea watsonii	Dalea watsonii (Rose) Gentry	5612692	EXACT	98	SYNONYM	SPECIES	Plantae	Tracheophyta	Magnoliopsida	Fabales	Fabaceae	Dalea	Dalea albiflora	Dalea watsonii	(Rose) Gentry	5612692	5353372
	Cousarea lofonii	Coussarea loftonii (Dwyer & M.V.Hayden) Dwyer	2904779	FUZZY	80	ACCEPTED	SPECIES	Plantae	Tracheophyta	Magnoliopsida	Gentianales	Rubiaceae	Coussarea	Coussarea loftonii	Coussarea loftonii	(Dwyer & M.V.Hayden) Dwyer	2904779
	Anaalis flavcens va. taipensis J.Fu			NONE	100
	Astragalus meschhedensis Bunge	Astragalus meschhedensis Bunge	5352776	EXACT	100	SYNONYM	SPECIES	Plantae	Tracheophyta	Magnoliopsida	Fabales	Fabaceae	Astragalus	Astragalus verus	Astragalus meschhedensis	Bunge	5352776	5343315
	Antirhinum orotium f. leioarpum Pau			NONE	100
	Cynchum flum Thb. ex Hoof.			NONE	100
	Hieracium friesii hirsutum F. Hanb.	Hieracium friesii subsp. hirsutum F.Hanb.	11033734	EXACT	100	SYNONYM	SUBSPECIES	Plantae	Tracheophyta	Magnoliopsida	Asterales	Asteraceae	Hieracium	Hieracium substrigosum	Hieracium friesii hirsutum	F.Hanb.	11033734	3136314
	Capicum olivaforme Mil.	Capsicum oliviforme Mill.	3798302	FUZZY	86	SYNONYM	SPECIES	Plantae	Tracheophyta	Magnoliopsida	Solanales	Solanaceae	Capsicum	Capsicum annuum	Capsicum oliviforme	Mill.	3798302	2932944
	Disticphyllum longetum Mü. Ha.			NONE	100
	Viola bangiana W.Becker	Viola bangiana W.Becker	5665322	EXACT	100	SYNONYM	SPECIES	Plantae	Tracheophyta	Magnoliopsida	Malpighiales	Violaceae	Viola	Viola boliviana	Viola bangiana	W.Becker	5665322	7997382
	Frainus nira va. pubecens			NONE	100
	Solum bill-okeri Oca			NONE	100
	Achras elengoides (A.DC.) Bedd.	Achras elengoides (A.DC.) Bedd.	11322256	EXACT	100	SYNONYM	SPECIES	Plantae	Tracheophyta	Magnoliopsida	Ericales	Sapotaceae	Xantolis	Xantolis tomentosa	Achras elengoides	(A.DC.) Bedd.	11322256	2883960
	Tropeolum lehmnnii Huges	Tropeolum Nocca, 1793	3828108	HIGHERRANK	92	DOUBTFUL	GENUS	Plantae	Tracheophyta	Magnoliopsida	Geraniales	Geraniaceae	Tropeolum		Tropeolum	Nocca, 1793	3828108
	Hibcus dalbtisii F.Mll.			NONE	100
	Tetramerium oleifolium (Kunth) Spreng.	Tetramerium oleifolium (Kunth) Spreng.	5340641	EXACT	100	SYNONYM	SPECIES	Plantae	Tracheophyta	Magnoliopsida	Gentianales	Rubiaceae	Psychotria	Psychotria oleifolia	Tetramerium oleifolium	(Kunth) Spreng.	5340641	2922179
	Cisus teretfolius			NONE	100
	Caa cysa va. cysa	Caa H.A.Keller & Liede	11723332	HIGHERRANK	94	ACCEPTED	GENUS	Plantae	Tracheophyta	Magnoliopsida	Gentianales	Apocynaceae	Caa		Caa	H.A.Keller & Liede	11723332
	Hamamelis japonica var. megalophylla	Hamamelis japonica var. megalophylla (Koidz.) Kitam.	6711971	EXACT	98	SYNONYM	VARIETY	Plantae	Tracheophyta	Magnoliopsida	Saxifragales	Hamamelidaceae	Hamamelis	Hamamelis japonica	Hamamelis japonica megalophylla	(Koidz.) Kitam.	6711971	7329039
	Quecus crasspocula Tor.	Quercus crassipocula Torr.	2879994	FUZZY	89	SYNONYM	SPECIES	Plantae	Tracheophyta	Magnoliopsida	Fagales	Fagaceae	Quercus	Quercus chrysolepis	Quercus crassipocula	Torr.	2879994	2879984
	Claonea pinnifida (Kuh) DC.			NONE	100
	Pleurothallis microgemma	Pleurothallis microgemma Schltr. ex Hoehne	2782816	EXACT	97	SYNONYM	SPECIES	Plantae	Tracheophyta	Liliopsida	Asparagales	Orchidaceae	Anathallis	Anathallis microphyta	Pleurothallis microgemma	Schltr. ex Hoehne	2782816	2782775
	Bareria keninsis Milbr.	Bareria Juss.	3685683	HIGHERRANK	94	SYNONYM	GENUS	Plantae	Tracheophyta	Magnoliopsida	Metteniusales	Metteniusaceae	Poraqueiba		Bareria	Juss.	3685683	9592390
	Crotaria spisa va. schlhteri Bar f.			NONE	100
	Geoffroea superba	Geoffroea superba Bonpl.	2966699	EXACT	97	SYNONYM	SPECIES	Plantae	Tracheophyta	Magnoliopsida	Fabales	Fabaceae	Geoffroea	Geoffroea spinosa	Geoffroea superba	Bonpl.	2966699	2966693
	Calnthe puslla Fiet			NONE	100
	Pauriantha vertillata (Deld. & T.Dand) N.Hlé			NONE	100
	Palura papyracea	Palura papyracea Nakai	7535090	EXACT	98	SYNONYM	SPECIES	Plantae	Tracheophyta	Magnoliopsida	Ericales	Symplocaceae	Symplocos	Symplocos coreana	Palura papyracea	Nakai	7535090	3644221
	Fouqieria spledens subp. brevflora	Fouquieria splendens Engelm.	2927459	HIGHERRANK	80	ACCEPTED	SPECIES	Plantae	Tracheophyta	Magnoliopsida	Ericales	Fouquieriaceae	Fouquieria	Fouquieria splendens	Fouquieria splendens	Engelm.	2927459
	Pedonum goldscidtianum (Krazl.) Rauhert			NONE	100
	Lagurus schoenanthus	Lagurus schoenanthus Steud.	5677102	EXACT	98	SYNONYM	SPECIES	Plantae	Tracheophyta	Liliopsida	Poales	Poaceae	Cymbopogon	Cymbopogon schoenanthus	Lagurus schoenanthus	Steud.	5677102	7226729
	Erieron alpnus va. khasanus Hoo.f.			NONE	100
	Euomus bodieri H.v.	Euomus C.J.Schoenherr, 1847	1184353	HIGHERRANK	94	ACCEPTED	GENUS	Animalia	Arthropoda	Insecta	Coleoptera	Curculionidae	Euomus		Euomus	C.J.Schoenherr, 1847	1184353
	Plantago longifolia Decne.	Plantago longifolia Decne.	4155585	EXACT	100	SYNONYM	SPECIES	Plantae	Tracheophyta	Magnoliopsida	Lamiales	Plantaginaceae	Plantago	Plantago macrocarpa	Plantago longifolia	Decne.	4155585	3189777
	Bartamia didymcarpa Schmp.			NONE	100
	Linaea tera va. gigtea			NONE	100
	Schultesia hayesii B.L.Rob.	Schultesia hayesii B.L.Rob.	11001061	EXACT	100	SYNONYM	SPECIES	Plantae	Tracheophyta	Magnoliopsida	Gentianales	Gentianaceae	Schultesia	Schultesia brachyptera	Schultesia hayesii	B.L.Rob.	11001061	5414423
	Scavola nubgena	Scaevola nubigena Lauterb.	5569149	FUZZY	80	ACCEPTED	SPECIES	Plantae	Tracheophyta	Magnoliopsida	Asterales	Goodeniaceae	Scaevola	Scaevola nubigena	Scaevola nubigena	Lauterb.	5569149
	Opuia velina F.A.Weber			NONE	100
	Scabiosa crenata var. nevadensis Font Quer	Scabiosa crenata var. nevadensis Font Quer	12272555	EXACT	100	SYNONYM	VARIETY	Plantae	Tracheophyta	Magnoliopsida	Dipsacales	Caprifoliaceae	Lomelosia	Lomelosia pulsatilloides	Scabiosa crenata nevadensis	Font Quer	12272555	7301009
	Campnula genilis Kovnda			NONE	100
	Pseudoachiaria defxa (Schach.) Laurt			NONE	100
	Jamesbrittenia glutinosa	Jamesbrittenia glutinosa (Benth.) Hilliard	3740911	EXACT	99	ACCEPTED	SPECIES	Plantae	Tracheophyta	Magnoliopsida	Lamiales	Scrophulariaceae	Jamesbrittenia	Jamesbrittenia glutinosa	Jamesbrittenia glutinosa	(Benth.) Hilliard	3740911
	Aser retrolexus			NONE	100
	Roa seum sup. serinii (V.) Nyn	Roa Jordan, 1923	2385623	HIGHERRANK	94	ACCEPTED	GENUS	Animalia	Chordata		Perciformes	Chaetodontidae	Roa		Roa	Jordan, 1923	2385623
	Solidago virgaurea Bigelow	Solidago virgaurea Bigelow, 1824	7554372	EXACT	100	DOUBTFUL	SPECIES	Plantae	Tracheophyta	Magnoliopsida	Asterales	Asteraceae	Solidago	Solidago virgaurea	Solidago virgaurea	Bigelow, 1824	7554372
	Nectndra longiaudata			NONE	100
	Davsia nemathylla F.Mll. ex Beh.			NONE	100
	Cyclolejeunea foliorum (Nees) Grolle	Cyclolejeunea foliorum (Nees) Grolle	8313283	EXACT	100	ACCEPTED	SPECIES	Plantae	Marchantiophyta	Jungermanniopsida	Porellales	Lejeuneaceae	Cyclolejeunea	Cyclolejeunea foliorum	Cyclolejeunea foliorum	(Nees) Grolle	8313283
	Boeheria nerosa			NONE	100
	Scornera boeca sup. ebutana O. Bos & Vio			NONE	100
	Dianthus mercurii Heldr.	Dianthus mercurii Heldr.	3810716	EXACT	100	ACCEPTED	SPECIES	Plantae	Tracheophyta	Magnoliopsida	Caryophyllales	Caryophyllaceae	Dianthus	Dianthus mercurii	Dianthus mercurii	Heldr.	3810716
	Hopea purnii M.R.Ameida	Hopea Roxb.	3189685	HIGHERRANK	92	ACCEPTED	GENUS	Plantae	Tracheophyta	Magnoliopsida	Malvales	Dipterocarpaceae	Hopea		Hopea	Roxb.	3189685
	Antrium atainii			NONE	100
	Masdevallia recurvata Luer & Dalström	Masdevallia recurvata Luer & Dalström	2848351	EXACT	100	ACCEPTED	SPECIES	Plantae	Tracheophyta	Liliopsida	Asparagales	Orchidaceae	Masdevallia	Masdevallia recurvata	Masdevallia recurvata	Luer & Dalström	2848351
	Notlia frarans Wullchl. ex H.Fcke			NONE	100
	Strlus marimus Palký			NONE	100
	Zosterophyllanthos titan	Zosterophyllanthos titan (Luer) Szlach. & Kulak	5952200	EXACT	98	SYNONYM	SPECIES	Plantae	Tracheophyta	Liliopsida	Asparagales	Orchidaceae	Pleurothallis	Pleurothallis titan	Zosterophyllanthos titan	(Luer) Szlach. & Kulak	5952200	2786781
	Quecus rour subp. astertricha			NONE	100
	Crus vacvii Rukns	Crus McAlpine, 1998	4789903	HIGHERRANK	92	DOUBTFUL	GENUS	Animalia	Arthropoda	Insecta	Diptera	Micropezidae	Crus		Crus	McAlpine, 1998	4789903
	Dioscorea praehensilis	Dioscorea praehensilis Benth.	2754460	EXACT	99	ACCEPTED	SPECIES	Plantae	Tracheophyta	Liliopsida	Dioscoreales	Dioscoreaceae	Dioscorea	Dioscorea praehensilis	Dioscorea praehensilis	Benth.	2754460
	Euphrbia kitaawae (Huus.) Kitg.			NONE	100
	Antima nobis (Schntes) H.E.K.rtmann			NONE	100
	Sideroxylon wightianum Hook. & Arn.	Sideroxylon wightianum Hook. & Arn.	2883969	EXACT	100	ACCEPTED	SPECIES	Plantae	Tracheophyta	Magnoliopsida	Ericales	Sapotaceae	Sideroxylon	Sideroxylon wightianum	Sideroxylon wightianum	Hook. & Arn.	2883969
	Damaonium subuatum			NONE	100
	Xeres soria va. tes			NONE	100
	Adenocalymma symmetricum Rusby	Adenocalymma symmetricum Rusby	4091111	EXACT	100	SYNONYM	SPECIES	Plantae	Tracheophyta	Magnoliopsida	Lamiales	Bignoniaceae	Pachyptera	Pachyptera kerere	Adenocalymma symmetricum	Rusby	4091111	4094079
	Agrstis ala va. palutris Pan.			NONE	100
	Rus tomenfolius			NONE	100
	Duvaua praecox f. glomerata	Duvaua praecox f. glomerata Griseb.	3659819	EXACT	98	SYNONYM	FORM	Plantae	Tracheophyta	Magnoliopsida	Sapindales	Anacardiaceae	Schinus	Schinus fasciculata	Duvaua praecox glomerata	Griseb.	3659819	7321793
	Homria rhopaocarpa			NONE	100
	Draena pertii			NONE	100
	Azalea glauca var. rosea	Azalea glauca var. rosea H.Jaeger	12292713	EXACT	98	SYNONYM	VARIETY	Plantae	Tracheophyta	Magnoliopsida	Ericales	Ericaceae	Rhododendron	Rhododendron viscosum	Azalea glauca rosea	H.Jaeger	12292713	2883059
	Elshltzia cilata va. minma Naai	Elsholtzia ciliata (Thunb.) Hyl.	2927075	HIGHERRANK	80	ACCEPTED	SPECIES	Plantae	Tracheophyta	Magnoliopsida	Lamiales	Lamiaceae	Elsholtzia	Elsholtzia ciliata	Elsholtzia ciliata	(Thunb.) Hyl.	2927075
	Termalia arooi			NONE	100
	Astrophytum myriostigma var. nudicarpa Fric	Astrophytum myriostigma var. nudicarpa Fric	5623576	EXACT	100	SYNONYM	VARIETY	Plantae	Tracheophyta	Magnoliopsida	Caryophyllales	Cactaceae	Astrophytum	Astrophytum myriostigma	Astrophytum myriostigma nudicarpa	Fric	5623576	7282468
	Caex elta subp. elta			NONE	100
	Hiecium megaense Noe			NONE	100
	Lithospermum froebellii Auct.	Lithospermum froebellii	4062243	EXACT	98	ACCEPTED	SPECIES	Plantae	Tracheophyta	Magnoliopsida	Boraginales	Boraginaceae	Lithospermum	Lithospermum froebellii	Lithospermum froebellii		4062243
	Tius keeanii (C.B.larke) Kunze			NONE	100
	Clerondrum syae J.-Adam			NONE	100
	Polybotrya cylindrica var. frondosa (Fée) Brade	Polybotrya cylindrica var. frondosa (Fée) Brade	7581180	EXACT	100	SYNONYM	VARIETY	Plantae	Tracheophyta	Polypodiopsida	Polypodiales	Dryopteridaceae	Polybotrya	Polybotrya cylindrica	Polybotrya cylindrica frondosa	(Fée) Brade	7581180	4042430
	Droera admirbilis Debert			NONE	100
	Chlis glauscens			NONE	100
	Chomelia longicaudata Rusby	Chomelia longicaudata Rusby	5337324	EXACT	100	SYNONYM	SPECIES	Plantae	Tracheophyta	Magnoliopsida	Gentianales	Rubiaceae	Chomelia	Chomelia spinosa	Chomelia longicaudata	Rusby	5337324	5337321
	Andyala sinata subp. sinata			NONE	100
	Serias longibcteata			NONE	100
	Asplenium jessenii HongM.Liu & H.Schneid.	Asplenium jessenii Hong M.Liu & H.Schneid.	10925715	EXACT	100	ACCEPTED	SPECIES	Plantae	Tracheophyta	Polypodiopsida	Polypodiales	Aspleniaceae	Asplenium	Asplenium jessenii	Asplenium jessenii	Hong M.Liu & H.Schneid.	10925715
	Cabcala erythocarpa va. angusifolia			NONE	100
	Brm weilii f. acuus Po.			NONE	100
	Elaeocarpus trichanthera (Griff.) W.Theob.	Elaeocarpus trichanthera (Griff.) W.Theob.	4031290	EXACT	100	SYNONYM	SPECIES	Plantae	Tracheophyta	Magnoliopsida	Oxalidales	Elaeocarpaceae	Elaeocarpus	Elaeocarpus griffithii	Elaeocarpus trichanthera	(Griff.) W.Theob.	4031290	4030960
	Spheogyne pedunularis			NONE	100
	Gnaplium spitum (Fosk.) Val			NONE	100
	Macrosolen pallens (Wall. ex DC.) Miq.	Macrosolen pallens (Wall. ex DC.) Miq.	5638994	EXACT	100	SYNONYM	SPECIES	Plantae	Tracheophyta	Magnoliopsida	Santalales	Loranthaceae	Macrosolen	Macrosolen cochinchinensis	Macrosolen pallens	(Wall. ex DC.) Miq.	5638994	7287970
	Davllia repns			NONE	100
	Neoya nemosa Korin			NONE	100
	Timonius bogoriensis	Timonius bogoriensis Valeton	2899739	EXACT	99	ACCEPTED	SPECIES	Plantae	Tracheophyta	Magnoliopsida	Gentianales	Rubiaceae	Timonius	Timonius bogoriensis	Timonius bogoriensis	Valeton	2899739
	Pyrehrum chiliohyllum Fish. & C.AMey.			NONE	100
	Teposia nigica Bak.f.			NONE	100
	Chytranthus carneus var. secundiflorus	Chytranthus carneus var. secundiflorus Hauman	7990339	EXACT	98	SYNONYM	VARIETY	Plantae	Tracheophyta	Magnoliopsida	Sapindales	Sapindaceae	Chytranthus	Chytranthus carneus	Chytranthus carneus secundiflorus	Hauman	7990339	3787015
	Vila palutris va. sciahila Laet.	Vilfa palustris P.Beauv., 1812	4146853	HIGHERRANK	80	ACCEPTED	SPECIES	Plantae	Tracheophyta	Liliopsida	Poales	Poaceae	Vilfa	Vilfa palustris	Vilfa palustris	P.Beauv., 1812	4146853
	Rhodostonodaphne moi			NONE	100
	Rosa parnassi	Rosa parnassi Sm. ex Crép.	3002428	EXACT	97	SYNONYM	SPECIES	Plantae	Tracheophyta	Magnoliopsida	Rosales	Rosaceae	Rosa	Rosa heckeliana	Rosa parnassi	Sm. ex Crép.	3002428	3003771
	Lespdeza thunergii subp. patns (Naai) H.Oashi	Lespedeza thunbergii (DC.) Nakai	2955644	HIGHERRANK	80	ACCEPTED	SPECIES	Plantae	Tracheophyta	Magnoliopsida	Fabales	Fabaceae	Lespedeza	Lespedeza thunbergii	Lespedeza thunbergii	(DC.) Nakai	2955644
	Ranuulus drumndii Grne			NONE	100
	Elatine hydropiper var. macropoda (Guss.) Fiori	Elatine hydropiper var. macropoda (Guss.) Fiori	7748132	EXACT	100	SYNONYM	VARIETY	Plantae	Tracheophyta	Magnoliopsida	Malpighiales	Elatinaceae	Elatine	Elatine macropoda	Elatine hydropiper macropoda	(Guss.) Fiori	7748132	8390188
	Andrwsia vena			NONE	100
	Astralus porphocalyx			NONE	100
	Galarhoeus formosanus (Hayata) H.Hara	Galarhoeus formosanus (Hayata) H.Hara	3066907	EXACT	100	SYNONYM	SPECIES	Plantae	Tracheophyta	Magnoliopsida	Malpighiales	Euphorbiaceae	Euphorbia	Euphorbia jolkinii	Galarhoeus formosanus	(Hayata) H.Hara	3066907	3066890
	Leucbryum fracii			NONE	100
	Penemon laevatus va. angtus			NONE	100
	Glandularia aristigera	Glandularia aristigera (S.Moore) Tronc.	5667614	EXACT	98	SYNONYM	SPECIES	Plantae	Tracheophyta	Magnoliopsida	Lamiales	Verbenaceae	Verbena	Verbena aristigera	Glandularia aristigera	(S.Moore) Tronc.	5667614	4083707
	Pasalum teratum			NONE	100
	Panayrus glomatus			NONE	100
	Palicourea buntingii var. glabrior	Palicourea buntingii var. glabrior Steyerm.	2898701	EXACT	98	SYNONYM	VARIETY	Plantae	Tracheophyta	Magnoliopsida	Gentianales	Rubiaceae	Palicourea	Palicourea buntingii	Palicourea buntingii glabrior	Steyerm.	2898701	2898700
	Sonrila primuoides			NONE	100
	Gymntomum phasides Drm.			NONE	100
	Uragoga quinqueradiata (Pol.) Kuntze	Uragoga quinqueradiata (Pol.) Kuntze	2921623	EXACT	100	SYNONYM	SPECIES	Plantae	Tracheophyta	Magnoliopsida	Gentianales	Rubiaceae	Psychotria	Psychotria subsessilis	Uragoga quinqueradiata	(Pol.) Kuntze	2921623	7378972
	Thalctrum foeniclaceum	Thalictrum foeniculaceum Bunge	3929131	FUZZY	80	ACCEPTED	SPECIES	Plantae	Tracheophyta	Magnoliopsida	Ranunculales	Ranunculaceae	Thalictrum	Thalictrum foeniculaceum	Thalictrum foeniculaceum	Bunge	3929131
	Trirtis hia va. saxola Hoa			NONE	100
	Gossypium latifolium var. paniculatum	Gossypium latifolium var. paniculatum (Blanco) Roberty	6376891	EXACT	98	SYNONYM	VARIETY	Plantae	Tracheophyta	Magnoliopsida	Malvales	Malvaceae	Gossypium	Gossypium herbaceum	Gossypium latifolium paniculatum	(Blanco) Roberty	6376891	7278737
	Lycinthes gemnata (Val) Biter			NONE	100
	Gaum serinum			NONE	100
	Sarracenia × wrigleyana Hort. Veitch	Sarracenia ×wrigleyana Hort.Veitch	5421405	EXACT	100	ACCEPTED	SPECIES	Plantae	Tracheophyta	Magnoliopsida	Ericales	Sarraceniaceae	Sarracenia	Sarracenia wrigleyana	Sarracenia wrigleyana	Hort.Veitch	5421405
	Tetrapasandra turens Sheff			NONE	100
	Asum cauderum va. cardihyllum			NONE	100
	Asarum sieboldii f. viride Y.N.Lee	Asarum sieboldii f. viride Y.N.Lee	8715975	EXACT	100	SYNONYM	FORM	Plantae	Tracheophyta	Magnoliopsida	Piperales	Aristolochiaceae	Asarum	Asarum heterotropoides	Asarum sieboldii viride	Y.N.Lee	8715975	7313559
	Lauus nerosa			NONE	100
	Willnowia simex			NONE	100
	Pleroma tomentulosum (Wurdack) P. J. F. Guim. & Michelang.	Pleroma tomentulosum (Wurdack) P.J.F.Guim. & Michelang.	10780314	EXACT	100	ACCEPTED	SPECIES	Plantae	Tracheophyta	Magnoliopsida	Myrtales	Melastomataceae	Pleroma	Pleroma tomentulosum	Pleroma tomentulosum	(Wurdack) P.J.F.Guim. & Michelang.	10780314
	Ruus magniepalus K.Mijer			NONE	100
	Convvulus stachyfolius va. vilsus Haler fi.			NONE	100
	Polygonum dentoceras	Polygonum dentoceras T.M.Schust. & Reveal	8274748	EXACT	98	SYNONYM	SPECIES	Plantae	Tracheophyta	Magnoliopsida	Caryophyllales	Polygonaceae	Polygonella	Polygonella myriophylla	Polygonum dentoceras	T.M.Schust. & Reveal	8274748	5334486
	Asplnium cunatum va. laserpiiifolium			NONE	100
	Ilx insnis He			NONE	100
	Campomanesia aurea var. hatschbachii (Mattos) D.Legrand	Campomanesia aurea var. hatschbachii (Mattos) D.Legrand	3180910	EXACT	100	ACCEPTED	VARIETY	Plantae	Tracheophyta	Magnoliopsida	Myrtales	Myrtaceae	Campomanesia	Campomanesia aurea	Campomanesia aurea hatschbachii	(Mattos) D.Legrand	3180910
	Acaia riogradensis Atahachi & L.Rco	Acacia riograndensis Atahuachi & L.Rico	3974106	FUZZY	89	SYNONYM	SPECIES	Plantae	Tracheophyta	Magnoliopsida	Fabales	Fabaceae	Pseudosenegalia	Pseudosenegalia riograndensis	Acacia riograndensis	Atahuachi & L.Rico	3974106	9799866
	Gypshila polygoides sup. theala (Jb. & Sph) Hak			NONE	100
	Cereus tunilla F.A.C.Weber	Cereus tunilla F.A.C.Weber	5620951	EXACT	100	SYNONYM	SPECIES	Plantae	Tracheophyta	Magnoliopsida	Caryophyllales	Cactaceae	Weberocereus	Weberocereus tunilla	Cereus tunilla	F.A.C.Weber	5620951	7281445
	Ramnda scapgera DC.	Ramonda scapigera DC.	6069506	FUZZY	89	SYNONYM	SPECIES	Plantae	Tracheophyta	Magnoliopsida	Lamiales	Gesneriaceae	Ramonda	Ramonda myconi	Ramonda scapigera	DC.	6069506	5588846
	Lanna lilina	Animalia	1	HIGHERRANK	92	ACCEPTED	KINGDOM	Animalia							Animalia		1
	Asplenium reticulatum	Polypodiales	392	HIGHERRANK	97	ACCEPTED	ORDER	Plantae	Tracheophyta	Polypodiopsida	Polypodiales				Polypodiales		392
	Hibscus heterorichus			NONE	100
	Equetum arvse			NONE	100
	Opuntia ×cardenche Griffiths	Opuntia ×cardenche Griffiths	5620887	EXACT	100	SYNONYM	SPECIES	Plantae	Tracheophyta	Magnoliopsida	Caryophyllales	Cactaceae	Cylindropuntia	Cylindropuntia cardenche	Opuntia cardenche	Griffiths	5620887	3953233
	Aspiistra alta Tilich			NONE	100
	Maaia florunda va. chinsis (Tada) Has.	Maaia Gressitt, 1951	1156554	HIGHERRANK	94	SYNONYM	GENUS	Animalia	Arthropoda	Insecta	Coleoptera	Cerambycidae	Neoxenicotela		Maaia	Gressitt, 1951	1156554	1137061
	Jungermannia porphyroleuca f. suberecta Nees	Jungermannia porphyroleuca f. suberecta Nees	12319639	EXACT	100	SYNONYM	FORM	Plantae	Marchantiophyta	Jungermanniopsida	Jungermanniales	Lophoziaceae	Lophozia	Lophozia ventricosa	Jungermannia porphyroleuca suberecta	Nees	12319639	2689212
	Elyus macgrgorii R.E.rooks & J.J.NCampb.	Elymus macgregorii R.E.Brooks & J.J.N.Campb.	5672390	HIGHERRANK	80	ACCEPTED	SPECIES	Plantae	Tracheophyta	Liliopsida	Poales	Poaceae	Elymus	Elymus macgregorii	Elymus macgregorii	R.E.Brooks & J.J.N.Campb.	5672390
	Stis lapladensis			NONE	100
	Piper boehmeriifolium Wall.	Piper boehmeriifolium Wall.	7305622	EXACT	100	SYNONYM	SPECIES	Plantae	Tracheophyta	Magnoliopsida	Piperales	Piperaceae	Piper	Piper boehmeriifolium	Piper boehmeriifolium	Wall.	7305622	8411176
	Endoogon gardnrianus			NONE	100
	Rus humusus pres inctus			NONE	100
	Campylopus mozambicus P. de la Varde	Campylopus mozambicus P.de la Varde	8053432	EXACT	100	SYNONYM	SPECIES	Plantae	Bryophyta	Bryopsida	Dicranales	Leucobryaceae	Campylopus	Campylopus cambouei	Campylopus mozambicus	P.de la Varde	8053432	5281878
	Vertiordia linleyi subp. pururea	Verticordia lindleyi Schauer	5420118	HIGHERRANK	80	ACCEPTED	SPECIES	Plantae	Tracheophyta	Magnoliopsida	Myrtales	Myrtaceae	Verticordia	Verticordia lindleyi	Verticordia lindleyi	Schauer	5420118
	Bela haii	Bela Leach, 1847	10711026	HIGHERRANK	92	ACCEPTED	GENUS	Animalia	Mollusca	Gastropoda	Neogastropoda	Mangeliidae	Bela		Bela	Leach, 1847	10711026
	Fernandezia verrucosa Lindl.	Fernandezia verrucosa Lindl.	8679751	EXACT	100	SYNONYM	SPECIES	Plantae	Tracheophyta	Liliopsida	Asparagales	Orchidaceae	Lockhartia	Lockhartia oerstedii	Fernandezia verrucosa	Lindl.	8679751	5307781
	Aritida lutecens va. marlthii (Hak.) Stpf			NONE	100
	Queus sessiflora f. lobata Chst			NONE	100
	Herniaria algarvica	Herniaria algarvica Chaudhri	3594304	EXACT	99	ACCEPTED	SPECIES	Plantae	Tracheophyta	Magnoliopsida	Caryophyllales	Caryophyllaceae	Herniaria	Herniaria algarvica	Herniaria algarvica	Chaudhri	3594304
	Scheflera hainaensis			NONE	100
	Sisyrchium elri Grne			NONE	100
	Alepyrum muelleri	Alepyrum muelleri Hook.f.	5287480	EXACT	98	SYNONYM	SPECIES	Plantae	Tracheophyta	Liliopsida	Poales	Restionaceae	Centrolepis	Centrolepis glabra	Alepyrum muelleri	Hook.f.	5287480	5287478
	Anapalis flavscens roea Y. Lig	Anaphalis flavescens Hand.-Mazz.	3136994	HIGHERRANK	80	ACCEPTED	SPECIES	Plantae	Tracheophyta	Magnoliopsida	Asterales	Asteraceae	Anaphalis	Anaphalis flavescens	Anaphalis flavescens	Hand.-Mazz.	3136994
	Phum boiieri Bom.			NONE	100
	Jasminum triphyllum	Jasminum triphyllum Merr.	3684552	EXACT	98	SYNONYM	SPECIES	Plantae	Tracheophyta	Magnoliopsida	Lamiales	Oleaceae	Jasminum	Jasminum didymum	Jasminum triphyllum	Merr.	3684552	7326217
	Melca armna			NONE	100
	Acia lentillata F.Mll.			NONE	100
	Crypsinus induratus (Baker) Parris	Crypsinus induratus (Baker) Parris	5649790	EXACT	100	SYNONYM	SPECIES	Plantae	Tracheophyta	Polypodiopsida	Polypodiales	Polypodiaceae	Selliguea	Selliguea enervis	Crypsinus induratus	(Baker) Parris	5649790	4024966
	Mimsops erythoxyla			NONE	100
	Alchilla perabra			NONE	100
	Hemionitis breweri (D.C.Eaton) Christenh.	Hemionitis breweri (D.C.Eaton) Christenh.	9694068	EXACT	100	SYNONYM	SPECIES	Plantae	Tracheophyta	Polypodiopsida	Polypodiales	Pteridaceae	Pellaea	Pellaea breweri	Hemionitis breweri	(D.C.Eaton) Christenh.	9694068	8223782
	Platago pflnzii va. granidens Pig.			NONE	100
	Cypharpa kuhlwniana Per			NONE	100
	Cystopteris acuta	Cystopteris acuta Fée	4015266	EXACT	98	SYNONYM	SPECIES	Plantae	Tracheophyta	Polypodiopsida	Polypodiales	Cystopteridaceae	Cystopteris	Cystopteris diaphana	Cystopteris acuta	Fée	4015266	4015015
	Carca sphaeocarpa Garcí-Barr. & HernCam.	Carica sphaerocarpa García-Barr. & Hern.Cam.	3838661	FUZZY	89	SYNONYM	SPECIES	Plantae	Tracheophyta	Magnoliopsida	Brassicales	Caricaceae	Vasconcellea	Vasconcellea sphaerocarpa	Carica sphaerocarpa	García-Barr. & Hern.Cam.	3838661	3838718
	Pepomia hiii			NONE	100
	Trapa bicornis var. taiwanensis (Nakai) Z. T. Xiong	Trapa bicornis var. taiwanensis (Nakai) Z.T.Xiong	4204468	EXACT	100	SYNONYM	VARIETY	Plantae	Tracheophyta	Magnoliopsida	Myrtales	Lythraceae	Trapa	Trapa natans	Trapa bicornis taiwanensis	(Nakai) Z.T.Xiong	4204468	4204450
	Arais sablosa			NONE	100
	Mastibryum aspeimum			NONE	100
	Mayepea diversifolia (Miq.) Kuntze	Mayepea diversifolia (Miq.) Kuntze	3682379	EXACT	100	SYNONYM	SPECIES	Plantae	Tracheophyta	Magnoliopsida	Lamiales	Oleaceae	Chionanthus	Chionanthus diversifolius	Mayepea diversifolia	(Miq.) Kuntze	3682379	7608000
	Selencereus werklei (F.A.CWeber) Briton & Roe	Selenicereus wercklei (F.A.C.Weber) Britton & Rose	3942059	FUZZY	85	SYNONYM	SPECIES	Plantae	Tracheophyta	Magnoliopsida	Caryophyllales	Cactaceae	Selenicereus	Selenicereus inermis	Selenicereus wercklei	(F.A.C.Weber) Britton & Rose	3942059	11001508
	Andsace bidtata K.ch			NONE	100
	Cremanium rotundifolium	Cremanium rotundifolium D.Don	3857837	EXACT	98	SYNONYM	SPECIES	Plantae	Tracheophyta	Magnoliopsida	Myrtales	Melastomataceae	Miconia	Miconia rotundifolia	Cremanium rotundifolium	D.Don	3857837	3868465
	Campnula patla va. paucflora	Campanula patula L.	5410564	HIGHERRANK	80	ACCEPTED	SPECIES	Plantae	Tracheophyta	Magnoliopsida	Asterales	Campanulaceae	Campanula	Campanula patula	Campanula patula	L.	5410564
	Pis squosa			NONE	100
	Prunus domestica var. insititia	Prunus domestica var. insititia (L.) B.Boivin, 1966	6449311	EXACT	97	SYNONYM	VARIETY	Plantae	Tracheophyta	Magnoliopsida	Rosales	Rosaceae	Prunus	Prunus domestica	Prunus domestica insititia	(L.) B.Boivin, 1966	6449311	7409013
	Loncera pilsa Wild. ex Kuth			NONE	100
	Cynkis anguspetala va. speosa (Ri.) H.Prier			NONE	100
	Colura pulcherrima var. pulcherrima	Colura pulcherrima var. pulcherrima	8722677	EXACT	99	ACCEPTED	VARIETY	Plantae	Marchantiophyta	Jungermanniopsida	Porellales	Lejeuneaceae	Colura	Colura pulcherrima	Colura pulcherrima pulcherrima		8722677
	Gonoobus aristolchioides	Gonolobus aristolochioides Kunth	3572248	FUZZY	80	ACCEPTED	SPECIES	Plantae	Tracheophyta	Magnoliopsida	Gentianales	Apocynaceae	Gonolobus	Gonolobus aristolochioides	Gonolobus aristolochioides	Kunth	3572248
	Crotaria orthlada We. ex Bar			NONE	100
	Baloskion longipes	Baloskion longipes (L.A.S.Johnson & O.D.Evans) B.G.Briggs & L.A.S.Johnson	2706959	EXACT	99	ACCEPTED	SPECIES	Plantae	Tracheophyta	Liliopsida	Poales	Restionaceae	Baloskion	Baloskion longipes	Baloskion longipes	(L.A.S.Johnson & O.D.Evans) B.G.Briggs & L.A.S.Johnson	2706959
	Wormsioldia rehii			NONE	100
	Onis laxlora f. elens Ši.			NONE	100
	Leskeodon andicola (Spruce ex Mitt.) Broth.	Leskeodon andicola (Spruce ex Mitt.) Broth.	2669475	EXACT	100	ACCEPTED	SPECIES	Plantae	Bryophyta	Bryopsida	Hookeriales	Daltoniaceae	Leskeodon	Leskeodon andicola	Leskeodon andicola	(Spruce ex Mitt.) Broth.	2669475
	Valerinoides nelonii			NONE	100
	Serias granflora au. non Oer			NONE	100
	Cynanchum linifolium (Balf.fil.) Bullock ex G.B.Popov	Cynanchum linifolium (Balf.fil.) Bullock ex G.B.Popov	7949580	EXACT	100	SYNONYM	SPECIES	Plantae	Tracheophyta	Magnoliopsida	Gentianales	Apocynaceae	Vincetoxicum	Vincetoxicum linifolium	Cynanchum linifolium	(Balf.fil.) Bullock ex G.B.Popov	7949580	5525538
	Phyllnthus fractflexus M.Shmid			NONE	100
	Phelium squalosum sup. linre			NONE	100
	Boeica ornithocephalantha F.Wen	Boeica ornithocephalantha F.Wen, T.V.Do & Y.G.Wei	10781886	EXACT	100	ACCEPTED	SPECIES	Plantae	Tracheophyta	Magnoliopsida	Lamiales	Gesneriaceae	Boeica	Boeica ornithocephalantha	Boeica ornithocephalantha	F.Wen, T.V.Do & Y.G.Wei	10781886
	Soleotus purpreus (La.) Steen			NONE	100
	Siditis scyica			NONE	100
	Lonchocarpus comitensis Pittier	Lonchocarpus comitensis Pittier	2969150	EXACT	100	ACCEPTED	SPECIES	Plantae	Tracheophyta	Magnoliopsida	Fabales	Fabaceae	Lonchocarpus	Lonchocarpus comitensis	Lonchocarpus comitensis	Pittier	2969150
	Caex jaciana va. tsukuensis			NONE	100
	Coza stenhylla			NONE	100
	Zoegea baldschuanica C. Winkl.	Zoegea baldschuanica C.Winkl.	3099015	EXACT	100	SYNONYM	SPECIES	Plantae	Tracheophyta	Magnoliopsida	Asterales	Asteraceae	Zoegea	Zoegea crinita	Zoegea baldschuanica	C.Winkl.	3099015	7336866
	Pier savgii C.C.			NONE	100
	Juscia parvolia La.			NONE	100
	Glosocomia clematidea (Schrenk) Fisch. ex Regel	Glosocomia clematidea (Schrenk ex Fisch. & C.A.Mey.) Fisch. ex Regel	7581027	EXACT	100	SYNONYM	SPECIES	Plantae	Tracheophyta	Magnoliopsida	Asterales	Campanulaceae	Codonopsis	Codonopsis clematidea	Glosocomia clematidea	(Schrenk ex Fisch. & C.A.Mey.) Fisch. ex Regel	7581027	8569825
	Taeitis pinata va. pinata	Taenitis pinnata var. pinnata	3747322	FUZZY	86	ACCEPTED	VARIETY	Plantae	Tracheophyta	Polypodiopsida	Polypodiales	Pteridaceae	Taenitis	Taenitis pinnata	Taenitis pinnata pinnata		3747322
	Plema stipaceum			NONE	100
	Lipochaeta degeneri Sherff	Lipochaeta degeneri Sherff	5390922	EXACT	100	ACCEPTED	SPECIES	Plantae	Tracheophyta	Magnoliopsida	Asterales	Asteraceae	Lipochaeta	Lipochaeta degeneri	Lipochaeta degeneri	Sherff	5390922
	Gyroaryum opposiifolium Valés			NONE	100
	Tapeichilos pubcens			NONE	100
	Chiloschista parishii Seidenf.	Chiloschista parishii Seidenf.	2847804	EXACT	100	ACCEPTED	SPECIES	Plantae	Tracheophyta	Liliopsida	Asparagales	Orchidaceae	Chiloschista	Chiloschista parishii	Chiloschista parishii	Seidenf.	2847804
	Desmncus demerranus			NONE	100
	Poia pygea			NONE	100
	Amerimnon cochinchinense Pierre	Amerimnon cochinchinense Pierre	3967163	EXACT	100	SYNONYM	SPECIES	Plantae	Tracheophyta	Magnoliopsida	Fabales	Fabaceae	Dalbergia	Dalbergia cochinchinensis	Amerimnon cochinchinense	Pierre	3967163	2968506
	Smiax bon-nox va. horida			NONE	100
	Muhleergia emeleyi Vay			NONE	100
	Sciodaphyllum maguireorum	Sciodaphyllum maguireorum (Frodin) Lowry, G.M.Plunkett & M.M.Mora	11383472	EXACT	99	ACCEPTED	SPECIES	Plantae	Tracheophyta	Magnoliopsida	Apiales	Araliaceae	Sciodaphyllum	Sciodaphyllum maguireorum	Sciodaphyllum maguireorum	(Frodin) Lowry, G.M.Plunkett & M.M.Mora	11383472
	Neohozeaua fimbiata J.Drnsf.			NONE	100
	Lasea oreoeris	Lasea Gray, 1842	4591731	HIGHERRANK	94	SYNONYM	GENUS	Animalia	Mollusca	Bivalvia	Galeommatida	Lasaeidae	Lasaea		Lasea	Gray, 1842	4591731	2287176
	Eumachia obovoidea subsp. villosistipula (Verdc.) C.M.Taylor	Eumachia obovoidea subsp. villosistipula (Verdc.) C.M.Taylor	10922568	EXACT	100	ACCEPTED	SUBSPECIES	Plantae	Tracheophyta	Magnoliopsida	Gentianales	Rubiaceae	Eumachia	Eumachia obovoidea	Eumachia obovoidea villosistipula	(Verdc.) C.M.Taylor	10922568
	Ocoea pharomahrosorum GómezLaur.	Ocotea pharomachrosorum Gómez-Laur.	4176741	FUZZY	89	ACCEPTED	SPECIES	Plantae	Tracheophyta	Magnoliopsida	Laurales	Lauraceae	Ocotea	Ocotea pharomachrosorum	Ocotea pharomachrosorum	Gómez-Laur.	4176741
	Solum setulostylum			NONE	100
	Olearia alpina	Olearia Moench	3148688	HIGHERRANK	97	ACCEPTED	GENUS	Plantae	Tracheophyta	Magnoliopsida	Asterales	Asteraceae	Olearia		Olearia	Moench	3148688
	Astrgalus cysosus	Astragalus cystosus Zarre & Podlech	5631302	FUZZY	80	ACCEPTED	SPECIES	Plantae	Tracheophyta	Magnoliopsida	Fabales	Fabaceae	Astragalus	Astragalus cystosus	Astragalus cystosus	Zarre & Podlech	5631302
	Tetrterys acutolia Grib.			NONE	100
	Vicia vulgaris var. equina Gray	Vicia vulgaris var. equina Gray	11388487	EXACT	100	SYNONYM	VARIETY	Plantae	Tracheophyta	Magnoliopsida	Fabales	Fabaceae	Vicia	Vicia faba	Vicia vulgaris equina	Gray	11388487	2974832
	Lycoodium dentiulatum L.	Lycopodium denticulatum L.	3991043	FUZZY	89	SYNONYM	SPECIES	Plantae	Tracheophyta	Lycopodiopsida	Selaginellales	Selaginellaceae	Selaginella	Selaginella denticulata	Lycopodium denticulatum	L.	3991043	3709954
	Calium bicor va. tranarens			NONE	100
	Cissus striata var. chilensis Suess.	Cissus striata var. chilensis Suess.	4054866	EXACT	100	SYNONYM	VARIETY	Plantae	Tracheophyta	Magnoliopsida	Vitales	Vitaceae	Clematicissus	Clematicissus striata	Cissus striata chilensis	Suess.	4054866	7961424
	Evolulus alsioides va. villosssimus			NONE	100
	Acapha comnis va. inteedia MülArg.			NONE	100
	Pedicularis pygmaea subsp. deqinensis H.Wang	Pedicularis pygmaea subsp. deqinensis H.Wang	3739792	EXACT	100	ACCEPTED	SUBSPECIES	Plantae	Tracheophyta	Magnoliopsida	Lamiales	Orobanchaceae	Pedicularis	Pedicularis pygmaea	Pedicularis pygmaea deqinensis	H.Wang	3739792
	Erisyce markiana va. grailis (F. Riter) Kat.	Eriosyce marksiana (F.Ritter) Katt.	7280213	HIGHERRANK	80	ACCEPTED	SPECIES	Plantae	Tracheophyta	Magnoliopsida	Caryophyllales	Cactaceae	Eriosyce	Eriosyce marksiana	Eriosyce marksiana	(F.Ritter) Katt.	7280213
	Areria sesa Wid.			NONE	100
	Amyris lypelata Steud.	Amyris lypelata Steud.	5594913	EXACT	100	SYNONYM	SPECIES	Plantae	Tracheophyta	Magnoliopsida	Sapindales	Sapindaceae	Hypelate	Hypelate trifoliata	Amyris lypelata	Steud.	5594913	3189972
	Cynachum offiinale			NONE	100
	Fis ruslii Wa.			NONE	100
	Sauvetrea alpestris	Sauvetrea alpestris (Lindl.) Szlach.	2826966	EXACT	98	SYNONYM	SPECIES	Plantae	Tracheophyta	Liliopsida	Asparagales	Orchidaceae	Maxillaria	Maxillaria alpestris	Sauvetrea alpestris	(Lindl.) Szlach.	2826966	5318629
	Epidndrum dentferum	Epidendrum dentiferum Ames & C.Schweinf.	5319689	FUZZY	80	ACCEPTED	SPECIES	Plantae	Tracheophyta	Liliopsida	Asparagales	Orchidaceae	Epidendrum	Epidendrum dentiferum	Epidendrum dentiferum	Ames & C.Schweinf.	5319689
	Tecria dexa			NONE	100
	Clematis parviloba var. puberula (Hook.f. & Thomson) Kuntze	Clematis parviloba Gardner & Champ.	7277979	EXACT	84	ACCEPTED	SPECIES	Plantae	Tracheophyta	Magnoliopsida	Ranunculales	Ranunculaceae	Clematis	Clematis parviloba	Clematis parviloba	Gardner & Champ.	7277979
	Teurium flaum subar. maiei	Teucrium flavum L.	3887754	HIGHERRANK	80	ACCEPTED	SPECIES	Plantae	Tracheophyta	Magnoliopsida	Lamiales	Lamiaceae	Teucrium	Teucrium flavum	Teucrium flavum	L.	3887754
	Abemoa micrhylla			NONE	100
	Thamnosma somalensis	Thamnosma somalensis Thulin	3835907	EXACT	99	ACCEPTED	SPECIES	Plantae	Tracheophyta	Magnoliopsida	Sapindales	Rutaceae	Thamnosma	Thamnosma somalensis	Thamnosma somalensis	Thulin	3835907
	Assnia biumbllata Kunze			NONE	100
	Vis wuhansis C.Li			NONE	100
	Munronia lancifolia Aver. & K.S.Nguyen	Munronia lancifolia Aver. & K.S.Nguyen	10829099	EXACT	100	ACCEPTED	SPECIES	Plantae	Tracheophyta	Magnoliopsida	Sapindales	Meliaceae	Munronia	Munronia lancifolia	Munronia lancifolia	Aver. & K.S.Nguyen	10829099
	Bereris malipensis C.YWu & S.YBao			NONE	100
	Sem arbeum Ma.			NONE	100
	Gomphia rotundifolia Fielding & Gardner	Gomphia rotundifolia Fielding & Gardner	3694970	EXACT	100	SYNONYM	SPECIES	Plantae	Tracheophyta	Magnoliopsida	Malpighiales	Ochnaceae	Ouratea	Ouratea rotundifolia	Gomphia rotundifolia	Fielding & Gardner	3694970	3694962
	Ceratoephalus decubens va. doroncoides (D.) Kunze			NONE	100
	Aspnium aurum va. foenilaceum (Kuh) Bar			NONE	100
	Pylaisia hamata (Mitt.) Cardot	Pylaisia hamata (Mitt.) Cardot	7432521	EXACT	100	SYNONYM	SPECIES	Plantae	Bryophyta	Bryopsida	Hypnales	Pylaisiaceae	Pylaisia	Pylaisia falcata	Pylaisia hamata	(Mitt.) Cardot	7432521	2682511
	Weigltia spectbilis (Stadl.) Lunell			NONE	100
	Cystteris fralis subr. woodoides Chst			NONE	100
	Panicum flacciflorum Stapf	Panicum flacciflorum Stapf	4145552	EXACT	100	SYNONYM	SPECIES	Plantae	Tracheophyta	Liliopsida	Poales	Poaceae	Adenochloa	Adenochloa flacciflora	Panicum flacciflorum	Stapf	4145552	9293522
	Agve victorie-reginae f. stoloifera			NONE	100
	Nototchium sandcense sup. lanense Shff			NONE	100
	Hexadesmia confusa Schltr.	Hexadesmia confusa Schltr.	2847112	EXACT	100	SYNONYM	SPECIES	Plantae	Tracheophyta	Liliopsida	Asparagales	Orchidaceae	Scaphyglottis	Scaphyglottis confusa	Hexadesmia confusa	Schltr.	2847112	2847110
	Alchmilla fisa va. villsula	Alchemilla fissa var. villosula Gremli	8312333	FUZZY	83	SYNONYM	VARIETY	Plantae	Tracheophyta	Magnoliopsida	Rosales	Rosaceae	Alchemilla	Alchemilla helvetica	Alchemilla fissa villosula	Gremli	8312333	7542521
	Eurps empetfolius sup. empetfolius			NONE	100
	Dumasia oblongifoliolata	Dumasia oblongifoliolata F.T.Wang & Tang	2955835	EXACT	97	ACCEPTED	SPECIES	Plantae	Tracheophyta	Magnoliopsida	Fabales	Fabaceae	Dumasia	Dumasia oblongifoliolata	Dumasia oblongifoliolata	F.T.Wang & Tang	2955835
	Thyus serpllum f. vularis Wim. & Grb.	Thymus serpyllum L.	6409622	HIGHERRANK	80	ACCEPTED	SPECIES	Plantae	Tracheophyta	Magnoliopsida	Lamiales	Lamiaceae	Thymus	Thymus serpyllum	Thymus serpyllum	L.	6409622
	Eragstis turda va. ivonsis			NONE	100
	Pleurandropsis phebalioides	Pleurandropsis phebalioides Baill.	3836582	EXACT	98	SYNONYM	SPECIES	Plantae	Tracheophyta	Magnoliopsida	Sapindales	Rutaceae	Asterolasia	Asterolasia phebalioides	Pleurandropsis phebalioides	Baill.	3836582	8409846
	Aspdium subsagniaceum			NONE	100
	Psalium obtulobum			NONE	100
	Alstonia montana	Alstonia montana Turrill	5535613	EXACT	98	SYNONYM	SPECIES	Plantae	Tracheophyta	Magnoliopsida	Gentianales	Apocynaceae	Alstonia	Alstonia costata	Alstonia montana	Turrill	5535613	8222559
	Ischnsiphon petilatus (Ruge) L.Andrsson			NONE	100
	Sepltia sucba Grle			NONE	100
	Bulbophyllum mayae	Bulbophyllum mayae A.D.Hawkes	2845580	EXACT	98	SYNONYM	SPECIES	Plantae	Tracheophyta	Liliopsida	Asparagales	Orchidaceae	Bulbophyllum	Bulbophyllum peyrotii	Bulbophyllum mayae	A.D.Hawkes	2845580	2845579
	Phyurus lehmnnii Schtr.			NONE	100
	Cax speirtachya Sw. ex Sm.			NONE	100
	Pleurotaenium truncatum (Brébisson ex Ralfs) Nägeli	Pleurotaenium truncatum (Brébisson ex Ralfs) Nägeli	7511271	EXACT	100	ACCEPTED	SPECIES	Plantae	Charophyta	Conjugatophyceae	Desmidiales		Pleurotaenium	Pleurotaenium truncatum	Pleurotaenium truncatum	(Brébisson ex Ralfs) Nägeli	7511271
	Latyrus lanzertii va. ariznicus (Briton) S.L.elsh	Latyrus P.P.Carpenter, 1857	3243390	HIGHERRANK	93	SYNONYM	GENUS	Animalia	Mollusca	Gastropoda	Neogastropoda	Fasciolariidae	Latirus		Latyrus	P.P.Carpenter, 1857	3243390	2303986
	Escheachia ulmolia (Burfil.) G.Lesom			NONE	100
	Hypericum monanthemum Hook. fil. & Thomson ex Dyer	Hypericum monanthemum Hook.fil. & Thomson ex Dyer	7330320	EXACT	100	ACCEPTED	SPECIES	Plantae	Tracheophyta	Magnoliopsida	Malpighiales	Hypericaceae	Hypericum	Hypericum monanthemum	Hypericum monanthemum	Hook.fil. & Thomson ex Dyer	7330320
	Caea lobta			NONE	100
	Bins invocrata Ph.			NONE	100
	Carex crassicaulis Franch.	Carex crassicaulis Franch.	2722017	EXACT	100	SYNONYM	SPECIES	Plantae	Tracheophyta	Liliopsida	Poales	Cyperaceae	Carex	Carex foliosissima	Carex crassicaulis	Franch.	2722017	7227125
	Trilium rivle			NONE	100
	Nivia aestalis Moch			NONE	100
	Ampelopsis quinquefolia var. heptaphylla A.Gray	Ampelopsis quinquefolia var. heptaphylla A.Gray	4055407	EXACT	100	SYNONYM	VARIETY	Plantae	Tracheophyta	Magnoliopsida	Vitales	Vitaceae	Parthenocissus	Parthenocissus quinquefolia	Ampelopsis quinquefolia heptaphylla	A.Gray	4055407	3039194
	Lipia valerinoides Wap.			NONE	100
	Coccopselum brionii			NONE	100
	Meconopsis castanea	Meconopsis castanea H.Ohba, Tosh.Yoshida & H.Sun	7565655	EXACT	99	ACCEPTED	SPECIES	Plantae	Tracheophyta	Magnoliopsida	Ranunculales	Papaveraceae	Meconopsis	Meconopsis castanea	Meconopsis castanea	H.Ohba, Tosh.Yoshida & H.Sun	7565655
	Heraleum leichlinii			NONE	100
	Echinactus octonus G.n			NONE	100
	Saussurea angustifolia var. yukonensis A. E. Porsild	Saussurea angustifolia var. yukonensis A.E.Porsild	5704453	EXACT	100	ACCEPTED	VARIETY	Plantae	Tracheophyta	Magnoliopsida	Asterales	Asteraceae	Saussurea	Saussurea angustifolia	Saussurea angustifolia yukonensis	A.E.Porsild	5704453
	Catleya angreri (Past) VanDnBerg	Cattleya angereri (Pabst) VanDenBerg	11253703	FUZZY	85	SYNONYM	SPECIES	Plantae	Tracheophyta	Liliopsida	Asparagales	Orchidaceae	Cattleya	Cattleya angereri	Cattleya angereri	(Pabst) VanDenBerg	11253703	2812159
	Asca feuieana Krazl.	Asca von Heyden, 1826	2185555	HIGHERRANK	94	ACCEPTED	GENUS	Animalia	Arthropoda	Arachnida	Mesostigmata	Ascidae	Asca		Asca	von Heyden, 1826	2185555
	Draba dubia subsp. laevipes	Draba dubia subsp. laevipes (DC.) Braun-Blanq.	3049978	EXACT	98	SYNONYM	SUBSPECIES	Plantae	Tracheophyta	Magnoliopsida	Brassicales	Brassicaceae	Draba	Draba dubia	Draba dubia laevipes	(DC.) Braun-Blanq.	3049978	3049974
	Gosamia hitkihorei			NONE	100
	Calis cuneolia va. biartata			NONE	100
	Microdesmis yafungana J.Léonard	Microdesmis yafungana J.Léonard	3075542	EXACT	100	ACCEPTED	SPECIES	Plantae	Tracheophyta	Magnoliopsida	Malpighiales	Pandaceae	Microdesmis	Microdesmis yafungana	Microdesmis yafungana	J.Léonard	3075542
	Prevstea racmosa			NONE	100
	Sauurea subaulis			NONE	100
	Guettarda acuminata	Guettarda acuminata Sieber ex DC.	2924419	EXACT	97	SYNONYM	SPECIES	Plantae	Tracheophyta	Magnoliopsida	Gentianales	Rubiaceae	Antirhea	Antirhea borbonica	Guettarda acuminata	Sieber ex DC.	2924419	7067424
	Macaanga graana			NONE	100
	Masdallia iga va. citna			NONE	100
	Syngonanthus gracilis var. recurvifolius	Syngonanthus gracilis var. recurvifolius Ruhland	2690058	EXACT	98	SYNONYM	VARIETY	Plantae	Tracheophyta	Liliopsida	Poales	Eriocaulaceae	Syngonanthus	Syngonanthus gracilis	Syngonanthus gracilis recurvifolius	Ruhland	2690058	2690034
	Solnum dolichstigma Buksov			NONE	100
	Pilella zizna sup. pachhyes	Pilella Odin, 2008	4577427	HIGHERRANK	92	DOUBTFUL	GENUS	Protozoa	Calcitarcha				Pilella		Pilella	Odin, 2008	4577427
	Saxifraga stolonifera var. immaculata	Saxifraga stolonifera var. immaculata (Diels) Hand.-Mazz.	7589233	EXACT	98	SYNONYM	VARIETY	Plantae	Tracheophyta	Magnoliopsida	Saxifragales	Saxifragaceae	Saxifraga	Saxifraga stolonifera	Saxifraga stolonifera immaculata	(Diels) Hand.-Mazz.	7589233	3032762
	Gynra albiaulis	Gynura albicaulis W.W.Sm.	3139965	FUZZY	80	ACCEPTED	SPECIES	Plantae	Tracheophyta	Magnoliopsida	Asterales	Asteraceae	Gynura	Gynura albicaulis	Gynura albicaulis	W.W.Sm.	3139965
	Cheinthes arequensis			NONE	100
	Sedum muscoideum Rose	Sedum muscoideum Rose	5690272	EXACT	100	ACCEPTED	SPECIES	Plantae	Tracheophyta	Magnoliopsida	Saxifragales	Crassulaceae	Sedum	Sedum muscoideum	Sedum muscoideum	Rose	5690272
	Echinlaena ecuadriana Fig.			NONE	100
	Spaina townsdii_x H.Gves & J.Gves			NONE	100
	Myrsine crassiramea	Myrsine crassiramea (A.C.Sm.) Ricketson & Pipoly	7843987	EXACT	99	ACCEPTED	SPECIES	Plantae	Tracheophyta	Magnoliopsida	Ericales	Primulaceae	Myrsine	Myrsine crassiramea	Myrsine crassiramea	(A.C.Sm.) Ricketson & Pipoly	7843987
	Sentes smilaifolia (Scrbn.) Hithc.			NONE	100
	Diaerus beranus Kuze			NONE	100
	Equisetum ferrissii_x Clute			NONE	100
	Buplurum turicum Snoerup			NONE	100
	Oreoaris cortula			NONE	100
	Aristida spicata	Aristida spicata Rottler ex Hook.f.	4122879	EXACT	97	SYNONYM	SPECIES	Plantae	Tracheophyta	Liliopsida	Poales	Poaceae	Aristida	Aristida mutabilis	Aristida spicata	Rottler ex Hook.f.	4122879	4125301
	Cryptchloa granuifera			NONE	100
	Isoptygium subaimile Brh. ex Ihba			NONE	100
	Euphorbia angustifolia	Euphorbia angustifolia Lockh. ex Boiss., 1862	7842358	EXACT	97	ACCEPTED	SPECIES	Plantae	Tracheophyta	Magnoliopsida	Malpighiales	Euphorbiaceae	Euphorbia	Euphorbia angustifolia	Euphorbia angustifolia	Lockh. ex Boiss., 1862	7842358
	Krascheinikovia maximoicziana			NONE	100
	Elattema angustuneatum va. dusii En.			NONE	100
	Bihai crassa (Griggs) Griggs	Bihai crassa (Griggs) Griggs	2760946	EXACT	100	SYNONYM	SPECIES	Plantae	Tracheophyta	Liliopsida	Zingiberales	Heliconiaceae	Heliconia	Heliconia crassa	Bihai crassa	(Griggs) Griggs	2760946	2760945
	Chilocyphus moroeanus (Pippo) J.J.ngel			NONE	100
	Rux × juneri			NONE	100
	Ruellia saccata Schmidt-Leb. & E.A.Tripp	Ruellia saccata Schmidt-Leb. & E.A.Tripp	7374029	EXACT	100	ACCEPTED	SPECIES	Plantae	Tracheophyta	Magnoliopsida	Lamiales	Acanthaceae	Ruellia	Ruellia saccata	Ruellia saccata	Schmidt-Leb. & E.A.Tripp	7374029
	Sperglaria cremnphila I.M.Jhnst.			NONE	100
	Bonia myrifolia (Greb.) Beh. & Hoof.			NONE	100
	Homalia giraldii	Homalia giraldii (Müll.Hal.) S.Olsson, Enroth & D.Quandt	8227445	EXACT	98	SYNONYM	SPECIES	Plantae	Bryophyta	Bryopsida	Hypnales	Neckeraceae	Pseudanomodon	Pseudanomodon giraldii	Homalia giraldii	(Müll.Hal.) S.Olsson, Enroth & D.Quandt	8227445	12183424
	Siphoeugena kuhlannii	Siphoneugena kuhlmannii Mattos	3181141	FUZZY	80	ACCEPTED	SPECIES	Plantae	Tracheophyta	Magnoliopsida	Myrtales	Myrtaceae	Siphoneugena	Siphoneugena kuhlmannii	Siphoneugena kuhlmannii	Mattos	3181141
	Leptojeunea spita Sth.			NONE	100
	Bonniera corrugata Cordem.	Bonniera corrugata Cordem.	2833723	EXACT	100	SYNONYM	SPECIES	Plantae	Tracheophyta	Liliopsida	Asparagales	Orchidaceae	Angraecum	Angraecum corrugatum	Bonniera corrugata	Cordem.	2833723	2833722
	Leuas cunefolia Baer			NONE	100
	Alshila glca va. micloba Rosst.			NONE	100
	Adenophora verticillata prol. princeps Korsh.	Adenophora verticillata var. princeps Korsh.	8072605	EXACT	99	SYNONYM	VARIETY	Plantae	Tracheophyta	Magnoliopsida	Asterales	Campanulaceae	Adenophora	Adenophora triphylla	Adenophora verticillata princeps	Korsh.	8072605	5409255
	Scropularia clasii Bois. & Buse	Scrophularia clausii Boiss. & Buhse	3738454	FUZZY	89	SYNONYM	SPECIES	Plantae	Tracheophyta	Magnoliopsida	Lamiales	Scrophulariaceae	Scrophularia	Scrophularia vernalis	Scrophularia clausii	Boiss. & Buhse	3738454	3735277
	Aspium dilatum va. patuides			NONE	100
	Gilia laxa Vasey & Rose	Gilia laxa Vasey & Rose	5659683	EXACT	100	SYNONYM	SPECIES	Plantae	Tracheophyta	Magnoliopsida	Ericales	Polemoniaceae	Leptosiphon	Leptosiphon laxus	Gilia laxa	Vasey & Rose	5659683	7923097
	Helonopsis arisaensis			NONE	100
	Chita pubpina (Bo.) Bu.			NONE	100
	Micromeria hierrensis subsp. incana Puppo	Micromeria hierrensis subsp. incana Puppo	9243738	EXACT	100	ACCEPTED	SUBSPECIES	Plantae	Tracheophyta	Magnoliopsida	Lamiales	Lamiaceae	Micromeria	Micromeria hierrensis	Micromeria hierrensis incana	Puppo	9243738
	Helioereus amecensis			NONE	100
	Calarinia ereea Ewt			NONE	100
	Tiquilia brevifolia Nutt.	Tiquilia brevifolia Nutt.	8642172	EXACT	100	SYNONYM	SPECIES	Plantae	Tracheophyta	Magnoliopsida	Boraginales	Ehretiaceae	Tiquilia	Tiquilia nuttallii	Tiquilia brevifolia	Nutt.	8642172	2926023
	Gamoarpha poepigii DC.	Gamocarpha poeppigii DC.	7274569	FUZZY	91	SYNONYM	SPECIES	Plantae	Tracheophyta	Magnoliopsida	Asterales	Calyceraceae	Gamocarpha	Gamocarpha alpina	Gamocarpha poeppigii	DC.	7274569	11202250
	Aeschanthus cursii C.B.arke			NONE	100
	Isoetes muricata subsp. truncata	Isoetes muricata subsp. truncata (A.A.Eaton) H.P.Fuchs	3585118	EXACT	98	SYNONYM	SUBSPECIES	Plantae	Tracheophyta	Lycopodiopsida	Isoetales	Isoetaceae	Isoetes	Isoetes truncata	Isoetes muricata truncata	(A.A.Eaton) H.P.Fuchs	3585118	2688310
	Acana digtata va. comacta Biter			NONE	100
	Cron ramiatus va. ramiatus			NONE	100
	Panicum boreale var. michiganense	Panicum boreale var. michiganense Farw.	2702571	EXACT	98	SYNONYM	VARIETY	Plantae	Tracheophyta	Liliopsida	Poales	Poaceae	Dichanthelium	Dichanthelium boreale	Panicum boreale michiganense	Farw.	2702571	2702568
	Beielia mexcana Foran			NONE	100
	Daclis criata va. glca (Spng.) Wahnb.			NONE	100
	Panicum timorense	Panicum timorense Kunth	4121819	EXACT	98	SYNONYM	SPECIES	Plantae	Tracheophyta	Liliopsida	Poales	Poaceae	Digitaria	Digitaria radicosa	Panicum timorense	Kunth	4121819	5289954
	Quecus ×betrica (F.M.Vzquez	Quercus ×beturica (F.M.Vázquez, Coombes, Rodr.-Coombes, S.Ramos & Doncel) F.M.Vázquez, Vila-Viçosa, Meireles & Pinto Gomes	10852716	FUZZY	80	ACCEPTED	SPECIES	Plantae	Tracheophyta	Magnoliopsida	Fagales	Fagaceae	Quercus	Quercus beturica	Quercus beturica	(F.M.Vázquez, Coombes, Rodr.-Coombes, S.Ramos & Doncel) F.M.Vázquez, Vila-Viçosa, Meireles & Pinto Gomes	10852716
	Sateja subscata va. obcdata (Hok) ic			NONE	100
	Spergula maxima subsp. linicola (Boreau) F. Dvorák	Spergula maxima subsp. linicola (Boreau) F.Dvorák	3813795	EXACT	100	SYNONYM	SUBSPECIES	Plantae	Tracheophyta	Magnoliopsida	Caryophyllales	Caryophyllaceae	Spergula	Spergula arvensis	Spergula maxima linicola	(Boreau) F.Dvorák	3813795	8127296
	Eriathus sacchroides va. triii Hak.			NONE	100
	Cerus maximiczii (Ru.) Kovev	Cerus Theron, 1975	2029307	HIGHERRANK	94	ACCEPTED	GENUS	Animalia	Arthropoda	Insecta	Hemiptera	Cicadellidae	Cerus		Cerus	Theron, 1975	2029307
	Petrovanella mobilis (Pascher & Petrova) Kylin	Petrovanella mobilis (Pascher & Petrova) Kylin	2653997	EXACT	100	ACCEPTED	SPECIES	Plantae	Rhodophyta	Stylonematophyceae	Stylonematales	Stylonemataceae	Petrovanella	Petrovanella mobilis	Petrovanella mobilis	(Pascher & Petrova) Kylin	2653997
	Argyrlobium humle	Argyrolobium humile E.Phillips	2963605	FUZZY	80	ACCEPTED	SPECIES	Plantae	Tracheophyta	Magnoliopsida	Fabales	Fabaceae	Argyrolobium	Argyrolobium humile	Argyrolobium humile	E.Phillips	2963605
	Phlis anisonta sup. anisonta			NONE	100
	Taeniophyllum pleistorhizum Schltr.	Taeniophyllum pleistorhizum Schltr.	5313803	EXACT	100	ACCEPTED	SPECIES	Plantae	Tracheophyta	Liliopsida	Asparagales	Orchidaceae	Taeniophyllum	Taeniophyllum pleistorhizum	Taeniophyllum pleistorhizum	Schltr.	5313803
	Amora oligoperma	Amora Gray, 1835	4836738	HIGHERRANK	94	SYNONYM	GENUS	Animalia	Chordata		Perciformes	Callionymidae	Anaora		Amora	Gray, 1835	4836738	2386710
	Certium liguicum Vi.			NONE	100
	Calliandra izalcoensis	Calliandra izalcoensis (Britton & Rose) Standl.	2968065	EXACT	98	SYNONYM	SPECIES	Plantae	Tracheophyta	Magnoliopsida	Fabales	Fabaceae	Zapoteca	Zapoteca formosa	Calliandra izalcoensis	(Britton & Rose) Standl.	2968065	7224616
	Pedioactus simponii va. caespticus	Pediocactus simpsonii (Engelm.) Britton & Rose	3084072	HIGHERRANK	80	ACCEPTED	SPECIES	Plantae	Tracheophyta	Magnoliopsida	Caryophyllales	Cactaceae	Pediocactus	Pediocactus simpsonii	Pediocactus simpsonii	(Engelm.) Britton & Rose	3084072
	Pachtroma ilicolium va. heterhyllum MülArg.			NONE	100
	Cycladenia venusta	Cycladenia venusta Eastw.	3614532	EXACT	98	SYNONYM	SPECIES	Plantae	Tracheophyta	Magnoliopsida	Gentianales	Apocynaceae	Cycladenia	Cycladenia humilis	Cycladenia venusta	Eastw.	3614532	3614579
	Pteis quadraurita va. flumiensis Rosnst.			NONE	100
	Lupus sereus va. jonii	Lupus	4576220	HIGHERRANK	94	ACCEPTED	GENUS	Animalia					Lupus		Lupus		4576220
	Racosperma diaphanum (R.S.Cowan & Maslin) Pedley	Racosperma diaphanum (R.S.Cowan & Maslin) Pedley	3965366	EXACT	100	SYNONYM	SPECIES	Plantae	Tracheophyta	Magnoliopsida	Fabales	Fabaceae	Acacia	Acacia diaphana	Racosperma diaphanum	(R.S.Cowan & Maslin) Pedley	3965366	2980312
	Vernica catnata subp. catnata	Veronica catenata Pennell	3172092	HIGHERRANK	80	ACCEPTED	SPECIES	Plantae	Tracheophyta	Magnoliopsida	Lamiales	Plantaginaceae	Veronica	Veronica catenata	Veronica catenata	Pennell	3172092
	Atrlex araca			NONE	100
	Thlaspi rotundifolium var. limosellifolium	Thlaspi rotundifolium var. limosellifolium Reut.	3045228	EXACT	97	SYNONYM	VARIETY	Plantae	Tracheophyta	Magnoliopsida	Brassicales	Brassicaceae	Noccaea	Noccaea limosellifolia	Thlaspi rotundifolium limosellifolium	Reut.	3045228	3045226
	Broiaea circnata Sanwith			NONE	100
	Ranuulus faax sup. valus Mal.			NONE	100
	Quercus ilex f. macrocarpa Cout.	Quercus ilex f. macrocarpa Cout.	2881230	EXACT	100	SYNONYM	FORM	Plantae	Tracheophyta	Magnoliopsida	Fagales	Fagaceae	Quercus	Quercus rotundifolia	Quercus ilex macrocarpa	Cout.	2881230	2881550
	Termnalia adamaensis Enl. & Dils			NONE	100
	Sernia paroxa f. subvutina			NONE	100
	Asplenium gentryi A.R.Sm.	Asplenium gentryi A.R.Sm.	4257766	EXACT	100	ACCEPTED	SPECIES	Plantae	Tracheophyta	Polypodiopsida	Polypodiales	Aspleniaceae	Asplenium	Asplenium gentryi	Asplenium gentryi	A.R.Sm.	4257766
	Meiotecium turgiellum M.Flisch.			NONE	100
	Prois sinta Ble			NONE	100
	Psychotria longipedicellata	Psychotria longipedicellata Elmer	2923588	EXACT	99	ACCEPTED	SPECIES	Plantae	Tracheophyta	Magnoliopsida	Gentianales	Rubiaceae	Psychotria	Psychotria longipedicellata	Psychotria longipedicellata	Elmer	2923588
	Ornitogalum spataceum Por.			NONE	100
	Baeea ramossima sup. prorata			NONE	100
	Hymenoxys biennis (A.Gray) H.M.Hall	Hymenoxys biennis (A.Gray) H.M.Hall	3150172	EXACT	100	SYNONYM	SPECIES	Plantae	Tracheophyta	Magnoliopsida	Asterales	Asteraceae	Hymenoxys	Hymenoxys richardsonii	Hymenoxys biennis	(A.Gray) H.M.Hall	3150172	3150160
	Rhodoendron javaicum subp. teysannii	Rhododendron javanicum (Blume) Benn.	7328657	HIGHERRANK	80	ACCEPTED	SPECIES	Plantae	Tracheophyta	Magnoliopsida	Ericales	Ericaceae	Rhododendron	Rhododendron javanicum	Rhododendron javanicum	(Blume) Benn.	7328657
	Cnium peucenoides Kuh			NONE	100
	Dioscorea larecajensis	Dioscorea larecajensis Uline ex R.Knuth	2755394	EXACT	97	SYNONYM	SPECIES	Plantae	Tracheophyta	Liliopsida	Dioscoreales	Dioscoreaceae	Dioscorea	Dioscorea piperifolia	Dioscorea larecajensis	Uline ex R.Knuth	2755394	2754599
	Cyahea disans			NONE	100
	Poia demsa			NONE	100
	Orchis × beyrichii nothosubsp. mackaensis	Orchis beyrichii nothosubsp. mackaensis (Kreutz) Fateryga & Kreutz	11003493	EXACT	98	SYNONYM	SUBSPECIES	Plantae	Tracheophyta	Liliopsida	Asparagales	Orchidaceae	Orchis	Orchis beyrichii	Orchis beyrichii mackaensis	(Kreutz) Fateryga & Kreutz	11003493	2849314
	Acrnia conicstigma (Lur) Lur	Acronia conicostigma (Luer) Luer	5306593	FUZZY	91	SYNONYM	SPECIES	Plantae	Tracheophyta	Liliopsida	Asparagales	Orchidaceae	Pleurothallis	Pleurothallis conicostigma	Acronia conicostigma	(Luer) Luer	5306593	2786503
	Daleampia clematifolia Bor ex Leari			NONE	100
	Lechenaultia subcymosa C.A.Gardner & George	Lechenaultia subcymosa C.A.Gardner & George	3762370	EXACT	100	ACCEPTED	SPECIES	Plantae	Tracheophyta	Magnoliopsida	Asterales	Goodeniaceae	Lechenaultia	Lechenaultia subcymosa	Lechenaultia subcymosa	C.A.Gardner & George	3762370
	Gauium confrtum (Jy Thops.) Peer G. Wilon			NONE	100
	Lesdeza bueeri sup. trilor (Nai) Has.			NONE	100
	Macromitrium mammillosum	Macromitrium mammillosum E.B.Bartram	7370002	EXACT	98	SYNONYM	SPECIES	Plantae	Bryophyta	Bryopsida	Orthotrichales	Orthotrichaceae	Macromitrium	Macromitrium cirrosum	Macromitrium mammillosum	E.B.Bartram	7370002	2672392
	Myria rhodesepala Kiarsk.	Myrcia rhodeosepala Kiaersk.	3174437	FUZZY	89	SYNONYM	SPECIES	Plantae	Tracheophyta	Magnoliopsida	Myrtales	Myrtaceae	Myrcia	Myrcia tomentosa	Myrcia rhodeosepala	Kiaersk.	3174437	3174416
	Jungeannia flokei va. obtata (Ns) Schfn.			NONE	100
	Hieracium bifidum subsp. thaectolepium (Dahlst.) Zahn	Hieracium bifidum subsp. thaectolepium (Dahlst.) Zahn	10911720	EXACT	100	SYNONYM	SUBSPECIES	Plantae	Tracheophyta	Magnoliopsida	Asterales	Asteraceae	Hieracium	Hieracium thaectolepium	Hieracium bifidum thaectolepium	(Dahlst.) Zahn	10911720	4239445
	Cersus kuriensis (Miabe) Kabnov ex Vorb.			NONE	100
	Myrtica glca va. banna			NONE	100
	Sedum yildizianum H. Sümbül	Sedum yildizianum H.Sümbül	5690227	EXACT	100	ACCEPTED	SPECIES	Plantae	Tracheophyta	Magnoliopsida	Saxifragales	Crassulaceae	Sedum	Sedum yildizianum	Sedum yildizianum	H.Sümbül	5690227
	Pterlepis pumla			NONE	100
	Dryoeris sinaria Chg & Z.Yiu			NONE	100
	Chamaeiris pseudonotha (Galushko) M.B.Crespo	Chamaeiris pseudonotha (Galushko) M.B.Crespo	8203825	EXACT	100	SYNONYM	SPECIES	Plantae	Tracheophyta	Liliopsida	Asparagales	Iridaceae	Iris	Iris pseudonotha	Chamaeiris pseudonotha	(Galushko) M.B.Crespo	8203825	5297935
	Niphbolus sphaercephalus (Blme) Hok. & Grv.			NONE	100
	Boeeria eloata			NONE	100
	Saussurea incisa	Saussurea incisa F.H.Chen	5404685	EXACT	97	DOUBTFUL	SPECIES	Plantae	Tracheophyta	Magnoliopsida	Asterales	Asteraceae	Saussurea	Saussurea incisa	Saussurea incisa	F.H.Chen	5404685
	Trimrpha abysinica Vieh.			NONE	100
	Trichlottis aposis			NONE	100
	Ophrys holosericea subsp. pollinensis	Ophrys holosericea subsp. pollinensis (E.Nelson) O.Danesch & E.Danesch	12323580	EXACT	98	SYNONYM	SUBSPECIES	Plantae	Tracheophyta	Liliopsida	Asparagales	Orchidaceae	Ophrys	Ophrys argolica	Ophrys holosericea pollinensis	(E.Nelson) O.Danesch & E.Danesch	12323580	2792812
	Elaegnus arbrea va. dendoidea Schtdl.	Elaegnus	10325909	HIGHERRANK	94	SYNONYM	GENUS	Plantae	Tracheophyta	Magnoliopsida	Rosales	Elaeagnaceae	Elaeagnus		Elaegnus		10325909	3039266
	Tasroea oligricha (Me.) R.Chou & Yig Liu			NONE	100
	Androcalva loxophylla	Androcalva loxophylla (F.Muell.) C.F.Wilkins & Whitlock	7907374	EXACT	99	ACCEPTED	SPECIES	Plantae	Tracheophyta	Magnoliopsida	Malvales	Malvaceae	Androcalva	Androcalva loxophylla	Androcalva loxophylla	(F.Muell.) C.F.Wilkins & Whitlock	7907374
	Plecronia calycphila K.Shum.			NONE	100
	Fesca elaor va. subscata G.y.			NONE	100
	Picea nobilis var. magnifica	Picea nobilis var. magnifica (A.Murray bis) J.Nelson	7932179	EXACT	98	SYNONYM	VARIETY	Plantae	Tracheophyta	Pinopsida	Pinales	Pinaceae	Abies	Abies magnifica	Picea nobilis magnifica	(A.Murray bis) J.Nelson	7932179	2685422
	Haumanastrum lilainum			NONE	100
	Poa comessa va. depaerata Mul	Poa L.	2704173	HIGHERRANK	94	ACCEPTED	GENUS	Plantae	Tracheophyta	Liliopsida	Poales	Poaceae	Poa		Poa	L.	2704173
	Linaria lineolata var. elymaitica	Linaria lineolata var. elymaitica Boiss.	7393851	EXACT	98	SYNONYM	VARIETY	Plantae	Tracheophyta	Magnoliopsida	Lamiales	Plantaginaceae	Linaria	Linaria elymaitica	Linaria lineolata elymaitica	Boiss.	7393851	7893792
	Poueria subsesilifolia Cronuist	Pouteria subsessilifolia Cronquist	2884710	FUZZY	92	ACCEPTED	SPECIES	Plantae	Tracheophyta	Magnoliopsida	Ericales	Sapotaceae	Pouteria	Pouteria subsessilifolia	Pouteria subsessilifolia	Cronquist	2884710
	Nipholus lais			NONE	100
	Eupatorium consanguineum var. inaequale Baker	Eupatorium consanguineum var. inaequale Baker	5704551	EXACT	100	SYNONYM	VARIETY	Plantae	Tracheophyta	Magnoliopsida	Asterales	Asteraceae	Koanophyllon	Koanophyllon consanguineum	Eupatorium consanguineum inaequale	Baker	5704551	3144957
	Cisus ladaifer subp. mauriianus Pau & Senen			NONE	100
	Astralus plusus va. karagoeaghensis (i.) Port			NONE	100
	Frailea erythracantha R.C.Pontes & al.	Frailea erythracantha R.Pontes, A.S.Oliveira & Deble	10718531	EXACT	100	ACCEPTED	SPECIES	Plantae	Tracheophyta	Magnoliopsida	Caryophyllales	Cactaceae	Frailea	Frailea erythracantha	Frailea erythracantha	R.Pontes, A.S.Oliveira & Deble	10718531
	Lanana colobiana	Lantana colombiana López-Pal.	4084889	FUZZY	80	ACCEPTED	SPECIES	Plantae	Tracheophyta	Magnoliopsida	Lamiales	Verbenaceae	Lantana	Lantana colombiana	Lantana colombiana	López-Pal.	4084889
	Asr trarsii (F. Mue.) F. Mul.			NONE	100
	Haplophyllum hispanicum Spach	Haplophyllum A.Juss.	3232972	HIGHERRANK	100	ACCEPTED	GENUS	Plantae	Tracheophyta	Magnoliopsida	Sapindales	Rutaceae	Haplophyllum		Haplophyllum	A.Juss.	3232972
	Triufetta rhomoidea va. reciensis			NONE	100
	Hirlla elltica C.Psl			NONE	100
	Stylocoryna angustifolia A.Rich.	Stylocoryna angustifolia A.Rich.	8248779	EXACT	100	DOUBTFUL	SPECIES	Plantae	Tracheophyta	Magnoliopsida	Gentianales	Rubiaceae	Aidia	Stylocoryna angustifolia	Stylocoryna angustifolia	A.Rich.	8248779
	Cupea origaifolia va. sublnata A. St.Hil.			NONE	100
	Daa sclerhylla Nain			NONE	100
	Berberis trollii Diels	Berberis L.	3033893	HIGHERRANK	100	ACCEPTED	GENUS	Plantae	Tracheophyta	Magnoliopsida	Ranunculales	Berberidaceae	Berberis		Berberis	L.	3033893
	Weinartia cinia			NONE	100
	Prasoyllum casneum			NONE	100
	Orthotrichum paradoxum	Orthotrichum paradoxum Grönvall	8344066	EXACT	98	SYNONYM	SPECIES	Plantae	Bryophyta	Bryopsida	Orthotrichales	Orthotrichaceae	Orthotrichum	Orthotrichum pallens	Orthotrichum paradoxum	Grönvall	8344066	2672764
	Jacqumontia parvflora va. tometosa Mein.			NONE	100
	Alum ophiogon H.v.			NONE	100
	Frangula californica subsp. occidentalis (Howell. ex Greene) Kartesz & Gandhi	Frangula californica subsp. occidentalis (Howell) Kartesz & Gandhi	3874800	EXACT	100	ACCEPTED	SUBSPECIES	Plantae	Tracheophyta	Magnoliopsida	Rosales	Rhamnaceae	Frangula	Frangula californica	Frangula californica occidentalis	(Howell) Kartesz & Gandhi	3874800
	Triera rotunifolia Briton	Tricera rotundifolia Britton	3988015	FUZZY	89	SYNONYM	SPECIES	Plantae	Tracheophyta	Magnoliopsida	Buxales	Buxaceae	Buxus	Buxus rotundifolia	Tricera rotundifolia	Britton	3988015	3987936
	Arm amoum Dubik			NONE	100
	Byttneria catalpifolia subsp. sidifolia (A.St.-Hil.) Cristóbal	Byttneria catalpifolia subsp. sidifolia (A.St.-Hil.) Cristóbal	3669802	EXACT	100	ACCEPTED	SUBSPECIES	Plantae	Tracheophyta	Magnoliopsida	Malvales	Malvaceae	Byttneria	Byttneria catalpifolia	Byttneria catalpifolia sidifolia	(A.St.-Hil.) Cristóbal	3669802
	Pontieva parviabris Benh.			NONE	100
	Trilium rens Thb.			NONE	100
	Salvia erecta	Salvia erecta Sessé & Moc., 1892	3903105	EXACT	99	ACCEPTED	SPECIES	Plantae	Tracheophyta	Magnoliopsida	Lamiales	Lamiaceae	Salvia	Salvia erecta	Salvia erecta	Sessé & Moc., 1892	3903105
	Rhytioanthos eleans (Gadner ex Thwates) C.S.umar & Gaay			NONE	100
	Hiecium pseudifidum sup. faganum Ny. & Zan			NONE	100
	Phlox abdita A.Nelson	Phlox abdita A.Nelson	4057520	EXACT	100	SYNONYM	SPECIES	Plantae	Tracheophyta	Magnoliopsida	Ericales	Polemoniaceae	Phlox	Phlox alyssifolia	Phlox abdita	A.Nelson	4057520	4057366
	Bidns shapii va. tamazlapana Melhert	Bidens sharpii (Sherff) Melchert	5391925	HIGHERRANK	80	ACCEPTED	SPECIES	Plantae	Tracheophyta	Magnoliopsida	Asterales	Asteraceae	Bidens	Bidens sharpii	Bidens sharpii	(Sherff) Melchert	5391925
	Echiopsis scutlata sup. planlora (P.R.Bally) Brns			NONE	100
	Vaccinium variegatum (Roxb.) Kurz	Vaccinium variegatum (Roxb.) Kurz	4166940	EXACT	100	SYNONYM	SPECIES	Plantae	Tracheophyta	Magnoliopsida	Ericales	Ericaceae	Agapetes	Agapetes variegata	Vaccinium variegatum	(Roxb.) Kurz	4166940	7328919
	Hoa lancelaria S. More	Hoa Rohdendorf, 1937	4789088	HIGHERRANK	92	DOUBTFUL	GENUS	Animalia	Arthropoda	Insecta	Diptera		Hoa		Hoa	Rohdendorf, 1937	4789088
	Lavoiera vercosa			NONE	100
	Eria laxiflora	Eria laxiflora (Blume) Miq.	2813855	EXACT	98	SYNONYM	SPECIES	Plantae	Tracheophyta	Liliopsida	Asparagales	Orchidaceae	Phreatia	Phreatia laxiflora	Eria laxiflora	(Blume) Miq.	2813855	2813854
	Passrina dodeandra			NONE	100
	Doia dis Kue			NONE	100
	Lagetta wrightiana Krug & Urb.	Lagetta wrightiana Krug & Urb.	3570365	EXACT	100	ACCEPTED	SPECIES	Plantae	Tracheophyta	Magnoliopsida	Malvales	Thymelaeaceae	Lagetta	Lagetta wrightiana	Lagetta wrightiana	Krug & Urb.	3570365
	Balokion tenuculme (S.T.lake) B.G.riggs & L.A.S.ohnson	Baloskion tenuiculme (S.T.Blake) B.G.Briggs & L.A.S.Johnson	2706951	HIGHERRANK	80	ACCEPTED	SPECIES	Plantae	Tracheophyta	Liliopsida	Poales	Restionaceae	Baloskion	Baloskion tenuiculme	Baloskion tenuiculme	(S.T.Blake) B.G.Briggs & L.A.S.Johnson	2706951
	Escaria neleae	Escaria Grote, 1882	1789651	HIGHERRANK	94	ACCEPTED	GENUS	Animalia	Arthropoda	Insecta	Lepidoptera	Noctuidae	Escaria		Escaria	Grote, 1882	1789651
	Liparis indifferens	Liparis indifferens J.J.Sm.	5306107	EXACT	98	SYNONYM	SPECIES	Plantae	Tracheophyta	Liliopsida	Asparagales	Orchidaceae	Liparis	Liparis elegans	Liparis indifferens	J.J.Sm.	5306107	5306156
	Pananus arencola	Pandanus arenicola Huynh	5327375	FUZZY	80	ACCEPTED	SPECIES	Plantae	Tracheophyta	Liliopsida	Pandanales	Pandanaceae	Pandanus	Pandanus arenicola	Pandanus arenicola	Huynh	5327375
	Fritlaria plantanifolia La.			NONE	100
	Oxalis pentaphylla E.Mey. ex Sond.	Oxalis pentaphylla E.Mey. ex Sond.	3627012	EXACT	100	SYNONYM	SPECIES	Plantae	Tracheophyta	Magnoliopsida	Oxalidales	Oxalidaceae	Oxalis	Oxalis variifolia	Oxalis pentaphylla	E.Mey. ex Sond.	3627012	3627018
	Rumicstrum oraium (Obens) Herhk.			NONE	100
	Scornera ausiaca			NONE	100
	Urvillea laevis f. membranacea	Urvillea laevis f. membranacea Radlk.	5577257	EXACT	98	SYNONYM	FORM	Plantae	Tracheophyta	Magnoliopsida	Sapindales	Sapindaceae	Urvillea	Urvillea laevis	Urvillea laevis membranacea	Radlk.	5577257	7264880
	Arudo triodoides Trn.			NONE	100
	Neolesorus trigssus			NONE	100
	Ficus paludosa	Ficus paludosa Perr.	5570060	EXACT	98	SYNONYM	SPECIES	Plantae	Tracheophyta	Magnoliopsida	Rosales	Moraceae	Ficus	Ficus septica	Ficus paludosa	Perr.	5570060	7852448
	Bacris broawayi			NONE	100
	Bois integfolia Ph.			NONE	100
	Sisymbrium columnae var. orientale (L.) DC.	Sisymbrium columnae var. orientale (L.) DC.	7468878	EXACT	100	SYNONYM	VARIETY	Plantae	Tracheophyta	Magnoliopsida	Brassicales	Brassicaceae	Sisymbrium	Sisymbrium orientale	Sisymbrium columnae orientale	(L.) DC.	7468878	3046812
	Myriohyllum salsuineum Orcard			NONE	100
	Hiecium phaulonium			NONE	100
	Gossypium mexicanum Tod.	Gossypium mexicanum Tod.	3152662	EXACT	100	SYNONYM	SPECIES	Plantae	Tracheophyta	Magnoliopsida	Malvales	Malvaceae	Gossypium	Gossypium hirsutum	Gossypium mexicanum	Tod.	3152662	3152661
	Echinchloa gemnata (Forsk.) Robrty			NONE	100
	Viea trirvis			NONE	100
	Eugenia pauper Guillaumin	Eugenia pauper Guillaumin	5419008	EXACT	100	SYNONYM	SPECIES	Plantae	Tracheophyta	Magnoliopsida	Myrtales	Myrtaceae	Syzygium	Syzygium brousmichei	Eugenia pauper	Guillaumin	5419008	3183112
	Ratbida colunaris f. colunaris			NONE	100
	Cyrthilum umbatum			NONE	100
	Calandrinia potentilloides Barnéoud	Calandrinia potentilloides Barnéoud	7288873	EXACT	100	SYNONYM	SPECIES	Plantae	Tracheophyta	Magnoliopsida	Caryophyllales	Montiaceae	Montiopsis	Montiopsis potentilloides	Calandrinia potentilloides	Barnéoud	7288873	4023275
	Dryetes oblonifolia (Bed.) AirShaw			NONE	100
	Melope aurilata			NONE	100
	Capparis adunca	Capparis adunca Craib	5602035	EXACT	98	SYNONYM	SPECIES	Plantae	Tracheophyta	Magnoliopsida	Brassicales	Capparaceae	Capparis	Capparis siamensis	Capparis adunca	Craib	5602035	5602201
	Rhopalstylis bauri va. cheesmanii (Bec. ex Cheeeman) Syes	Rhopalostylis baueri (Hook.f.) H.Wendl. & Drude	2739138	HIGHERRANK	80	ACCEPTED	SPECIES	Plantae	Tracheophyta	Liliopsida	Arecales	Arecaceae	Rhopalostylis	Rhopalostylis baueri	Rhopalostylis baueri	(Hook.f.) H.Wendl. & Drude	2739138
	Cenurea limta sup. lusana (Ares) E. Lóz & Desa			NONE	100
	Tractema merinoi (S.Ortiz	Tractema merinoi (S.Ortiz, Rodr.Oubiña & Izco) Speta	2767258	EXACT	98	SYNONYM	SPECIES	Plantae	Tracheophyta	Liliopsida	Asparagales	Asparagaceae	Scilla	Scilla merinoi	Tractema merinoi	(S.Ortiz, Rodr.Oubiña & Izco) Speta	2767258	2767257
	Colmbea imbrcata va. latiolia Carière			NONE	100
	Thonia strta va. portocensis (Rak.) Vova & Aln			NONE	100
	Agrostis humilis Vasey	Agrostis humilis Vasey	2706496	EXACT	100	SYNONYM	SPECIES	Plantae	Tracheophyta	Liliopsida	Poales	Poaceae	Podagrostis	Podagrostis humilis	Agrostis humilis	Vasey	2706496	2706499
	Prumnpitys monana va. meriensis			NONE	100
	Polyichum fil-mas (L) Roh			NONE	100
	Funastrum ervendbergii (A.Gray) Schltr.	Funastrum ervendbergii (A.Gray) Schltr.	3575538	EXACT	100	SYNONYM	SPECIES	Plantae	Tracheophyta	Magnoliopsida	Gentianales	Apocynaceae	Funastrum	Funastrum lindenianum	Funastrum ervendbergii	(A.Gray) Schltr.	3575538	3575318
	Aporoactus flageliformis (L) Le.	Aporocactus flagelliformis (L.) Lem.	7283331	FUZZY	93	ACCEPTED	SPECIES	Plantae	Tracheophyta	Magnoliopsida	Caryophyllales	Cactaceae	Aporocactus	Aporocactus flagelliformis	Aporocactus flagelliformis	(L.) Lem.	7283331
	Craula delidea Thb.			NONE	100
	Lavoisiera ordinata Wurdack	Lavoisiera ordinata Wurdack	3867497	EXACT	100	SYNONYM	SPECIES	Plantae	Tracheophyta	Magnoliopsida	Myrtales	Melastomataceae	Microlicia	Microlicia ordinata	Lavoisiera ordinata	Wurdack	3867497	3860299
	Bamusa florbunda (Bue) Zol. & Mortzi	Bambusa floribunda (Buse) Zoll. & Moritzi	8663749	FUZZY	91	SYNONYM	SPECIES	Plantae	Tracheophyta	Liliopsida	Poales	Poaceae	Bambusa	Bambusa multiplex	Bambusa floribunda	(Buse) Zoll. & Moritzi	8663749	2705757
	Phrium oblgum			NONE	100
	Dryopteris decurrentialata (Hook.) C.Chr.	Dryopteris decurrentialata (Hook.) C.Chr.	8078209	EXACT	100	SYNONYM	SPECIES	Plantae	Tracheophyta	Polypodiopsida	Polypodiales	Athyriaceae	Cornopteris	Cornopteris decurrentialata	Dryopteris decurrentialata	(Hook.) C.Chr.	8078209	7885195
	Irs curvfolia Y.TZhao			NONE	100
	Matea medcria Wooon			NONE	100
	Desmodium biarticulatum var. australiense (H.Ohashi) Meeuwen	Desmodium biarticulatum var. australiense (Schindl.) Meeuwen	2959544	EXACT	100	SYNONYM	VARIETY	Plantae	Tracheophyta	Magnoliopsida	Fabales	Fabaceae	Aphyllodium	Aphyllodium australiense	Desmodium biarticulatum australiense	(Schindl.) Meeuwen	2959544	2947278
	Trigonchilum scabosum (Rcb.f. ex Kraezl.) Senhas			NONE	100
	Tritum ruprhtii Std.			NONE	100
	Melothria fernandensis Hutch. & Dalziel	Melothria fernandensis Hutch. & Dalziel	3624633	EXACT	100	SYNONYM	SPECIES	Plantae	Tracheophyta	Magnoliopsida	Cucurbitales	Cucurbitaceae	Zehneria	Zehneria scabra	Melothria fernandensis	Hutch. & Dalziel	3624633	7317737
	Acana sarmntosa va. tristnensis	Acaena sarmentosa (Thouars) Carmich.	5371103	HIGHERRANK	80	ACCEPTED	SPECIES	Plantae	Tracheophyta	Magnoliopsida	Rosales	Rosaceae	Acaena	Acaena sarmentosa	Acaena sarmentosa	(Thouars) Carmich.	5371103
	Hypyrta periahomega (Ve.) Te.			NONE	100
	Rosa brownii Tratt.	Rosa L.	8395064	HIGHERRANK	100	ACCEPTED	GENUS	Plantae	Tracheophyta	Magnoliopsida	Rosales	Rosaceae	Rosa		Rosa	L.	8395064
	Calaenia hueelii va. hueelii			NONE	100
	Polonum acmoyllum Ga.			NONE	100
	Rapistrum bursifolium Bergeret	Rapistrum bursifolium Bergeret	5550394	EXACT	100	SYNONYM	SPECIES	Plantae	Tracheophyta	Magnoliopsida	Brassicales	Brassicaceae	Calepina	Calepina irregularis	Rapistrum bursifolium	Bergeret	5550394	3048782
	Caea saxailis Cuarec.			NONE	100
	Kierscegeria lineyi Sph			NONE	100
	Pteris heteromorpha	Pteris heteromorpha Fée	5614441	EXACT	99	ACCEPTED	SPECIES	Plantae	Tracheophyta	Polypodiopsida	Polypodiales	Pteridaceae	Pteris	Pteris heteromorpha	Pteris heteromorpha	Fée	5614441
	Bidns melancarpa va. palida Wieand			NONE	100
	Paliurea granflora			NONE	100
	Baloghia montana var. neohebridensis Airy Shaw	Baloghia montana var. neohebridensis Airy Shaw	5378455	EXACT	100	SYNONYM	VARIETY	Plantae	Tracheophyta	Magnoliopsida	Malpighiales	Euphorbiaceae	Baloghia	Baloghia montana	Baloghia montana neohebridensis	Airy Shaw	5378455	7768796
	Tricoloripites atkisonii Bisas			NONE	100
	Bunosia cusna W. R. Andson			NONE	100
	Eugenia capillipes	Eugenia capillipes Borhidi	5417883	EXACT	99	ACCEPTED	SPECIES	Plantae	Tracheophyta	Magnoliopsida	Myrtales	Myrtaceae	Eugenia	Eugenia capillipes	Eugenia capillipes	Borhidi	5417883
	Catleya cripa va. buchaaniana B.S.Wlliams & T.More			NONE	100
	Clerntia coelea va. degeri Skosb.			NONE	100
	Quararibea obliquifolia (Standl.) Standl.	Quararibea obliquifolia (Standl.) Standl.	4073900	EXACT	100	SYNONYM	SPECIES	Plantae	Tracheophyta	Magnoliopsida	Malvales	Malvaceae	Matisia	Matisia obliquifolia	Quararibea obliquifolia	(Standl.) Standl.	4073900	4073657
	Synadrys thalssica			NONE	100
	Pilosiorites parviinosus Detann			NONE	100
	Daphne velenovskyi	Daphne velenovskyi Halda	5523756	EXACT	99	ACCEPTED	SPECIES	Plantae	Tracheophyta	Magnoliopsida	Malvales	Thymelaeaceae	Daphne	Daphne velenovskyi	Daphne velenovskyi	Halda	5523756
	Paracehaelis capitlifera	Paracephaelis capitulifera De Block, 2022	11627780	FUZZY	80	ACCEPTED	SPECIES	Plantae	Tracheophyta	Magnoliopsida	Gentianales	Rubiaceae	Paracephaelis	Paracephaelis capitulifera	Paracephaelis capitulifera	De Block, 2022	11627780
	Sele cerle va. tuberculaarticulatum			NONE	100
	Neckera angustifolia Müll.Hal.	Neckera angustifolia Müll.Hal.	9050790	EXACT	100	ACCEPTED	SPECIES	Plantae	Bryophyta	Bryopsida	Hypnales	Neckeraceae	Neckera	Neckera angustifolia	Neckera angustifolia	Müll.Hal.	9050790
	Symphytrichum pygaeum (Lidl.) Broullet & Seliah	Symphyotrichum pygmaeum (Lindl.) Brouillet & Selliah	3151514	FUZZY	86	ACCEPTED	SPECIES	Plantae	Tracheophyta	Magnoliopsida	Asterales	Asteraceae	Symphyotrichum	Symphyotrichum pygmaeum	Symphyotrichum pygmaeum	(Lindl.) Brouillet & Selliah	3151514
	Cius oligoyllus E. D. Clke			NONE	100
	Eriogonum fasciculatum var. fasciculatum	Eriogonum fasciculatum var. fasciculatum	7219363	EXACT	99	ACCEPTED	VARIETY	Plantae	Tracheophyta	Magnoliopsida	Caryophyllales	Polygonaceae	Eriogonum	Eriogonum fasciculatum	Eriogonum fasciculatum fasciculatum		7219363
	Dycia desmtiana			NONE	100
	Sine gramifolia Her. ex Bos.			NONE	100
	Panmorphia recurvipetala (Barb.Rodr.) Luer	Panmorphia recurvipetala (Barb.Rodr.) Luer	2787412	EXACT	100	SYNONYM	SPECIES	Plantae	Tracheophyta	Liliopsida	Asparagales	Orchidaceae	Anathallis	Anathallis recurvipetala	Panmorphia recurvipetala	(Barb.Rodr.) Luer	2787412	5951254
	Liaris squarosa va. intemedia	Liatris squarrosa var. intermedia (Lindl.) DC.	4242885	FUZZY	83	SYNONYM	VARIETY	Plantae	Tracheophyta	Magnoliopsida	Asterales	Asteraceae	Liatris	Liatris cylindracea	Liatris squarrosa intermedia	(Lindl.) DC.	4242885	3104278
	Tovita corta			NONE	100
	Polygala abreui	Polygala abreui Marques & J.F.B.Pastore	4050569	EXACT	99	ACCEPTED	SPECIES	Plantae	Tracheophyta	Magnoliopsida	Fabales	Polygalaceae	Polygala	Polygala abreui	Polygala abreui	Marques & J.F.B.Pastore	4050569
	Eulphia pulhra va. pelrica	Eulophia pulchra (Thouars) Lindl.	5311750	HIGHERRANK	80	ACCEPTED	SPECIES	Plantae	Tracheophyta	Liliopsida	Asparagales	Orchidaceae	Eulophia	Eulophia pulchra	Eulophia pulchra	(Thouars) Lindl.	5311750
	Juscia oligeura J.Bmlay			NONE	100
	Sasa niitakayamensis subsp. microcarpa E.G.Camus	Sasa niitakayamensis subsp. microcarpa E.G.Camus	11286739	EXACT	100	SYNONYM	SUBSPECIES	Plantae	Tracheophyta	Liliopsida	Poales	Poaceae	Yushania	Yushania niitakayamensis	Sasa niitakayamensis microcarpa	E.G.Camus	11286739	4142498
	Macrcoma abysinica va. abysinica	Macrocoma abyssinica var. abyssinica	12241093	FUZZY	86	ACCEPTED	VARIETY	Plantae	Bryophyta	Bryopsida	Orthotrichales	Orthotrichaceae	Macrocoma	Macrocoma abyssinica	Macrocoma abyssinica abyssinica		12241093
	Corpsis gralis Blco			NONE	100
	Microseris leptosepala (Nutt.) A. Gray	Microseris leptosepala (Nutt.) A.Gray	5697967	EXACT	100	SYNONYM	SPECIES	Plantae	Tracheophyta	Magnoliopsida	Asterales	Asteraceae	Microseris	Microseris laciniata	Microseris leptosepala	(Nutt.) A.Gray	5697967	5697983
	Horinum frutscens Guelenst.			NONE	100
	Gerchia trirnis (Lil.) Szlh.			NONE	100
	Vittaria arisanensis Hayata	Vittaria arisanensis Hayata	4047721	EXACT	100	SYNONYM	SPECIES	Plantae	Tracheophyta	Polypodiopsida	Polypodiales	Pteridaceae	Haplopteris	Haplopteris taeniophylla	Vittaria arisanensis	Hayata	4047721	4047943
	Bolathus turicus	Bolanthus turcicus Koç & Hamzaoglu	9353407	FUZZY	80	ACCEPTED	SPECIES	Plantae	Tracheophyta	Magnoliopsida	Caryophyllales	Caryophyllaceae	Bolanthus	Bolanthus turcicus	Bolanthus turcicus	Koç & Hamzaoglu	9353407
	Cayonia botrcarpa C. Jefey			NONE	100
	Cochlearia wahlenbergii Rupr.	Cochlearia wahlenbergii Rupr.	5551985	EXACT	100	SYNONYM	SPECIES	Plantae	Tracheophyta	Magnoliopsida	Brassicales	Brassicaceae	Cochlearia	Cochlearia anglica	Cochlearia wahlenbergii	Rupr.	5551985	5373288
	Poa capilifolia Kalhbr. ex Mecn.	Poa L.	2704173	HIGHERRANK	94	ACCEPTED	GENUS	Plantae	Tracheophyta	Liliopsida	Poales	Poaceae	Poa		Poa	L.	2704173
	Bracscome mueeri So.			NONE	100
	Eugenia alaotrensis H.Perrier	Eugenia alaotrensis H.Perrier	5416567	EXACT	100	ACCEPTED	SPECIES	Plantae	Tracheophyta	Magnoliopsida	Myrtales	Myrtaceae	Eugenia	Eugenia alaotrensis	Eugenia alaotrensis	H.Perrier	5416567
	Luzla campstris va. welwischii			NONE	100
	Phyllobium heei	Phyllobium Klebs, 1881	2641656	HIGHERRANK	94	ACCEPTED	GENUS	Plantae	Chlorophyta	Chlorophyceae	Chlamydomonadales	Chlorochytriaceae	Phyllobium		Phyllobium	Klebs, 1881	2641656
	Hoitzia pumila M.Martens & Galeotti	Hoitzia pumila M.Martens & Galeotti	4057978	EXACT	100	SYNONYM	SPECIES	Plantae	Tracheophyta	Magnoliopsida	Ericales	Polemoniaceae	Loeselia	Loeselia pumila	Hoitzia pumila	M.Martens & Galeotti	4057978	4056278
	Psorohamnus fremntii	Psorothamnus fremontii (Torr. ex A.Gray) Barneby	2940502	FUZZY	80	ACCEPTED	SPECIES	Plantae	Tracheophyta	Magnoliopsida	Fabales	Fabaceae	Psorothamnus	Psorothamnus fremontii	Psorothamnus fremontii	(Torr. ex A.Gray) Barneby	2940502
	Eupoeria cephaphora			NONE	100
	Pohlia commutata var. fila	Pohlia commutata var. filum (Schimp.) Dusén	8077365	FUZZY	96	SYNONYM	VARIETY	Plantae	Bryophyta	Bryopsida	Bryales	Mniaceae	Pohlia	Pohlia filum	Pohlia commutata filum	(Schimp.) Dusén	8077365	5282591
	Arcytohyllum nitdum va. glabatum	Arcytophyllum nitidum (Kunth) Schltdl.	2892716	HIGHERRANK	80	ACCEPTED	SPECIES	Plantae	Tracheophyta	Magnoliopsida	Gentianales	Rubiaceae	Arcytophyllum	Arcytophyllum nitidum	Arcytophyllum nitidum	(Kunth) Schltdl.	2892716
	Amblyegium radale va. sudicum Ven.			NONE	100
	Polypodium ramosum Lodd.	Polypodium ramosum Lodd.	8459152	EXACT	100	SYNONYM	SPECIES	Plantae	Tracheophyta	Polypodiopsida	Polypodiales	Polypodiaceae	Serpocaulon	Serpocaulon loriceum	Polypodium ramosum	Lodd.	8459152	4023939
	Rosulbryum pseudoapillare (Bech.) Ochra			NONE	100
	Leptoyphus cuneolius			NONE	100
	Melica sarmentosa subsp. cymbaria	Melica sarmentosa subsp. cymbaria Ekman	5947216	EXACT	98	SYNONYM	SUBSPECIES	Plantae	Tracheophyta	Liliopsida	Poales	Poaceae	Melica	Melica sarmentosa	Melica sarmentosa cymbaria	Ekman	5947216	4125669
	Habearia unalacensis va. elta (Jes.) Corell			NONE	100
	Daleampia tricuidata			NONE	100
	Heurckia semperflorens	Heurckia semperflorens Müll.Arg.	3621790	EXACT	98	SYNONYM	SPECIES	Plantae	Tracheophyta	Magnoliopsida	Gentianales	Apocynaceae	Rauvolfia	Rauvolfia semperflorens	Heurckia semperflorens	Müll.Arg.	3621790	7316776
	Epidndrum lockhatioides Schtr.			NONE	100
	Antesma megalarpum			NONE	100
	Oenothera rosea var. helleri H.Lév.	Oenothera rosea var. helleri H.Lév.	3665970	EXACT	100	SYNONYM	VARIETY	Plantae	Tracheophyta	Magnoliopsida	Myrtales	Onagraceae	Oenothera	Oenothera rosea	Oenothera rosea helleri	H.Lév.	3665970	3188875
	Lejunea integrstipula			NONE	100
	Scornera astrhiana			NONE	100
	Lobelia laxiflora Kunth	Lobelia laxiflora Kunth	5408996	EXACT	100	ACCEPTED	SPECIES	Plantae	Tracheophyta	Magnoliopsida	Asterales	Campanulaceae	Lobelia	Lobelia laxiflora	Lobelia laxiflora	Kunth	5408996
	Diaserus flueggiformis			NONE	100
	Baos mooo Sield			NONE	100
	Afrocarpus mannii (Hook.f.) C.N.Page	Afrocarpus mannii (Hook.f.) C.N.Page	5792227	EXACT	100	ACCEPTED	SPECIES	Plantae	Tracheophyta	Pinopsida	Pinales	Podocarpaceae	Afrocarpus	Afrocarpus mannii	Afrocarpus mannii	(Hook.f.) C.N.Page	5792227
	Erca turalis			NONE	100
	Cax ericorum va. alpola			NONE	100
	Urera armigera	Urera armigera (C.Presl) Miq.	4099894	EXACT	98	SYNONYM	SPECIES	Plantae	Tracheophyta	Magnoliopsida	Rosales	Urticaceae	Urera	Urera baccifera	Urera armigera	(C.Presl) Miq.	4099894	7411905
	Rheia arearia Schank & Mat. ex DC.	Rhexia arenaria Schrank & Mart. ex DC.	5600510	FUZZY	89	SYNONYM	SPECIES	Plantae	Tracheophyta	Magnoliopsida	Myrtales	Melastomataceae	Siphanthera	Siphanthera arenaria	Rhexia arenaria	Schrank & Mart. ex DC.	5600510	7272837
	Aeres silliana (Rc.f.) Gay			NONE	100
	Medicago papillosa var. macrocarpa Boiss.	Medicago papillosa var. macrocarpa Boiss.	6710130	EXACT	100	SYNONYM	VARIETY	Plantae	Tracheophyta	Magnoliopsida	Fabales	Fabaceae	Medicago	Medicago papillosa	Medicago papillosa macrocarpa	Boiss.	6710130	6710129
	Dalbrgia micrcarpa Tab.			NONE	100
	Athium megisthyllum Col.			NONE	100
	Ancistrocladus barteri Tiegh.	Ancistrocladus barteri Tiegh.	3658996	EXACT	100	SYNONYM	SPECIES	Plantae	Tracheophyta	Magnoliopsida	Caryophyllales	Ancistrocladaceae	Ancistrocladus	Ancistrocladus abbreviatus	Ancistrocladus barteri	Tiegh.	3658996	7321387
	Neorgelia azeedoi			NONE	100
	Tabernmontana gamei			NONE	100
	Cheiranthus bicuspidatus Willd.	Cheiranthus bicuspidatus Willd.	5373622	EXACT	100	SYNONYM	SPECIES	Plantae	Tracheophyta	Magnoliopsida	Brassicales	Brassicaceae	Hesperis	Hesperis bicuspidata	Cheiranthus bicuspidatus	Willd.	5373622	3042263
	Erca ×viacea Bous			NONE	100
	Vis vitea va. laciata			NONE	100
	Valeriana annua Gray	Valeriana annua Gray	4095300	EXACT	100	SYNONYM	SPECIES	Plantae	Tracheophyta	Magnoliopsida	Dipsacales	Caprifoliaceae	Centranthus	Centranthus calcitrapae	Valeriana annua	Gray	4095300	7298988
	Saxiraga monkaensis			NONE	100
	Acantlimon armum va. balsae Bos. & A.et			NONE	100
	Wedelia incarnata subsp. anodonta	Wedelia incarnata subsp. anodonta Standl.	5553618	EXACT	98	SYNONYM	SUBSPECIES	Plantae	Tracheophyta	Magnoliopsida	Caryophyllales	Nyctaginaceae	Allionia	Allionia incarnata	Wedelia incarnata anodonta	Standl.	5553618	5384861
	Hibscus granddieri va. manambloensis (Hohr.) Hocr.			NONE	100
	Dendcnide oblanolata			NONE	100
	Plagiochila tahitensis Ångstr.	Plagiochila tahitensis Ångstr.	8290729	EXACT	100	SYNONYM	SPECIES	Plantae	Marchantiophyta	Jungermanniopsida	Jungermanniales	Plagiochilaceae	Plagiochila	Plagiochila vitiensis	Plagiochila tahitensis	Ångstr.	8290729	7834138
	Plectanthus lindlomii			NONE	100
	Sauvesia spreelii va. riobrauensis Kum. & Rodgues			NONE	100
	Rendlia pseudoharpechloa Chiov.	Rendlia pseudoharpechloa Chiov.	4143856	EXACT	100	SYNONYM	SPECIES	Plantae	Tracheophyta	Liliopsida	Poales	Poaceae	Harpochloa	Harpochloa pseudoharpechloa	Rendlia pseudoharpechloa	Chiov.	4143856	4125077
	Anthricum rosii	Anthericum rossii (Hook.f.) Hook.f.	2779512	FUZZY	84	SYNONYM	SPECIES	Plantae	Tracheophyta	Liliopsida	Asparagales	Asphodelaceae	Bulbinella	Bulbinella rossii	Anthericum rossii	(Hook.f.) Hook.f.	2779512	10934802
	Trisella fisdens			NONE	100
	Guaduella oblonga Hutch. ex Clayton	Guaduella oblonga Hutch. ex Clayton	4154638	EXACT	100	ACCEPTED	SPECIES	Plantae	Tracheophyta	Liliopsida	Poales	Poaceae	Guaduella	Guaduella oblonga	Guaduella oblonga	Hutch. ex Clayton	4154638
	Casia tapahascana	Casia Duhamel	3788963	HIGHERRANK	93	SYNONYM	GENUS	Plantae	Tracheophyta	Magnoliopsida	Santalales	Santalaceae	Osyris		Casia	Duhamel	3788963	7265227
	Fritlaria walewii va. pla X.Zuan & X.Jheng			NONE	100
	Oenotrichia tripinnata	Oenotrichia tripinnata (F.Muell.) Copel.	3605363	EXACT	98	SYNONYM	SPECIES	Plantae	Tracheophyta	Polypodiopsida	Polypodiales	Dryopteridaceae	Lastreopsis	Lastreopsis tripinnata	Oenotrichia tripinnata	(F.Muell.) Copel.	3605363	7981308
	Nuttllia multflora (Nut.) Grene			NONE	100
	Polydium apicatum Kue ex Klosch			NONE	100
	Convolvulus erianthus	Convolvulus erianthus Willd. ex Spreng.	3679776	EXACT	97	SYNONYM	SPECIES	Plantae	Tracheophyta	Magnoliopsida	Solanales	Convolvulaceae	Stylisma	Stylisma aquatica	Convolvulus erianthus	Willd. ex Spreng.	3679776	2928461
	Potetilla fragaioides f. biptala			NONE	100
	Chaone obcdata E.y.			NONE	100
	Pancratium croceum	Pancratium croceum Savigny	2854998	EXACT	98	SYNONYM	SPECIES	Plantae	Tracheophyta	Liliopsida	Asparagales	Amaryllidaceae	Stenomesson	Stenomesson flavum	Pancratium croceum	Savigny	2854998	2859412
	Myreola barnoudii			NONE	100
	Jasnum hirtum Wa.			NONE	100
	Spergella saginella Rchb.	Spergella saginella Rchb.	3814362	EXACT	100	SYNONYM	SPECIES	Plantae	Tracheophyta	Magnoliopsida	Caryophyllales	Caryophyllaceae	Sagina	Sagina saginoides	Spergella saginella	Rchb.	3814362	7267272
	Aneone coroaria va. roea (Hary ex Nymn) Bat.	Anemone coronaria L.	3033261	HIGHERRANK	80	ACCEPTED	SPECIES	Plantae	Tracheophyta	Magnoliopsida	Ranunculales	Ranunculaceae	Anemone	Anemone coronaria	Anemone coronaria	L.	3033261
	Senio cydonifolius Std.			NONE	100
	Psittacanthus flavoviridis Eichler	Psittacanthus flavoviridis Eichler	4004404	EXACT	100	SYNONYM	SPECIES	Plantae	Tracheophyta	Magnoliopsida	Santalales	Loranthaceae	Psittacanthus	Psittacanthus brasiliensis	Psittacanthus flavoviridis	Eichler	4004404	4001052
	Roa oreohila	Roa Jordan, 1923	2385623	HIGHERRANK	94	ACCEPTED	GENUS	Animalia	Chordata		Perciformes	Chaetodontidae	Roa		Roa	Jordan, 1923	2385623
	Iguura teis va. khaosensis			NONE	100
	Centropogon brumalis Standl.	Centropogon brumalis Standl.	5412438	EXACT	100	SYNONYM	SPECIES	Plantae	Tracheophyta	Magnoliopsida	Asterales	Campanulaceae	Centropogon	Centropogon costaricae	Centropogon brumalis	Standl.	5412438	5412436
	Isodo inflexs var canesces (Naka) Kud	Isodon inflexus (Thunb.) Kudô	5608998	HIGHERRANK	80	ACCEPTED	SPECIES	Plantae	Tracheophyta	Magnoliopsida	Lamiales	Lamiaceae	Isodon	Isodon inflexus	Isodon inflexus	(Thunb.) Kudô	5608998
	Ardis crena var bicol	Ardis Konow, 1886	9192082	HIGHERRANK	94	ACCEPTED	GENUS	Animalia	Arthropoda	Insecta	Hymenoptera	Tenthredinidae	Ardis		Ardis	Konow, 1886	9192082
	Hypericum muticum var. boreale	Hypericum muticum var. boreale (Britton) E.P.Bicknell	3714400	EXACT	98	SYNONYM	VARIETY	Plantae	Tracheophyta	Magnoliopsida	Malpighiales	Hypericaceae	Hypericum	Hypericum boreale	Hypericum muticum boreale	(Britton) E.P.Bicknell	3714400	3189503
	Asarc bidentaa Poepp & Endl			NONE	100
	Maran lageria			NONE	100
	Satyrium jacottetianum Kraenzl.	Satyrium jacottetianum Kraenzl.	5307420	EXACT	100	SYNONYM	SPECIES	Plantae	Tracheophyta	Liliopsida	Asparagales	Orchidaceae	Satyrium	Satyrium longicauda	Satyrium jacottetianum	Kraenzl.	5307420	5307419
	Apocynm cannabinm var estellinm (Green) Bég & Belosersy	Apocynum cannabinum L.	3169790	HIGHERRANK	80	ACCEPTED	SPECIES	Plantae	Tracheophyta	Magnoliopsida	Gentianales	Apocynaceae	Apocynum	Apocynum cannabinum	Apocynum cannabinum	L.	3169790
	Camasa quama var intermea (Goul C.L.Hitc.			NONE	100
	Ononis subspicata f. villosissima Guim. ex Širj.	Ononis subspicata f. villosissima Guim. ex Širj.	12302627	EXACT	100	SYNONYM	FORM	Plantae	Tracheophyta	Magnoliopsida	Fabales	Fabaceae	Ononis	Ononis baetica	Ononis subspicata villosissima	Guim. ex Širj.	12302627	2977098
	Hieracim chrysocephaloies Norrl	Hieracium chrysocephaloides (Norrl.) Norrl.	4228316	FUZZY	90	SYNONYM	SPECIES	Plantae	Tracheophyta	Magnoliopsida	Asterales	Asteraceae	Pilosella	Pilosella blyttiana	Hieracium chrysocephaloides	(Norrl.) Norrl.	4228316	3122856
	Neubura macrocaa (A.C.S) A.C.S			NONE	100
	Eustachys polystachya	Eustachys polystachya (Lag.) Kunth	5676559	EXACT	98	SYNONYM	SPECIES	Plantae	Tracheophyta	Liliopsida	Poales	Poaceae	Chloris	Chloris submutica	Eustachys polystachya	(Lag.) Kunth	5676559	5289608
	Pimela neypergiaa Decne			NONE	100
	Oncidm elephantos Rchb.			NONE	100
	Justicia griffithii T.Anderson	Justicia griffithii T.Anderson	3779072	EXACT	100	ACCEPTED	SPECIES	Plantae	Tracheophyta	Magnoliopsida	Lamiales	Acanthaceae	Justicia	Justicia griffithii	Justicia griffithii	T.Anderson	3779072
	Strombocara brevifola Nutt ex A.Gra	Strombocarpa brevifolia Nutt. ex A.Gray	3971537	FUZZY	89	SYNONYM	SPECIES	Plantae	Tracheophyta	Magnoliopsida	Fabales	Fabaceae	Prosopis	Prosopis pubescens	Strombocarpa brevifolia	Nutt. ex A.Gray	3971537	5358508
	Pagiana cris (Roxb Markg			NONE	100
	Gleditsia laevis	Gleditsia laevis Hort	9619350	EXACT	97	ACCEPTED	SPECIES	Plantae	Tracheophyta	Magnoliopsida	Fabales	Fabaceae	Gleditsia	Gleditsia laevis	Gleditsia laevis	Hort	9619350
	Clerodendrm zambesiacm Bake	Clerodendrum zambesiacum Baker	3888480	FUZZY	89	SYNONYM	SPECIES	Plantae	Tracheophyta	Magnoliopsida	Lamiales	Lamiaceae	Clerodendrum	Clerodendrum rotundifolium	Clerodendrum zambesiacum	Baker	3888480	3890077
	Didymon cordas var schistica C.C Town			NONE	100
	Luffa purgans (Mart.) Mart.	Luffa purgans (Mart.) Mart.	3622582	EXACT	100	SYNONYM	SPECIES	Plantae	Tracheophyta	Magnoliopsida	Cucurbitales	Cucurbitaceae	Luffa	Luffa sepium	Luffa purgans	(Mart.) Mart.	3622582	3622511
	Polemonim nevadene	Polemonium nevadense Wherry	2927863	FUZZY	80	ACCEPTED	SPECIES	Plantae	Tracheophyta	Magnoliopsida	Ericales	Polemoniaceae	Polemonium	Polemonium nevadense	Polemonium nevadense	Wherry	2927863
	Urvila triphya (Vell Radl			NONE	100
	Ulvella applanata (Setch. & N.L.Gardner) South & Tittley	Ulvella applanata (Setch. & N.L.Gardner) South & Tittley, 1986	5273538	EXACT	100	SYNONYM	SPECIES	Plantae	Chlorophyta	Ulvophyceae	Ulvales	Ulvellaceae	Ulvella	Ulvella lens	Ulvella applanata	(Setch. & N.L.Gardner) South & Tittley, 1986	5273538	5273537
	Bromu procers Spren.	Bromus procerus Spreng.	7563686	FUZZY	89	SYNONYM	SPECIES	Plantae	Tracheophyta	Liliopsida	Poales	Poaceae	Bromus	Bromus segetum	Bromus procerus	Spreng.	7563686	4151477
	Rhapontim rhaponticoes (Grael) Soj			NONE	100
	Uapaca rufopilosa (De Wild.) P.A.Duvign.	Uapaca rufopilosa (De Wild.) P.A.Duvign.	3079908	EXACT	100	ACCEPTED	SPECIES	Plantae	Tracheophyta	Magnoliopsida	Malpighiales	Phyllanthaceae	Uapaca	Uapaca rufopilosa	Uapaca rufopilosa	(De Wild.) P.A.Duvign.	3079908
	Chaenostoa hereroene			NONE	100
	Solan indic var immunim			NONE	100
	Mentha arvensis var. piperascens Malinv.	Mentha arvensis var. piperascens Malinv.	8683400	EXACT	100	SYNONYM	VARIETY	Plantae	Tracheophyta	Magnoliopsida	Lamiales	Lamiaceae	Mentha	Mentha canadensis	Mentha arvensis piperascens	Malinv.	8683400	2927198
	Helianths nitids Lunel	Helianthus nitidus Lunell	7338762	FUZZY	89	SYNONYM	SPECIES	Plantae	Tracheophyta	Magnoliopsida	Asterales	Asteraceae	Helianthus	Helianthus nuttallii	Helianthus nitidus	Lunell	7338762	6293214
	Chaptaa ebractea			NONE	100
	Bassia georgei	Bassia georgei Ising	8334523	EXACT	98	SYNONYM	SPECIES	Plantae	Tracheophyta	Magnoliopsida	Caryophyllales	Amaranthaceae	Sclerolaena	Sclerolaena georgei	Bassia georgei	Ising	8334523	7505335
	Grevilla oncogye	Grevillea oncogyne Diels ex Diels & Pritz.	3995140	FUZZY	80	ACCEPTED	SPECIES	Plantae	Tracheophyta	Magnoliopsida	Proteales	Proteaceae	Grevillea	Grevillea oncogyne	Grevillea oncogyne	Diels ex Diels & Pritz.	3995140
	Trillm kamtschatim for plen J.Sam.			NONE	100
	Cirsium morinifolium Boiss. & Heldr.	Cirsium morinifolium Boiss. & Heldr.	3113403	EXACT	100	SYNONYM	SPECIES	Plantae	Tracheophyta	Magnoliopsida	Asterales	Asteraceae	Lophiolepis	Lophiolepis morinifolia	Cirsium morinifolium	Boiss. & Heldr.	3113403	12177133
	Garcina curvinervs Vesqu	Garcinia curvinervis Vesque	3714964	FUZZY	89	SYNONYM	SPECIES	Plantae	Tracheophyta	Magnoliopsida	Malpighiales	Clusiaceae	Garcinia	Garcinia ovalifolia	Garcinia curvinervis	Vesque	3714964	7396822
	Ros ×grovei (Bake Mask			NONE	100
	Festuca rubra var. latifolia	Festuca Tourn. ex L.	2704913	HIGHERRANK	97	ACCEPTED	GENUS	Plantae	Tracheophyta	Liliopsida	Poales	Poaceae	Festuca		Festuca	Tourn. ex L.	2704913
	Rubu tereticauls var ctenodn Sabr ex Sudr			NONE	100
	Zygopetam murrayam			NONE	100
	Ixora saulierei Gamble	Ixora saulierei Gamble	2905421	EXACT	100	SYNONYM	SPECIES	Plantae	Tracheophyta	Magnoliopsida	Gentianales	Rubiaceae	Ixora	Ixora notoniana	Ixora saulierei	Gamble	2905421	2905952
	Lychns apetaa var glomeraa			NONE	100
	Linocia obscuriners			NONE	100
	Haageocereus smaragdiflorus Rauh & Backeb.	Haageocereus ×smaragdiflorus Rauh & Backeb.	3949251	EXACT	100	DOUBTFUL	SPECIES	Plantae	Tracheophyta	Magnoliopsida	Caryophyllales	Cactaceae	Haageocereus	Haageocereus smaragdiflorus	Haageocereus smaragdiflorus	Rauh & Backeb.	3949251
	Sphyrastyls dresslei Toscao			NONE	100
	Ricin glauc			NONE	100
	Santia elongata (Kunth) Parl. ex Webb & Berthel.	Santia elongata (Kunth) Parl. ex Webb & Berth.	5676829	EXACT	100	SYNONYM	SPECIES	Plantae	Tracheophyta	Liliopsida	Poales	Poaceae	Polypogon	Polypogon elongatus	Santia elongata	(Kunth) Parl. ex Webb & Berth.	5676829	5289911
	Ixi recura F.Delaroce			NONE	100
	Ulm america var glab Planc			NONE	100
	Dryopteris odontosora Bonap.	Dryopteris odontosora Bonap.	5653528	EXACT	100	SYNONYM	SPECIES	Plantae	Tracheophyta	Polypodiopsida	Polypodiales	Thelypteridaceae	Amauropelta	Amauropelta odontosora	Dryopteris odontosora	Bonap.	5653528	4080928
	Stereodn angustifolus Mitt	Stereodon angustifolius Mitt.	8226591	FUZZY	89	SYNONYM	SPECIES	Plantae	Bryophyta	Bryopsida	Hypnales	Entodontaceae	Entodon	Entodon macropodus	Stereodon angustifolius	Mitt.	8226591	8380625
	Carpodis jumeli Pier ex Jum	Carpodinus jumellei Pierre ex Jum.	3619332	FUZZY	86	SYNONYM	SPECIES	Plantae	Tracheophyta	Magnoliopsida	Gentianales	Apocynaceae	Landolphia	Landolphia jumellei	Carpodinus jumellei	Pierre ex Jum.	3619332	3616801
	Ptelea trifoliata var. deamiana	Ptelea trifoliata var. deamiana Nieuwl.	3834766	EXACT	98	SYNONYM	VARIETY	Plantae	Tracheophyta	Magnoliopsida	Sapindales	Rutaceae	Ptelea	Ptelea trifoliata	Ptelea trifoliata deamiana	Nieuwl.	3834766	3834740
	Robiqueta millarie	Robiquetia millariae Ormerod	3652768	FUZZY	80	ACCEPTED	SPECIES	Plantae	Tracheophyta	Liliopsida	Asparagales	Orchidaceae	Robiquetia	Robiquetia millariae	Robiquetia millariae	Ormerod	3652768
	Coleocephaloceus fluminens (Miq Backe			NONE	100
	Rauvolfia polyphylla var. divergens Benth.	Rauvolfia polyphylla var. divergens Benth.	3616943	EXACT	100	SYNONYM	VARIETY	Plantae	Tracheophyta	Magnoliopsida	Gentianales	Apocynaceae	Rauvolfia	Rauvolfia polyphylla	Rauvolfia polyphylla divergens	Benth.	3616943	7316823
	Hieracim subadunas			NONE	100
	Phegoptes orna			NONE	100
	Orthodontium infractum Dozy & Molk.	Orthodontium infractum Dozy & Molk.	2677051	EXACT	100	ACCEPTED	SPECIES	Plantae	Bryophyta	Bryopsida	Orthodontiales	Orthodontiaceae	Orthodontium	Orthodontium infractum	Orthodontium infractum	Dozy & Molk.	2677051
	Beciu coddi	Becium coddii S.D.Williams & K.Balkwill	3882264	FUZZY	84	SYNONYM	SPECIES	Plantae	Tracheophyta	Magnoliopsida	Lamiales	Lamiaceae	Ocimum	Ocimum coddii	Becium coddii	S.D.Williams & K.Balkwill	3882264	3898057
	Alli lancipetam			NONE	100
	Cionomene javariensis	Cionomene javariensis Krukoff	3830652	EXACT	98	SYNONYM	SPECIES	Plantae	Tracheophyta	Magnoliopsida	Ranunculales	Menispermaceae	Elephantomene	Elephantomene eburnea	Cionomene javariensis	Krukoff	3830652	3830285
	Mimos folioloa var pachycara (Benth) Barney	Mimosa foliolosa Benth.	2970188	HIGHERRANK	80	ACCEPTED	SPECIES	Plantae	Tracheophyta	Magnoliopsida	Fabales	Fabaceae	Mimosa	Mimosa foliolosa	Mimosa foliolosa	Benth.	2970188
	Delisa macrostacs (Hoo & Arn C.Pre			NONE	100
	Pytinicarpa sarasinii	Pytinicarpa sarasinii (Däniker) G.L.Nesom	4209938	EXACT	99	ACCEPTED	SPECIES	Plantae	Tracheophyta	Magnoliopsida	Asterales	Asteraceae	Pytinicarpa	Pytinicarpa sarasinii	Pytinicarpa sarasinii	(Däniker) G.L.Nesom	4209938
	Isoloa theobromia Exel	Isolona theobromina Exell	3158255	FUZZY	89	SYNONYM	SPECIES	Plantae	Tracheophyta	Magnoliopsida	Magnoliales	Annonaceae	Isolona	Isolona pilosa	Isolona theobromina	Exell	3158255	3158254
	Eulopa ochraa Schlt	Eulopa Latreille, 1829	4775726	HIGHERRANK	92	SYNONYM	GENUS	Animalia	Arthropoda	Insecta	Hemiptera	Cicadellidae	Ulopa		Eulopa	Latreille, 1829	4775726	2040169
	Clinopodium clinopodium (Vest) Degen	Clinopodium clinopodium (Vest) Degen	3887776	EXACT	100	SYNONYM	SPECIES	Plantae	Tracheophyta	Magnoliopsida	Lamiales	Lamiaceae	Clinopodium	Clinopodium vulgare	Clinopodium clinopodium	(Vest) Degen	3887776	2926945
	Resed armen var scabridua Abdallh & de Wit	Reseda armena Boiss.	7275948	HIGHERRANK	80	ACCEPTED	SPECIES	Plantae	Tracheophyta	Magnoliopsida	Brassicales	Resedaceae	Reseda	Reseda armena	Reseda armena	Boiss.	7275948
	Car diand Schra	Car T.Blackburn, 1897	1171812	HIGHERRANK	94	ACCEPTED	GENUS	Animalia	Arthropoda	Insecta	Coleoptera	Caridae	Car		Car	T.Blackburn, 1897	1171812
	Vesicaria newberryi A.Gray	Vesicaria newberryi A.Gray	5551141	EXACT	100	SYNONYM	SPECIES	Plantae	Tracheophyta	Magnoliopsida	Brassicales	Brassicaceae	Physaria	Physaria newberryi	Vesicaria newberryi	A.Gray	5551141	7068665
	Cucums campechians			NONE	100
	Agathoa perfora G.D			NONE	100
	Zosterophyllanthos ionanthus (Rchb.f.) Szlach. & Marg.	Zosterophyllanthos ionanthus (Rchb.f.) Szlach. & Marg.	2787160	EXACT	100	SYNONYM	SPECIES	Plantae	Tracheophyta	Liliopsida	Asparagales	Orchidaceae	Pleurothallis	Pleurothallis tridentata	Zosterophyllanthos ionanthus	(Rchb.f.) Szlach. & Marg.	2787160	2787155
	Asterophylum galiu K.F.Schim. & Spenn	Asterophyllum galium K.F.Schimp. & Spenn.	2914406	FUZZY	89	SYNONYM	SPECIES	Plantae	Tracheophyta	Magnoliopsida	Gentianales	Rubiaceae	Galium	Galium verum	Asterophyllum galium	K.F.Schimp. & Spenn.	2914406	9063248
	Dictyoptes brongniari (Bor Nak			NONE	100
	Triticum dicoccum subsp. subspontaneum Tzvelev	Triticum dicoccum subsp. subspontaneum Tzvelev	4106742	EXACT	100	SYNONYM	SUBSPECIES	Plantae	Tracheophyta	Liliopsida	Poales	Poaceae	Triticum	Triticum turgidum	Triticum dicoccum subspontaneum	Tzvelev	4106742	8389446
	Croto barorm	Croton barorum Leandri	3057553	FUZZY	80	ACCEPTED	SPECIES	Plantae	Tracheophyta	Magnoliopsida	Malpighiales	Euphorbiaceae	Croton	Croton barorum	Croton barorum	Leandri	3057553
	Cyclograa costularisa			NONE	100
	Franca corymbosa	Frankenia L.	2874684	HIGHERRANK	97	ACCEPTED	GENUS	Plantae	Tracheophyta	Magnoliopsida	Caryophyllales	Frankeniaceae	Frankenia		Frankenia	L.	2874684
	Pteri triphyla (Lam. Mett	Pteris triphylla Bertero ex Colla, 1836	5614411	FUZZY	80	ACCEPTED	SPECIES	Plantae	Tracheophyta	Polypodiopsida	Polypodiales	Pteridaceae	Pteris	Pteris triphylla	Pteris triphylla	Bertero ex Colla, 1836	5614411
	Nephrodm tokyoee Matsu ex Maki			NONE	100
	Psychotria galbaoensis	Psychotria galbaoensis Steyerm.	2920658	EXACT	98	SYNONYM	SPECIES	Plantae	Tracheophyta	Magnoliopsida	Gentianales	Rubiaceae	Carapichea	Carapichea guianensis	Psychotria galbaoensis	Steyerm.	2920658	2920659
	Peperoma rubrivenoa C. DC.	Peperomia rubrivenosa C.DC.	4189209	FUZZY	89	ACCEPTED	SPECIES	Plantae	Tracheophyta	Magnoliopsida	Piperales	Piperaceae	Peperomia	Peperomia rubrivenosa	Peperomia rubrivenosa	C.DC.	4189209
	Bruch exig (Hoo & Wilso Mül Hal			NONE	100
	Eriogonum collinum	Eriogonum collinum S.Stokes ex M.E.Jones	2889625	EXACT	97	ACCEPTED	SPECIES	Plantae	Tracheophyta	Magnoliopsida	Caryophyllales	Polygonaceae	Eriogonum	Eriogonum collinum	Eriogonum collinum	S.Stokes ex M.E.Jones	2889625
	Iresie chrysotrica (Suess) Borsc	Iresine chrysotricha (Suess.) Borsch, Flores Olv. & Kai Müll.	10280423	FUZZY	91	ACCEPTED	SPECIES	Plantae	Tracheophyta	Magnoliopsida	Caryophyllales	Amaranthaceae	Iresine	Iresine chrysotricha	Iresine chrysotricha	(Suess.) Borsch, Flores Olv. & Kai Müll.	10280423
	Linosys multicaus (Lede) Kunt			NONE	100
	Symplocos ilicifolia	Symplocos ilicifolia Hayata	3643503	EXACT	98	SYNONYM	SPECIES	Plantae	Tracheophyta	Magnoliopsida	Ericales	Symplocaceae	Symplocos	Symplocos setchuensis	Symplocos ilicifolia	Hayata	3643503	7351368
	Pipe longicaudaum Trel & Yunck	Piper longicaudatum Trel. & Yunck.	4188557	FUZZY	89	ACCEPTED	SPECIES	Plantae	Tracheophyta	Magnoliopsida	Piperales	Piperaceae	Piper	Piper longicaudatum	Piper longicaudatum	Trel. & Yunck.	4188557
	Mapan theobroma			NONE	100
	Sorghum miliiforme var. sikkimense	Sorghum miliiforme var. sikkimense Snowden	5946000	EXACT	98	SYNONYM	VARIETY	Plantae	Tracheophyta	Liliopsida	Poales	Poaceae	Sorghum	Sorghum bicolor	Sorghum miliiforme sikkimense	Snowden	5946000	2705181
	Eryngim glossophylum H.Wolf	Eryngium glossophyllum H.Wolff	3631000	FUZZY	92	ACCEPTED	SPECIES	Plantae	Tracheophyta	Magnoliopsida	Apiales	Apiaceae	Eryngium	Eryngium glossophyllum	Eryngium glossophyllum	H.Wolff	3631000
	Lycopodm sprini			NONE	100
	Pyrus asiae-mediae	Pyrus asiae-mediae (Popov) Maleev	5362597	EXACT	97	ACCEPTED	SPECIES	Plantae	Tracheophyta	Magnoliopsida	Rosales	Rosaceae	Pyrus	Pyrus asiae-mediae	Pyrus asiae-mediae	(Popov) Maleev	5362597
	Berbers subereca Ahrent	Berberis suberecta Ahrendt	3981599	FUZZY	89	ACCEPTED	SPECIES	Plantae	Tracheophyta	Magnoliopsida	Ranunculales	Berberidaceae	Berberis	Berberis suberecta	Berberis suberecta	Ahrendt	3981599
	Amor egrissa (Mikhv & Magula) Rosk			NONE	100
	Calamagrostis javana Steud.	Calamagrostis javana Steud.	4108300	EXACT	100	SYNONYM	SPECIES	Plantae	Tracheophyta	Liliopsida	Poales	Poaceae	Calamagrostis	Calamagrostis australis	Calamagrostis javana	Steud.	4108300	4126404
	Geu pyrenaicm Willd			NONE	100
	Clemas hilare			NONE	100
	Gyrostephium rhizocephalum	Gyrostephium rhizocephalum Turcz.	3100665	EXACT	98	SYNONYM	SPECIES	Plantae	Tracheophyta	Magnoliopsida	Asterales	Asteraceae	Siloxerus	Siloxerus pygmaeus	Gyrostephium rhizocephalum	Turcz.	3100665	3100662
	Muralta thunbergi	Muraltia thunbergii Eckl. & Zeyh.	4049589	FUZZY	85	ACCEPTED	SPECIES	Plantae	Tracheophyta	Magnoliopsida	Fabales	Polygalaceae	Muraltia	Muraltia thunbergii	Muraltia thunbergii	Eckl. & Zeyh.	4049589
	Achila sylvata Ten			NONE	100
	Asparagus acutifolius var. eremicus	Asparagus acutifolius var. eremicus O.Bolòs & Vigo	2769003	EXACT	98	SYNONYM	VARIETY	Plantae	Tracheophyta	Liliopsida	Asparagales	Asparagaceae	Asparagus	Asparagus acutifolius	Asparagus acutifolius eremicus	O.Bolòs & Vigo	2769003	2768995
	Alliu pamiricm	Allium pamiricum Wendelbo	2856739	FUZZY	80	ACCEPTED	SPECIES	Plantae	Tracheophyta	Liliopsida	Asparagales	Amaryllidaceae	Allium	Allium pamiricum	Allium pamiricum	Wendelbo	2856739
	Uvariodendn mayumbee (Exel R. E. Fr.			NONE	100
	Ouratea zeylanica (Lam.) Alston	Ouratea zeylanica (Lam.) Alston	3695111	EXACT	100	SYNONYM	SPECIES	Plantae	Tracheophyta	Magnoliopsida	Malpighiales	Ochnaceae	Gomphia	Gomphia serrata	Ouratea zeylanica	(Lam.) Alston	3695111	3694784
	Taraxacm vanu	Taraxacum vanum H.Øllg.	5694661	FUZZY	80	ACCEPTED	SPECIES	Plantae	Tracheophyta	Magnoliopsida	Asterales	Asteraceae	Taraxacum	Taraxacum vanum	Taraxacum vanum	H.Øllg.	5694661
	Polygom lapathifolm var lapathifolm			NONE	100
	Astragalus pseudopulchellus	Astragalus pseudopulchellus Maassoumi	5627804	EXACT	98	SYNONYM	SPECIES	Plantae	Tracheophyta	Magnoliopsida	Fabales	Fabaceae	Astragalus	Astragalus singarensis	Astragalus pseudopulchellus	Maassoumi	5627804	5626847
	Valeriaa arnottiaa			NONE	100
	Codonops atriplicifia			NONE	100
	Taraxacum aganippeum	Taraxacum aganippeum Sonck	5699453	EXACT	98	SYNONYM	SPECIES	Plantae	Tracheophyta	Magnoliopsida	Asterales	Asteraceae	Taraxacum	Taraxacum scaturiginosum	Taraxacum aganippeum	Sonck	5699453	5695510
	Fimbristyls leucocola Benth	Fimbristylis leucocolea Benth.	2708351	FUZZY	89	ACCEPTED	SPECIES	Plantae	Tracheophyta	Liliopsida	Poales	Cyperaceae	Fimbristylis	Fimbristylis leucocolea	Fimbristylis leucocolea	Benth.	2708351
	Arista venusta var scabrifoa			NONE	100
	Stachys alba	Stachys alba Mill.	3885954	EXACT	98	SYNONYM	SPECIES	Plantae	Tracheophyta	Magnoliopsida	Lamiales	Lamiaceae	Stachys	Stachys germanica	Stachys alba	Mill.	3885954	7306587
	Tulip saracenia E.P.Perrir	Tulipa saracenica E.P.Perrier	5299741	FUZZY	89	SYNONYM	SPECIES	Plantae	Tracheophyta	Liliopsida	Liliales	Liliaceae	Tulipa	Tulipa gesneriana	Tulipa saracenica	E.P.Perrier	5299741	5299675
	Portula depaupera Poell	Portula Hill	7286406	HIGHERRANK	93	SYNONYM	GENUS	Plantae	Tracheophyta	Magnoliopsida	Myrtales	Lythraceae	Lythrum		Portula	Hill	7286406	3188731
	Decorsea grandidieri (Baill.) R.Vig. ex A.G.Peltier	Decorsea grandidieri (Baill.) R.Vig. ex A.G.Peltier	2977707	EXACT	100	ACCEPTED	SPECIES	Plantae	Tracheophyta	Magnoliopsida	Fabales	Fabaceae	Decorsea	Decorsea grandidieri	Decorsea grandidieri	(Baill.) R.Vig. ex A.G.Peltier	2977707
	Laxmanna potentilloies (Lam. Fisch ex Steud			NONE	100
	Vio pilushanens S.S.Yg			NONE	100
	Inga tenuis	Inga tenuis (Vell.) Mart.	5580558	EXACT	99	ACCEPTED	SPECIES	Plantae	Tracheophyta	Magnoliopsida	Fabales	Fabaceae	Inga	Inga tenuis	Inga tenuis	(Vell.) Mart.	5580558
	Jasminm schimpei			NONE	100
	Salv sapin			NONE	100
	Paropsia brazzaeana	Paropsia brazzaeana Baill.	3587747	EXACT	99	ACCEPTED	SPECIES	Plantae	Tracheophyta	Magnoliopsida	Malpighiales	Passifloraceae	Paropsia	Paropsia brazzaeana	Paropsia brazzaeana	Baill.	3587747
	Aikina brunons Wall	Aikinia brunonis Wall.	5591452	FUZZY	89	SYNONYM	SPECIES	Plantae	Tracheophyta	Magnoliopsida	Lamiales	Gesneriaceae	Epithema	Epithema involucratum	Aikinia brunonis	Wall.	5591452	5589668
	Desmodm graminm A.Gr			NONE	100
	Pyrola rotundifolia var. pulchella (Andres) Vollm.	Pyrola rotundifolia var. pulchella (Andres) Vollm.	12075429	EXACT	100	SYNONYM	VARIETY	Plantae	Tracheophyta	Magnoliopsida	Ericales	Ericaceae	Pyrola	Pyrola rotundifolia	Pyrola rotundifolia pulchella	(Andres) Vollm.	12075429	7328341
	Trichomans polypodioies	Trichomanes polypodioides L.	5275210	FUZZY	80	ACCEPTED	SPECIES	Plantae	Tracheophyta	Polypodiopsida	Hymenophyllales	Hymenophyllaceae	Trichomanes	Trichomanes polypodioides	Trichomanes polypodioides	L.	5275210
	Ranuncus nival Lerche. ex Sch			NONE	100
	Anaphalis margaritacea f. arachnoidea Fernald	Anaphalis margaritacea f. arachnoidea Fernald	4247535	EXACT	100	SYNONYM	FORM	Plantae	Tracheophyta	Magnoliopsida	Asterales	Asteraceae	Anaphalis	Anaphalis margaritacea	Anaphalis margaritacea arachnoidea	Fernald	4247535	7222825
	Jurina subdecurres Borbá	Jurinea subdecurrens Borbás, 1887	5392586	FUZZY	89	SYNONYM	SPECIES	Plantae	Tracheophyta	Magnoliopsida	Asterales	Asteraceae	Jurinea	Jurinea subhastata	Jurinea subdecurrens	Borbás, 1887	5392586	5392585
[truncated: 4,001 more rows]
