# Supplementary material for: PNSS: An online plant name service system
Source: Biodivers Data J. 2025 Mar 31;13:e142973. doi: 10.3897/BDJ.13.e142973 (PMC11976303; doi:10.3897/BDJ.13.e142973)
Supplement: Supplementary material 4 — Test results of using PNSS to match plant names [file bdj-13-e142973-s004.xlsx]

## Sheet: Sheet1
providedName
