# Supplementary material for: PNSS: An online plant name service system
Source: Biodivers Data J. 2025 Mar 31;13:e142973. doi: 10.3897/BDJ.13.e142973 (PMC11976303; doi:10.3897/BDJ.13.e142973)
Supplement: Supplementary material 5 — The test data of plant name parsing-20240319 [file bdj-13-e142973-s005.xlsx]

## Sheet: sheet1
id	scientificName
2766359	Rhododendron bullifolium Sleumer
2405148	Schoenoplectus pungens var. longebracteatus (Osten & Barros) Vegetti, 1993
7120288	Cyclophyllum rostellatum
586718	Corchorus argillicola Moeaha & P. J. D. Winter
7122063	Aechmea pyramidalis
2778425	Piper perlongipedunculum Trel. & Standl.
8276041	Aulacomnium
7125973	Bromelia antiacantha
6514252	Aegiphila buchtienii
2121176	Anathallis peroupavae (Hoehne & Brade) F.Barros
2113430	Ornithogalum wiedemannii Boiss.
6878953	Emilia bellioides
7985090	Jungermannia hexagona
7118846	Xanthophytum involucratum
183739	Desmoscelis Naudin
2735117	Schizachyrium cubense (Hack.) Nash
4840768	Bidens tripartita L.
7269738	Paepalanthus ovatus
4660044	Sphaeradenia macrescens R.Erikss.
6083184	Kalanchoe × auriculata
2152046	Habenaria falcicornis (Lindl.) Bolus
206371	Oncidium epidendroides (Kunth) Beer
7657239	Ischaemum australe
4804608	Zanthoxylum trijugum (Dunkley) P.G.Waterman
1456570	Chaetogastra fulvipilis (Cogn.) P. J. F. Guim. & Michelang.
5223312	Diospyros thomasii Hutch. & Dalziel
5667929	Stetsonia
8097433	Diplazium latipinnulum
2860835	Paepalanthus melanolepis Silveira
3445894	Dicranopteris linearis var. inaequalis (Rosenst.) Holttum
6736119	Cnidoscolus mcvaughii
5667950	Stenocereus stellatus
4143659	Ixia recondita Goldblatt & J.C.Manning
5862196	Biophytum gracile
2826594	Grewia yinkiangensis Y.C.Hsu & R.Zhuge
258137	Primula tardiflora (C. M. Hu) C. M. Hu
2779922	Peperomia bryophila C.DC.
1119574	Burmeistera villosa F.González & Luteyn
2142790	Octarrhena torricellensis Schltr.
6010430	Gaultheria mundula var. tanythrix
6153206	Allium sandrasicum
7153764	Moricandia moricandioides
5886259	Bulbophyllum pileatum
5650388	Xylopia dinklagei
6617390	Paspalum longum
7740811	Eulophia longisepala
674601	Myrcia extranea Mc Vaugh
4888832	Calydorea crocoides Ravenna
764821	Tammsia anomala H.Karst.
4249003	Mauloutchia annickiae Sauquet
7428305	Habranthus jujuyensis
4627257	Sericanthe testui var. pseudosalacina (N.Hallé) Robbr.
5747916	Polygala erubescens
5956253	Dichapetalum odoratum
4755783	Tynanthus densiflorus M.C.Medeiros & L.G.Lohmann
1382317	Ardisia rubescens Pit.
3710437	Sophora puryearensis Berry, 1916
5823170	Angostura longiflora
6014363	Gentiana simulatrix
1858771	Cyathotrachus altus Watson, 1906
5886267	Caragana leucophloea
7289367	Aspidostemon fungiformis
8317161	Distichium hagenii
3332337	Silene demavendica Bornm.
4466410	Polypodium abitaguae Hook.
6942706	Argyreia nellygherya
5040709	Cynorkis ochyrae Szlach. & Olszewski
548791	Cololejeunea kiriromensis Tixier
2868300	Calamus axillaris Becc.
160159	Malaxis seychellarum (Kraenzl.) Summerh.
2382612	Uromyrtus Burret
6471560	Qualea multiflora subsp. multiflora
5773420	Saraca schmidiana
6726711	Cinnagrostis filifolia
6588150	Chusquea caparaoensis
6452134	Sisyrinchium strictum
7904826	Ranunculus flabellaris
2995285	Ilex rimbachii Standl.
4619745	Senecio bathurstianus (DC.) Sch.Bip.
6040303	Herissantia nemoralis
2856964	Rhamphidium veitchii Dixon
4538450	Rhopalocarpus macrorhamnifolius Capuron
2293522	Sisymbrium pumilum Stephan
8298371	Stenopetalum
5281987	Erica sparsa Lodd.
3178837	Pulicaria dysenterica subsp. dysenterica
753187	Ruschia indecora (L. Bolus) Schwantes
6675239	Bulbophyllum stocksii
4742484	Trichospermum tripyxis (K.Schum.) Kosterm.
5790810	Tecticornia pergranulata subsp. queenslandica
371406	Tritoniopsis williamsiana Goldblatt
204588	Oenothera psammophila (A. Nelson & J. F. Macbr.) W. L. Wagner, Stockh. & W. M. Klein
2389647	Drosera humbertii Exell & Laundon
5624497	Tristerix peytonii
4739703	Trichoceros hajekiorum D.E.Benn. & Christenson
5655935	Strigosella circinata
6821386	Taraxacum pseudopaucilobum
5441963	Asperula gemella
241998	Platycaulos mlanjiensis (H.P.Linder) H.P.Linder & C.R.Hardy
7721212	Dendrobium rhodocentrum
3140507	Viola santiagoensis W.Becker
4631532	Shorea gardneri (Thwaites) P.S.Ashton
7653493	Festuca tzvelevii
7869855	Piper papillicaule
395376	Antennaria pulcherrima subsp. pulcherrima
4425774	Pilea phaeocarpa Urb.
2035314	Pterocladiella bartlettii (W.R.Taylor) Santel.
6895633	Hieracium sabaudum subsp. sedunense
3105886	Elymus cheniae (L.B.Cai) G.H.Zhu
731030	Ophryosporus ovatus B. L. Rob.
7213226	Gibasis hintoniorum
6601903	Glyceria leptolepis
2591227	Phlomoides mazzettii Lazkov
5908782	Vriesea ruschii subsp. ruschii
363481	Trachymene dendrothrix Maconochie
380939	Viola × nemenyiana Wagner
8020835	Sclerocactus brevihamatus subsp. tobuschii
895862	Eriochilus scaber subsp. orbifolius Hopper & A.P.Br.
6229564	Mutisia lanata
4868014	Bulbophyllum stylocoryphe J.J.Verm. & P.O'Byrne
8309812	Dipterocarpaceae
8199597	Riccardia grandiflora
2344592	Filago aegaea Wagenitz
360385	Tinnea galpinii Briq.
8277651	Callistephus
2663031	Androsace eritrichioides Gand.
929184	Aeranthes Lindl.
3193637	Otostegia fruticosa subsp. schimperi (Benth.) Sebald
6070070	Rhododendron arboreum var. album
4126096	Iguanura perdana C.K.Lim
6207604	Mouriri uncitheca
5278161	Eremophila victoriae Buirchell & A.P.Br.
5348639	Gasteria barbae VanJaarsv.
5406199	Notopleura perpapillifera
624197	Ficus limosa C. C. Berg
5703298	Lepidobolus preissianus subsp. preissianus
4607054	Sclerolaena tricuspis (F.Muell.) Ulbr.
4767110	Valeriana simplicifolia (Rchb.) Kabath
7432244	Diplolaena angustifolia
68011	Gentianella tereticaulis (Petrie) T. N. Ho & S. W. Liu
4710055	Tetradenia tuberosa T.J.Edwards
1399358	Atriplex coulteri (Moq.) D. Dietr.
6326065	Deinandra streetsii
6379630	Blechnum dissectum
7847279	Ocotea thouvenotii
292809	Rubus suevicola H. E. Weber
3680059	Terpsichore jenmanii (Underw. ex Maxon) A.R.Sm.
348905	Taraxacum sulitelmae G. E. Haglund
3271598	Diplasiolejeunea phyllarthonii Tixier
6259132	Hieracium decurrens
4181433	Lepanthes frigida Luer
645700	Hieracium adeneilema Brenner
6797844	Chromolaena callilepis
5787757	Weinmannia bangii
8237534	Riccia multifida var. divaricata
6015043	Gentianella magellanica
357448	Thymus broussonetii Boiss.
5486224	Trigonostemon beccarii
216696	Paphiopedilum robinsonianum Cavestro
4626486	Senna obliqua (G.Don) H.S.Irwin & Barneby
298177	Schismatoglottis penangensis Engl.
5191644	Damrongia cyanantha Triboun
296248	Saccolabiopsis rara (Schltr.) J.J.Sm.
7336152	Astragalus diversus
1366233	Triporoletes major (Pacltová & Simoncs.) Sat.K. Srivast.
4530162	Restio filicaulis Pillans
2249975	Mimosa paludosa Benth.
1001022	Astragalus barba-mosis Ehrenb. ex Fisch.
6296528	Aster altaicus var. taitoensis
6659592	Haworthia pygmaea var. acuminata
4221961	Luzula seubertii Lowe
3135827	Roya anglica var. anglica
4140530	Isocoma humilis G.L.Nesom
600998	Diplusodon canastrensis T. B. Cavalc.
7140451	Kalanchoe angolensis
1811382	Hieracium murorum subsp. pachythecum Wol. & Zahn
2927251	Millettia tetraptera Kurz
7344563	Beilschmiedia gaboonensis
8045430	Microsorum glossophyllum
1041363	Polytrichum juniperellum Müll. Hal.
1360667	Allium acuminatum Hook.
6552674	Dicrastylis kumarinensis
3433285	Buddleja lindleyana Fortune ex Lindl.
4829977	Begonia conipila Irmsch. ex Kiew
7491534	Grewia bilocularis
6837921	Hieracium insigne
7813073	Polystichum centronepalense
900260	Dendrobium macrophyllum var. macrophyllum
4109939	Horkelia tridentata var. flavescens (Rydb.) Ertter & Reveal
748033	Platystele crinita Luer & Hirtz
2292512	Mostacillastrum subscandens (Speg.) Al-Shehbaz
2298862	Tropidocarpum lanatum (Barnéoud) Al-Shehbaz & R.A.Price
6992142	Pueraria pulcherrima
6612226	Panicum amarum
3706359	Koenigia davisiae (W.H.Brewer ex A.Gray) T.M.Schust. & Reveal
5178197	Astragalus cerasocrenus Bunge
256832	Praravinia urophylloides Valeton
7530342	Phthirusa macrophylla
4213025	Lonchocarpus trinitensis M.Sousa
7059150	Platycoryne ambigua
919480	Varronia teguorum Fern. Alonso & J. I. M. Melo
5435708	Polystachya gracilenta
4932334	Centropogon ferrugineus (L.f.) Gleason
980493	Achyranthes diandra Roxb.
5794892	Acacia neurophylla
4686565	Styrax davillifolius Perkins
5469596	Baissea subrufa
1817184	Aira serotina Torr.
5484217	Tolumnia urophylla
7374092	Cayratia calcicola
5355829	Gentianella rima (G.Don) Fabris
2402517	Ditassa itambensis Rapini
6442738	Papaver pulvinatum subsp. tschuktschorum
2450586	Disperis fayi Szlach. & Kowalk.
6212997	Poteranthera leptalea
984371	Citharexylum reticulatum Kunth
3242559	Isodon japonicus var. japonicus
1911860	Riccia subcrinita You L.Xiang & R.L.Zhu
6868417	Cousinia concolor
2029931	Staurastrum dubium W.West
8146641	Rubus grayanus var. trilobatus
6189089	Ammannia erecta
4964756	Cirsium personatum Gaertn.
815432	Euphorbia polygona var. noorsveldensis (A.C.White, R.A.Dyer & B.Sloane) D.H.Schnabel
2050813	Eriocaulon palustre Salm-Dyck ex Steud.
2466111	Convolvulus phrygius Bornm.
8350840	Scutellaria prostrata
127121	Jobinia chlorantha (K. Schum.) Malme
2345526	Tanacetum pinnatum Boiss.
4770879	Verbascum claudiopolitanum_x Simonk.
479443	Pappobolus microphyllus var. libertadianus Panero
8348787	Didymocarpus pseudomengtze
2530574	Sarcotoechia apetala Leenh.
2357097	Hieracium tulomense Schljakov
2438091	Sclerotiaria pentaceros (Korovin) Korovin
256282	Pouteria maguirei (Aubrév.) T.D.Penn.
3224589	Actaea japonica Thunb.
5349097	Gastrochilus rutilans Seidenf.
311752	Serjania tailloniana Standl. & L. O. Williams
7853571	Nototriche estipulata
3463572	Erythranthe ampliata (A.L.Grant) G.L.Nesom
2194180	Sarcaulus vestitus (Baehni) T.D.Penn.
2404283	Cyperus fasciculigerus (F.Muell.) Domin, 1928
5971053	Echeveria reglensis
6422572	Diplazium kuoi
1474735	Comolia prostrata Wurdack
6238483	Rhaponticoides fraylensis
6078995	Smilax japicanga
4765703	Vaccinium verticillatum Kurz
8209042	Borinda similaris
2611163	Euphorbia geminispina Haw. ex Steud., 1840
631491	Frullania subdentata Steph.
620894	Faramea coffeoides C.M.Taylor
1315500	Rhamnus oleoides subsp. rivasgodayana Rivas Mart. & J. M. Pizarro
6269526	Scorzoneroides montana subsp. breviscapa
5003784	Cosmos sherffii Melchert
6663190	Corybas expansus
1383101	Argostemma bicolor King
1820639	Cnidochloa Zuloaga
3715500	Zyrphelis ciliaris subsp. ciliaris
2733576	Schizostachyum latifolium Gamble
6541150	Catunaregam spinosa
3406741	Securinega nitida Lindl., 1821
6952133	Adesmia pampeana
6033413	Harrisia pomanensis
7249976	Phyllocyclus parishii
6790514	Cyrtocymura mattos-silvae
4673707	Stemodia tenuifolia Minod
5015532	Crepis vesicaria subsp. congenita Babc.
3436917	Campylopus arctocarpus var. caldensis (Ångstr.) J.-P.Frahm
485966	Psychotria randiana var. misimensis (Merr. & L.M.Perry) Sohmer
160131	Malaxis padilliana L.O.Williams
1038487	Iris pskemensis Rukšāns
325820	Spatalla colorata Meisn.
6565079	Diospyros egrettarum
8321795	Petrosavia sakuraii
2243743	Coursetia intermontana Lavin
650373	Hubera gracilis (Burck) Chaowasku
2476696	Ouratea cinnamomea Wawra
1934109	Heteranthera missouriensis C.N.Horn
5588733	Phlogacanthus lambertii
8358561	Lepisorus nudus
633805	Frullania nivimontana S. Hatt.
6773831	Galium anglicum
5315720	Eurya dielsiana Kobuski
3537785	Garcinia puat var. puat
5217779	Digitaria monobotrys (VanDerVeken) Clayton
3599156	Spiraea prunifolia var. simpliciflora Nakai
5147683	Arenaria nevadensis Boiss. & Reut.
1810858	Stelis obescula Luer & R.Escobar
3256295	Cybianthus costaricanus subsp. costaricanus
4695059	Syzygium scytophyllum Diels
4567821	Ruellia molinae D.N.Gibson
4181374	Lepanthes eros Luer & R.Escobar
3308812	Ceradenia narinensis León-Parra
6471548	Isopogon buxifolius var. buxifolius
143860	Lepisanthes falcata (Radlk.) Leenh.
6041061	Herniaria parnassica
1380301	Arafoe aromatica Pimenov & Lavrova
2751480	Puccinellia poecilantha (K.Koch) Grossh.
6475800	Silene microsperma subsp. microsperma
7376633	Centemopsis graminea
6243809	Lepidaploa sprengeliana
2173650	Allium obtusum Lemmon
7308076	Alcea wilhelminae var. lineariloba
5688101	Mimetanthe pilosa
4349864	Orthiopteris trichophylla Copel.
2116101	Eriospermum macgregoriorum P.L.Perry
2797898	Senecio vaingaindrani S.Elliot.
7868516	Piper amphitrichum
236504	Piper curtirachis W. C. Burger
4852069	Bothriocline wittei Lisowski
736395	Pavetta minor (Hook.f.) Deb & Rout
6573445	Ampelocalamus naibunensis
6247958	Eremurus zoae
5718959	Plicosepalus meridianus
5601370	Rhododendron qinghaiense
3347817	Chelonopsis chekiangensis var. brevipes C.Y.Wu & H.W.Li
6530666	Lobelia decurrens
8164330	Hemionitis lumholtzii
6497139	Dianthus pseudarmeria subsp. glabripetalus
157333	Macodes cominsii (Rolfe) Rolfe
4029806	Glycosmis ovoidea Pierre
6351159	Diplazium aemulum
7374024	Cayaponia pedata
5032405	Cyathea fuliginosa (Christ) Copel.
4178004	Ledebouria ovalifolia (Schrad.) Jessop
2860630	Leiothrix beckii (Szyszyl. ex Wawra) Ruhland
7501174	Hemigraphis moluccana
7457678	Kniphofia pallidiflora
5708787	Ranunculus retusus
7506651	Horsfieldia triandra
567216	Andrachne brittonii Urb.
6623856	Podagrostis thurberiana
135550	Lagochilus hispidus (Bél.) Fisch. & C.A.Mey.
713775	Stelis pelycophora Luer & Hirtz
5485649	Trichopilia subulata
7121711	Aechmea chantinii var. chantinii
151284	Lophozia jamaicensis (Nees) Steph.
2488698	Hypericum curvisepalum N.Robson
5758223	Polygala pseudocoelosioides
3009167	Rhabdophyllum bracteolatum (Gilg ex Mildbr.) Farron
4866358	Bulbophyllum himantosepalum J.J.Verm. & Sieder
2400830	Gymnema dissitiflorum Ridl.
4677486	Stevia mascotensis Soejima & Yahara
7212898	Zieria lasiocaulis
5486245	Trigonostemon diplopetalus
1937230	Aeonium ×acebesii O.Arango
2572522	Viburnum toronis Killip & A.C.Sm.
1479881	Corpuscularia taylorii (N. E. Br.) Schwantes
7460802	Erysimum linariifolium
8177181	Barleria spinulosa subsp. spinulosa
6961831	Humularia elegantula
2802779	Hieracium eucalpideiforme Omang
967100	Psychotria blepharocalyx O.Lachenaud
8338686	Acalypha aristata
20926	Dicranolejeunea axillaris (Nees & Mont.) Schiffn.
320672	Solanum angustifolium Houst. ex Mill.
3533988	Geostachys chayanii Mayoe
6683250	Begonia tomaniensis
4376785	Parishia malabog Merr.
339316	Stylidium inaequipetalum J. M. Black
336744	Stocksia brahuica Benth.
2408119	Asarum tamaense Makino
4490624	Prunus macropetalum (Koehne) comb.ined.
7507039	Hoya mcgregorii
4599534	Schizolaena charlotteae Lowry & G.E.Schatz
3382141	Acritopappus pereirae Bautista, S.Ortiz & Rodr.Oubiña
2208688	Ixora fragrans (Hook. & Arn.) A.Gray
552403	Diplotaenia Boiss.
7452854	Eremophila abietina
417478	Oenothera ravenii subsp. chilensis W. Dietr.
540300	Chaetogastra orbignyana (Naudin) P. J. F. Guim. & Michelang.
2183018	Amorphophallus mildbraedii K.Krause
8289590	Mesadenus
2116130	Eriospermum porphyrium Archibald
5359957	Gerbera connata Y.C.Tseng
330120	Stachys marrubiifolia Viv.
5739199	Peperomia alternifolia
7606535	Begonia rubella
3245618	Passiflora glandulosa Cav.
8185060	Vangueria domatiosa
7848176	Machilus parabreviflora
3203071	Argocoffeopsis rupestris subsp. rupestris
1828460	Eumachia obovoidea subsp. obovoidea
2500749	Veronica amplexicaulis f. hirta (Garn.-Jones & Molloy) Garn.-Jones
2939991	Gouania polygama (Jacq.) Urb.
47494	Erythroxylum novogranatense (Morris) Hieron.
2951093	Blitum virgatum L.
2700434	Pseudobombax tomentosum (Mart. & Zucc.) A.Robyns
6689565	Croton junceus
6770134	Euphorbia spartiformis
7419496	Aspidistra longiloba
4879470	Calamus nanodendron J.Dransf.
5270100	Epidendrum hombersleyi Summerh.
6031027	Hakea collina
1318924	Helichrysum asperum var. comosum (Sch. Bip.) Hilliard
5461547	Sauromatum venosum
185572	Monnina andina Chodat
4494701	Pseudosmodingium andrieuxii (Baill.) Engl.
275739	Ranunculus kemensis (Markl. ex Fagerstr.) Ericsson
248001	Pogostemon reflexus Benth.
2933689	Pyrus xerophila T.T.Yu
7852622	Sphedamnocarpus decaryi
6773100	Gaertnera guillotii
8107657	Brachionidium cornu-nigricum
5092587	Alchemilla tichomirovii Czkalov
4272121	Miconia leaumbellata (DC.) R.Goldenb.
2031382	Urococcus Kützing, 1849
6812149	Senecio violifolius
2760545	Begonia bipinnatifida J.J.Sm.
15224	Dendrobium pseudoequitans Fessel & Lückel
6885617	Dubautia ciliolata subsp. ciliolata
7189874	Eleocharis trilateralis
5298504	Eucalyptus oleosa F.Muell. ex Miq.
2710387	Limonium densissimum (Pignatti) Pignatti
4392280	Penstemon amphorellae Crosswh.
6743630	Dendrobium jennyanum
565192	Allium capitellatum Boiss.
6060104	Isoglossa macowanii
6723482	Equilabium glandulosum
577147	Beschorneria septentrionalis García-Mend.
7566471	Moraea fenestrata
8276527	Beloglottis
105821	Hoffmannia caripensis (Bonpl.) Steyerm.
4632120	Sicyos alba (H.St.John) Telford
6085756	Pseuduvaria phuyensis
8357033	Onychium japonicum var. lucidum
550029	Commicarpus pedunculosus (A. Rich.) Cufod.
2695818	Heliotropium bacciferum var. suberosum (C.B.Clarke) Bhandari
4995742	Conyza viscidula DC.
1916488	Vittatina verrucosa Tiwari, 1968
6756381	Epidendrum thompsonii
8077574	Pinanga subintegra var. intermedia
3731226	Grindelia argentina Deble & A.S.Oliveira
3051514	Prunella ×spuria Stapf ex Nyman, 1890
3733211	Bulbophyllum concavilabium P.O'Byrne & P.T.Ong
2533871	Celastrus aquifolius Regel
4705423	Tectaria colaniae (Tardieu & C.Chr.) comb.ined.
6654584	Babiana ringens subsp. australis
6262637	Hieracium phaeopsis
6284311	Ozothamnus cinereus
7744053	Amorphophallus atroviridis
2905122	Lithocarpus calophyllus Chun ex C.C.Huang & Y.T.Chang
5736059	Penstemon subglaber
6911343	Taraxacum danubiense
93381	Heracleum alpinum L.
8319149	Calypogeia integristipula
4129411	Impatiens poilanei Tardieu
2914492	Tephrosia coccinea var. stenophylla Hosok.
2682045	Polystichum neolobatum Nakai
2873994	Fritillaria collina Adams
1314489	Navarretia hamata subsp. parviloba A. G. Day
4536296	Rhododendron jingangshanicum P.C.Tam
6904054	Centaurea varnensis
4181223	Lepanthes craticia Luer
5691811	Muraltia acicularis
7437407	Draba grayana
391419	Zingiber montanum (J.Koenig) Link ex A.Dietr.
5488639	Uromyrtus brassii
5050461	Abutilon pannosum var. scabrum Verdc.
1794055	Microlicia colombiana Humberto Mend. & R.Romero
953018	Noronhia stevensiana Hong-Wa
7545754	Crinum asiaticum var. sinicum
6813452	Erigeron borealis
5033964	Cycas changjiangensis N.Liu
3258398	Crassula mesembryanthemoides (Haw.) D.Dietr.
910833	Begonia dolichotricha Merr.
7527033	Linaria × kocianovicii
7155715	Marsdenia latifolia
4274135	Microchilus mystacinus (Rchb.f.) E.C.Smidt & M.W.Chase
1794611	Ceanothus ×arcuatus Mc Minn
631060	Fuirena sagittata Lye
3045414	Meriania panamensis Gleason
2814457	Hieracium subglomeratum Arv.-Touv. & Gaut.
7012631	Liparis insectifera
5524671	Lithops olivacea
108224	Hosta pulchella N.Fujita
6553082	Helanthium zombiense
6184639	Callianthe senilis
6473794	Asplenium platyneuron var. platyneuron
1450743	Centaurea elbrusensis Boiss. & Buhse
6500420	Polystichum × dycei
6956887	Mimosa plumosa
6972590	Glycyrrhiza yunnanensis
5354206	Gentiana lutea subsp. symphyandra (Murb.) Hayek
7276030	Santalum lanceolatum
6990541	Hippocrepis atlantica
6535088	Siphocampylus angustiflorus
2229859	Solanum malacothrix S.Knapp
7344379	Beauprea gracilis
236544	Piper diffamatum Trel. & Yunck.
7537294	Allium carinatum
8102104	Eugenia krukoffiana
1457225	Chamaecytisus albus (Hacq.) Rothm.
3095320	Cordia pilosissima Baker
4868111	Bulbophyllum tetragonum Lindl.
8335620	Rubus malifolius var. malifolius
5283933	Erigeron inoptatus A.Gray
6887829	Aster brachytrichus var. tenuiligulatus
5621325	Eriocaulon huanchacanum
8118600	Boronia inflexa subsp. montiazurea
4912867	Carex superata Naczi & al.
6279432	Gynura barbareifolia
5165841	Aspidistra urceolata F.T.Wang & K.Y.Lang
4355209	Oxalis coloradensis Rydb.
8103326	Asarum chueyi
2839057	Samarisporites J.B.Richardson, 1965
4639604	Sinclairia gentryi (H.Rob.) B.L.Turner
7260456	Peperomia deppeana
7944609	Garovaglia brassii
6941177	Asplenium cesatianum
3219198	Philotheca myoporoides (DC.) Bayly
8328084	Carex laticeps
7294337	Abies squamata
706894	Seligeria oelandica C.E.O. Jensen & Medelius
4765884	Vachellia lasiopetala (Oliv.) Kyal. & Boatwr.
4897359	Canna tandilensis Ciciar.
591924	Cyphostemma ouakense Desc.
7788595	Rubus sprengelii
6693570	Gonolobus stapelioides
1163429	Rosa × alba L.
2839443	Leguminocarpum Dotzler, 1937
356240	Thompsonella nellydiegoae P. Carrillo & Pérez-Calif
8161946	Rostellularia adscendens var. hispida
1489933	Croton tejucensis Müll.Arg.
8338609	Elaeocarpus decipiens
6211118	Blakea bocatorena
2039296	Hyophila guaraya Herzog
4322456	Oberonia hynniewtaii Lucksom
8323056	Monomeria barbata
4935664	Cerastium pumilum subsp. litigiosum (DeLens) P.D.Sell & Whitehead
4622035	Senecio infirmus C.Jeffrey
6857424	Coreopsis tinctoria
698853	Salvia cerradicola E.P.Santos
545757	Cistanthe laxiflora (Phil.) Peralta & D. I. Ford
7447911	Elatostema plumbeum
692493	Psychotria surigaoensis Sohmer & A.P.Davis
2346703	Achillea schischkinii Sosn.
3595395	Dryopteris oligocarpa (Willd.) O.Ktze
2196515	Antigonon leptopus Hook. & Arn.
2665158	Lomariopsis prieuriana Fée
6831789	Echinops bovei
1389141	Asarum celsum F. Maek. ex Hatus. & Yamahata
2956021	Solidago minutissima (Makino) Kitam.
3583450	Cleome semitetandra Sond.
2483169	Conophytum francoiseae (S.A.Hammer) S.A.Hammer
7397905	Columnea herthae
4513358	Quararibea lopezperaltae Gallardo-Hern. & Lorea-Hern.
2119415	Haworthia calva M.Hayashi
7280190	Bulbophyllum flammuliferum
2235118	Psoralea axillaris L.f.
3727440	Gelrebia bracteata (Germish.) Gagnon & G.P.Lewis
6339322	Selaginella eclipes
490185	Salvia sericeotomentosa var. hatayica Celep & Dogan
5244257	Dryopteris subbipinnata W.H.Wagner & Hobdy
4457552	Podolepis longipedata A.Cunn. ex DC.
3737010	Centropogon ×lucyanus W.Bull
2309972	Euphorbia burkartii Bacigalupo
4988490	Comesperma viscidulum F.Muell.
3240173	Nectandra nitidula Nees & Mart. ex Nees
3209086	Kunzea micrantha subsp. micrantha
4221016	Lupinus sulphureus subsp. delnortensis (Eastw.) L.Ll.Phillips
4129112	Impatiens macrovexilla Y.L.Chen
8274334	Alexgeorgea
6356363	Microgramma mortoniana
4128678	Impatiens epilobioides Y.L.Chen
7681783	Coccothrinax argentea
7417772	Cyrtandra lutescens
224322	Phacelia inundata J. T. Howell
4498015	Psychotria comperei E.M.A.Petit
2534775	Loeseneriella serrata (Griff.) A.C.Sm.
6408543	Hieracium dystactodon
6011148	Geissanthus glaber
978279	Eranthemum decumbens Kladwong & Chantar.
4348377	Orobanche hansii A.Kern.
6258337	Hieracium breviligulatum
5750166	Piper leticianum
6222486	Solanum citrullifolium var. setigerum
263336	Psittacanthus auriculatus (Oliv.) Eichler
2935203	Potentilla betonicifolia Poir.
144597	Leptogonum domingensis Benth.
7881626	Primula rupestris
1806689	Myrcia samuelssonii (Urb. & Ekman) K.Campbell & Peguero
1902052	Coronilla juncea subsp. pomelii Batt.
6743796	Dendrobium lichenastrum
5305643	Euonymus impressus Blakelock
5856700	Bastardiastrum cinctum
1911600	Plataninium crystallophilum Platen, 1907
5620350	Tournefortia hartwegiana
5285436	Eriocaulon depressum R.Br. ex Sm.
783325	Vellozia alutacea Pohl
2686448	Comesperma ciliatum Steetz
3006445	Syringa steencruyssii
4865922	Bulbophyllum dissolutum Ames
6717389	Anthurium erythrospadix
6430761	Saurauia serpentina
7062980	Pleurothallis tyria
6471123	Helianthemum viscidulum subsp. viscidulum
7388693	Cissus glaucotricha
7617571	Psychotria rakotoniaina
1236566	Limonium paralimniticum Christodoulou, Erben, Hand & Kefalas
1032801	Cephalantholejeunea R.M. Schust.
5127813	Annona oxapampae Maas & Westra
1939849	Copiapoa humilis var. matancillensis (I.Schaub & Keim)
3217077	Lophopetalum Wight ex Arn.
5250686	Echinocactus polycephalus subsp. xeranthemoides (J.M.Coult.) N.P.Taylor
4507682	Pultenaea purpurea (Turcz.) Crisp & Orthia
1859401	Taraxacum dilutissimum Kirschner & Stepánek
2591585	Clinopodium revolutum (Ruiz & Pav.) Govaerts
4621762	Senecio heliopsis Hilliard & B.L.Burtt
7621381	Aerangis confusa
8312270	Phyllospadix
4807375	Zootrophion erlangense Roeth & Rysy
2693229	Bourreria moaensis Britton
8096029	Eupatorium leonardii
3225897	Weingartia Werderm.
1860335	Caudex spinosus (Lesquereux, 1872)
2203494	Pentanisia veronicoides (Baker) K.Schum.
527026	Anthurium malianum Croat
4736556	Trapa incisa Siebold & Zucc.
8079522	Vriesea gelatinosa
900233	Dendrobium indivisum var. fuscum P.O'Byrne
6321012	Vellozia brevifolia var. brevifolia
2194369	Palaquium cryptocariifolium P.Royen
606013	Elleanthus aristatus Garay
6531178	Lobelia purpurascens
3284549	Brachythecium noesicum Besch.
3226422	Weingartia fidaiana subsp. fidaiana
8212615	Waltillia itambana
8346681	Scleromitrion koanum
2668582	Diplazium aberrans Maxon & C.V.Morton
5241491	Dryopteris anadroma Mitsuta
6478295	Euphrasia insignis var. nummularia
4044207	Guarea guidonia (L.) Sleumer
6542339	Begonia sudjanae
5975432	Elaeocarpus capuronii
8104009	Bouvardia perelegans
1322287	Hieracium cottetii subsp. cottetii
6877458	Senecio harazianus
5019279	Crotalaria oligosperma Polhill
5859886	Berberis ilicifolia
6660486	Phlomoides persimilis
6847523	Gnaphalium supinum
772440	Tropaeolum calvum (J. F. Macbr.) Sparre
1456746	Chaetopoa pilosa Clayton
8320241	Pinus thunbergii
564577	Aglaia monocaula C. M. Pannell
80615	Gutenbergia pembensis S. Moore
4393057	Penstemon tracyi D.D.Keck
769109	Tiganophyton karasense Swanepoel, F. Forest & A. E. van Wyk
4197321	Limonium nydeggeri Erben
5534507	Lathyrus nivalis
4733998	Tradescantia reverchonii Bush
4273720	Micranthes paludosa (J.Anthony) Gornall & H.Ohba
1027034	Dichrostachys pervilleana var. pervilleana
8015644	Crataegus × atrorubens
347898	Taraxacum laurentianum Fernald
2422054	Ceratopetalum virchowii F.Muell.
7287426	Bulbophyllum gongshanense
2417047	Argemone mexicana var. spinosa Barnéoud, 1894
3081527	Amaryllis bangoldi Steud., 1840
4872502	Byrsonima orientensis Bisse
333974	Stenocoelium popovii V. M. Vinogr. & Fedor.
447538	Cololejeunea gracilis var. linearifolia (R.M. Schust.) Pócs
4581785	Salvia meera Ramamoorthy ex J.G.González & SantanaMich.
6852465	Chrysocoma strigosa
7618433	Cattleya marcaliana
2980436	Primula nevadensis N.H.Holmgren
5395103	Meryta drakeana
4219026	Luisia confusa Rchb.f.
586611	Cordia vignei Hutch. & Dalziel
280210	Rhamnus tzekweiensis Y. L. Chen & P. K. Chou
3593755	Sinocarum schizopetalum (Franch.) H.Wolff ex F.T.Pu
1484561	Crassula calcarea N. H. G. Jacobsen
1935190	Euphorbia sommieriana C.Brullo & Brullo
7939671	Dimorphocladon borneense
2063897	Fimbristylis ultragluma Govind.
4377176	Parodia alacriportana Backeb. & Voll
57088	Euphorbia pseudograntii Pax
1306747	Alchemilla sukaczevii V. N. Tikhom.
4094854	Hieracium multisigne Johanss. & Sam.
8216154	Koeleria preslii
3024418	Dicliptera clinopodia Nees
7372259	Cassytha rufa
2326018	Tagetes erecta L.
6249268	Chondrilla piptocoma
7185841	Rhytidocaulon splendidum
6175859	Rubus radicans
1474291	Commelina sphaerorrhizoma Faden & Layton
5359258	Geranium tablasense R.Knuth
632491	Gardenia maugaloae Lauterb.
42147	Berkheya Ehrh.
933046	Resnova van der Merwe
221234	Passiflora phoenicea Lindl.
6998141	Astragalus spruneri
5313029	Euphorbia pteroneura A.Berger
8225817	Palicourea betancuriana
541395	Chloracantha australis G. L. Nesom
5228790	Dischisma ciliatum (P.J.Bergius) Choisy
8318892	Thamnobryum subserratum
8334779	Malus hupehensis var. hupehensis
3168005	Chlamydomonas reinhardi Dang.
4160597	Kniphofia princeae (A.Berger) Marais
518412	Kreidion Raf.
3214253	Johnstonia A.B.Walkom, 1925
8068933	Tovomita caloneura
1941432	Ectropothecium herzogii Y.Jia & S.He
8054114	Daphne hybrida
2521856	Stenostephanus asplundii (Wassh.) Wassh.
4811000	Athyrium ferulaceum (T.Moore ex Hook.) Christ
290338	Rourea brachyandra F. Muell.
4683608	Strumaria argillicola G.D.Duncan
1025853	Dalbergia adamii subsp. adamii
3493539	Lytoneuron ornithopus (Mett. ex Hook. & Baker) Yesilyurt
5033002	Cyathea pulcherrima Copel.
4128970	Impatiens kodachadriensis Bhaskar & Sringesh
4713223	Teucrium zaianum Emb. & Maire
6482941	Salicornia iranica subsp. rudshurensis
6854903	Vernonia sidamensis
5394190	Mentha longifolia var. schimperi
2233733	Crotalaria kurtii Schinz
5480676	Thelymitra malvina
3586183	Andropogon insculptus Andersson
4718527	Thermopsis alterniflora Regel & Schmalh.
4692082	Syncolostemon comosus (Wight ex Benth.) D.F.Otieno
2684173	Polygala cabrae Chodat
7334718	Scleria mucronata
727382	Nasa santa-martae (Weigend) Weigend
240437	Plagiochila morobensis Inoue & Piippo
6617526	Paspalum oligostachyum
989311	Acianthera pavimentata (Rchb.f.) Pridgeon & M.W.Chase
1417057	Bougainvillea spectabilis Willd.
1413252	Blakea bracteata Gleason
2766924	Themistoclesia smithiana (Standl.) Sleumer
8354471	Cirsium vulgare
8100727	Ursinia glandulosa
2999240	Imperatoria lowei Coss.
253299	Porella pinnata L.
3755949	Hieracium racemosum subsp. pyramidoides
7279801	Sabatia campestris
339144	Stuckenia pamirica (Baagøe) Z.Kaplan
3720825	Anthurium albispadix (Croat & J.Rodr.) Croat & O.Ortiz
4590159	Saurauia scabra (Kunth) D.Dietr.
8037566	Phytolacca latbenia
7512162	Impatiens gorepaniensis
7660438	Melica penicillaris
7387308	Cinnamomum burmanni
4475141	Portulaca conzattii P.Wilson
693634	Quinqueremulus linearis Paul G. Wilson
2766660	Vaccinium singularis N.R.Salinas & Betancur
5488641	Uromyrtus emarginata
1069670	Campylopus standleyi E.B. Bartram
8165531	Podophyllum cymosum
378542	Vietsenia laxiflora C. Hansen
7366579	Cantleya corniculata
380131	Viola × incisa Turcz.
6904575	Vernonia timorensis
6949119	Rhexia graveolens
2033820	Bornetia binderiana (Sonder) Zanardini, 1866
6027549	Guatteria campestris
4912340	Carex siamensis (Ohwi) S.R.Zhang
1354361	Ruschia joubertiniana Klak
757268	Salvia bahorucona Urb. & Ekman
4481763	Pouteria exstaminodia Pires & T.D.Penn.
1411432	Beta vulgaris L.
724132	Miconia pisinniflora Wurdack
5474586	Strophanthus ledienii
8090780	Anthurium viridifusiforme
5709236	Bulbophyllum bidenticulatum subsp. bidenticulatum
7247644	Rinorea endotricha
2301182	Pimelodendron Hassk.
587653	Costus montanus Maas
3250735	Searsia pyroides (Burch.) Moffett
4501930	Pteris bakeri C.Chr.
2524773	Justicia masuta Steud., 1840
6702010	Vincetoxicum hoyoense
2771278	Ocotea purpurea (Mez) van der Werff
8300458	Typha
3581536	Montia calcicola Standl. & Steyerm.
8300346	Trymatococcus
6517519	Capurodendron antongiliense
4990455	Condylocarpon intermedium Müll.Arg.
6822938	Packera crocata
1941146	Corydalis arctica subsp. arctica
684666	Pedicularis macrochila Vved.
2104635	Musa velutina H.Wendl. & Drude
5177754	Astragalus birangiae Maassoumi
2987464	Gnidia gilbertae Drake
2750813	Pentameris thouarsii Kunth
421022	Protea argyrea subsp. argyrea
1032714	Buxbaumia Hedw.
854702	Cuscuta difficilis Stefanovic & Costea
2204116	Palicourea calophylla DC.
3111876	Arundinella ravii Shaju & N.Mohanan
231642	Physalis porrecta Waterf.
6983718	Dumasia cordifolia
8313665	Remirea
532757	Bisboeckelera vinacea Standl.
3390629	Impatiens paucidentata De Wild.
801050	Mcneillia graminifolia subsp. hungarica (Jáv.) F. Conti & Bartolucci
2377367	Penstemon pseudoparvus Crosswh.
2156701	Kegeliella Mansf.
361664	Tolpis webbii Sch. Bip.
6467487	Aesculus glabra var. glabra
3562467	Astragalus montis-aquillae Grossh.
5511410	Carex ungurensis
2587027	Rhamnus tortuosa var. awarica (Sachokia) Galushko
4419008	Phyllanthus reinwardtii Müll.Arg.
7419411	Aspidistra carinata
5160094	Arum orientale M.Bieb.
5618551	Tapirira obtusa
5844031	Astragalus falciformis
532988	Boesenbergia albosanguinea (Ridl.) Loes.
7672856	Clinopodium grandiflorum subsp. baborense
6250308	Crepis purpurea
2189891	Quercus magnosquamata Djav.-Khoie
5822808	Angelica heterocarpa
7493891	Ornithogalum sphaerolobum
7193493	Eriocaulon compressum var. harperi
5494796	Machaonia erythrocarpa subsp. hondurensis
8325111	Astragalus chlorostachys
571709	Antidesma petiolatum Airy Shaw
7812377	Kashmiria himalaica
6728443	Utricularia dichotoma subsp. oxleyensis
332728	Stelis tetramera Luer
1278384	Notholaena weatherbiana R. M. Tryon
2746506	Eragrostis stolonifera A.Camus
2553452	Pelargonium somalense Franch.
6444987	Anthemis pseudocotula subsp. rotata
2607991	Kennedia coccinea var. molly (Benth.) Domin, 1922
4254167	Meistera propinqua (Ridl.) kornick. & M.F.Newman
5157564	Artemisia macilenta (Maxim.) Krasch.
4943443	Chamaecostus subsessilis (Nees & Mart.) C.D.Specht & D.W.Stev.
4265809	Merremia ellenbeckii Pilg.
72187	Glomera pungens (Schltr.) J.J.Sm.
2810658	Hieracium anaclastopodum Omang
3504937	Astragalus mojavensis S.Watson
5223544	Dipcadi ciliare (Eckl. & Zeyh. ex Harv.) Baker
2714790	Shorea geniculata Symington ex P.S.Ashton
814908	Etlingera nasuta var. reticulata R.M.Sm.
8037545	Heteropterys aequatorialis
7365528	Camphorosma songorica
3636939	Monostroma crispatum Kjellman, 1883
3311177	Myosotis olympica subsp. demawendica (Bornm. ex Vestergr.) Riedl
3045624	Graffenrieda scandens (Gleason) Wurdack
6660834	Xyris atrospicata
5306005	Euonymus theifolius Wall. ex M.A.Lawson
82556	Gypsophila sambukii Schischk.
3261322	Atriplex velutinella F.Muell.
4700399	Taraxacum aperavtum Soest
5847580	Astragalus rubellus
8315127	Ixora
2381169	Eucalyptus victrix L.A.S.Johnson & K.D.Hill
3328287	Riccardia nana (Hook.f. & Taylor) Trevis.
4156976	Kalanchoe rebmannii Desc.
962526	Psychotria chalconeura subsp. chalconeura
4149929	Jumelleanthus perrieri Hochr.
4278360	Mikania fosbergii H.Rob. & W.C.Holmes
7069891	Psychotria dressleri
5999944	Ferocactus chrysacanthus subsp. grandiflorus
4187328	Leptospermum whitei Cheel
6361594	Sphaeropteris medullaris
4815202	Austrocactus praecox E.Sarnes & N.Sarnes
4482062	Pouteria rigidopsis Monach. ex T.D.Penn.
4538149	Rhodosciadium longipes (Rose) Mathias & Constance
7320163	Anisopus efulensis
2853182	Microcladia pinnata J.Agardh
3388394	Micranthes ×ursina (Sipliv.)
1037906	Curcuma flammea Škorničk.
56091	Euphorbia hedigeriana (Malaisse) Bruyns
258381	Primulina purpureokylin F. Wen, Yi Huang & W. C. Chou
987802	Stachytarpheta speciosa Pohl ex Schauer
605693	Elatostematoides falcatum C. B. Rob.
4194559	Ligusticum yanyuanense F.T.Pu
563744	Alpinia microlophon Ridl.
6927522	Cyathea cumingii
2214731	Galium matthewsii A.Gray
2034144	Phaeocolax kajimurai Hollenb., 1967
5981530	Epilobium × wisconsinense
8313546	Parahellenia
4538415	Rhopalephora scaberrima (Blume) Faden
8004233	Rhododendron meddianum var. meddianum
690739	Protium carana (Humb.) Marchand
5331432	Ficus stolonifera King
2681899	Lastreopsis silvestris D.A.Sm. ex Tindale
1461696	Cirsium austrohidakaense Kadota
7995364	Jamesbrittenia grandiflora
5268962	Epidendrum antonense Hágsater
7398767	Combretum lanceolatum
2495035	Pedicularis duclouxii Bonati
719530	Lopholejeunea laciniata E.W. Jones
4942847	Chaetogastra sebastianopolitana (Raddi) P.J.F.Guim. & Michelang.
2282162	Cotoneaster chungtiensis J.Fryer & B.Hylmö
414336	Koenigia delicatula subsp. delicatula
5843660	Astragalus discolor
8261473	Justicia congestiflora var. congestiflora
1349309	Senega australis (A. W. Benn.) J. F. B. Pastore
7751417	Galium xylorrhizum
6499046	Lepisorus rufofuscus
19236	Dicerocaryum senecioides (Klotzsch) Abels
8107167	Gregbrownia lyman-smithii
3299227	Ficus benjamina var. comosa (Roxb.) Kurz
3297330	Tectaria subdimorpha A.Rojas
8045547	Diplazium longicarpum
1429140	Calamus dilaceratus Becc.
5018962	Crotalaria lasiocarpa Polhill
4115120	Hydrangea albostellata Samain & al.
694262	Rhynchospora albescens (Miq.) Kük.
2062931	Dapsilanthus disjunctus (Mast.) B.G.Briggs & L.A.S.Johnson
8340598	Acer elegantulum
6458	Cyperus lipopygmaeus Goetgh.
5589257	Podorungia
5986565	Eriogonum corymbosum var. heilii
3161355	Helichrysum stoechas subsp. brachyphyllum (Boiss.) Murb.
629208	Fortuynia bungei Boiss.
5619314	Tetrastigma tetragynum
5349130	Gastrochilus tsii H.Jiang & D.P.Ye
3258201	Myristica fugax W.J.de Wilde
2386610	Pimenta dioica (L.) Merr.
745185	Phaulopsis angolana S. Moore
3767777	Stacheia triassica Liebus, 1942
314230	Sida glomerata Cav.
6973598	Zygia andaquiensis
5225306	Diplazium siamense C.Chr.
2407111	Passiflora panamensis Killip
5507361	Carex leptopoda
3605490	Lejeunea obfusca Mitt.
6909595	Verbesina durangensis
8363108	Hellenia deliniana
2684767	Bredemeyera barbeyana Chodat
6826827	Chiliadenus glutinosus
2797338	Achyrocline gardneri (Baker) Deble & Marchiori
6467354	Aconitum franchetii var. franchetii
3051942	Lagochilus kaschgaricus Rupr.
2352960	Adenopappus persicaefolius Benth., 1840
7231701	Isolepis cernua
6712442	Priva ibugana
8333936	Pulsatilla millefolium
2637771	Antheroporum banaense L.K.Phan & J.E.Vidal
7102813	Syzygium eximiiflorum
4111939	Hoya quinquenervia Warb.
2949456	Phyllanthus thulinii Radcl.-Sm.
6871526	Ayapanopsis andina
1023199	Tephrosia purpurea var. delagoensis (H.M.L.Forbes) Brummitt
1807729	Hieracium nigrescens subsp. schwazense Zahn
8060216	Ipomoea tacambarensis
3243312	Impatiens kamerunensis var. kamerunensis
338610	Struthiola eckloniana (Meisn.) Gand.
6473947	Dicksonia karsteniana var. karsteniana
7502357	Herniaria ciliolata
4105508	Hiraea haberi W.R.Anderson
164393	Marina catalinae Barneby
5677062	Limonium oristanum
5006476	Cousinia actinacantha Rech.f.
8168221	Alopecurus pratensis subsp. pratensis
5265481	Empleurum fragrans P.E.Glover
415998	Matayba peruviana subsp. peruviana
5652433	Zornia megistocarpa
5082382	Ageratina acevedoi H.Rob.
6235575	Cousinia psammophila
5107965	Alyxia veillonii D.J.Middleton
1470470	Codonanthopsis crassifolia (H. Focke) Chautems & Mat. Perret
1239038	Amauropelta heteroclita (Desv.) Pic. Serm.
6448675	Baphia massaiensis subsp. massaiensis
3585294	Malacomeles (Decne.) Decne.
7461587	Erythroxylum bangii
2563070	Exacum axillare Thwaites
3209651	Mimosa foliolosa var. foliolosa
693836	Ranunculus almquistii (Julin) Ericsson
3354676	Radula kitagawae K.Yamada
6058200	Inga lomatophylla
2334770	Cousinia hohenackeri Fisch. & C.A.Mey.
2046762	Cycas sexseminifera F.N.Wei
4118962	Hymenopus occultans (Prance) Sothers & Prance
8314322	Sorbus
6844629	Acilepis peninsularis
4172780	Lasianthus vriesianus Miq.
2728432	Pariana zinziberina Döll, 1877
2502213	Scrophularia modesta Kitag.
7697056	Curcuma scaposa
4402733	Petasites sibiricus (J.F.Gmel.) Dingwall
4209864	Lobelia trullifolia subsp. delicatula (Compton) Thulin
6233047	Cirsium edule
706169	Schoenia filifolia (Turcz.) Paul G. Wilson
3700226	Galium huljakii Javorka, 1928
4097805	Hieracium promontoriale P.D.Sell
4854919	Brachyscome campylocarpa J.M.Black
3630798	Rousea florentina Jaramillo & Dilcher, 2001
5151389	Aristida blakei B.K.Simon
4540229	Rhynchosia resinosa (Hochst. ex A.Rich.) Baker
4736084	Tragopogon conduplicatus S.A.Nikitin
5642649	Viola keiskei
2131995	Polycycnis annectans Dressler
4822078	Baldellia repens subsp. baetica Talavera & Casim.-Sor.
229892	Phyllanthus caligatus Jean F.Brunel & J.P.Roux
2456835	Oenothera ×inconspecta Hudziok
6535971	Wahlenbergia campanuloides
6976234	Astragalus murinus
3011681	Clusia torresii Standl.
2235953	Platyosprion platycarpum (Maxim.) Maxim.
5142231	Arachnothryx chiapensis (Brandegee) Borhidi
61441	Fargesia rufa T.P.Yi
7022207	Masdevallia xanthina
5290957	Erodium trichomanefolium L'Hér.
5843001	Astragalus chamaemeniscus
2893820	Epidendrum vandifolium Lindl.
4595424	Scaevola bursariifolia J.M.Black
4518196	Quesnelia edmundoi L.B.Sm.
3427729	Hypericum cuisinii Barbey
7897840	Polystichum bonapartii
6029258	Gymnophyton robustum
6573585	Anadelphia liebigiana
2625481	Kosteletzkya thurberi A.Gray
4278404	Mikania hastata (L.) Willd.
7295767	Restio stokoei
5337835	Freycinetia angulata C.B.Rob. ex Martelli
5204579	Deprea micrantha S.Leiva & Barboza
4386704	Pedicularis laktangensis Bonati
3739709	×Guaridendrum obrieniae (Rolfe & Hurst) Molinari & Sánchez Och.
6188414	Senegalia condyloclada
630162	Freziera verrucosa (Hieron.) Kobuski
6934779	Angiopteris rapensis
7473835	Frankenia desertorum
5102640	Aloysia pulchra (Briq.) Moldenke
621756	Ferula elbursensis (Mozaff.) Spalik & S. R. Downie
7704969	Casearia gossypiosperma
2476945	Haworthia dura M.Hayashi
816166	Humiria balsamifera var. laurina (Urb.) Cuatrec.
2210851	Bertiera aethiopica Hiern
6588670	Colpodium chionogeiton
2299248	Aethionema sagittatum (Boiss.) Boiss.
7514357	Isopogon inconspicuus
5350090	Gaultheria ovatifolia A.Gray
6039046	Hemigraphis betonicifolia
4825983	Barleriola saturejoides (Griseb.) M.Gómez
2083122	Eriophorum ×beringianum Raymond
7367716	Capparis urens
434598	Asarum fauriei var. takaoi (F. Maek.) T. Sugaw.
2942692	Eutrema botschantzevii (D.A.German) Al-Shehbaz & S.I.Warwick
2618228	Ranunculus prolixifidus (Julin) Ericsson
6449506	Chaetogastra adenophora
6975459	Onobrychis heliocarpa
5201318	Dendrobium sarcodes var. majus Schltr.
8353736	Anaphalis batangensis
2075544	Carex yunnanensis Franch.
5458331	Salvia pennellii
5382712	Anthurium pageanum
8047190	Impatiens sidaeformis
5975545	Elaeocarpus dubius
2419158	Didymoglossum liberiense (Copel.) Copel.
6361783	Sphaeropteris papuana
7897522	Diplazium brausei
211156	Oxytropis purpurea (Bald.) Markgr.
2148844	Campylocentrum jamaicense (Rchb.f. & Wullschl.) Benth. ex Fawc.
2038660	Mitthyridium wallisii (Müll.Hal.) H.Rob.
6185294	Erysimum portugalense
846819	Begonia tonduzii C. DC. ex T. Durand & Pittier
8315326	Claoxylon
181861	Mimosa andina Benth.
7256990	Pavonia paludicola
5656186	Guzmania hitchcockiana
346289	Talisia oedipoda Radlk.
7441739	Echeveria fimbriata
122814	Isoglossa asystasioides I. Darbysh. & Ensermu
2283500	Alchemilla glabra Neygenf.
3171498	Craspedia uniflora var. maritima Allan
5108217	Amaracarpus wichmannii Valeton
1314168	Malacothrix foliosa subsp. polycephala W. S. Davis
7344469	Beilschmiedia assamica
7496899	Halosarcia indica
3308076	Paronychia amani var. minutiflora Chaudhri
2395143	Pimelea brevistyla subsp. minor Rye
3764235	Ranunculus giordanoi F.Conti & Bartolucci
2983210	Eugenia nipensis Urb.
8102459	Micranthes svetlanae
548660	Colletia paradoxa (Spreng.) Escal.
1449392	Celastrus caseariifolius Lundell
6902326	Anthemis scopulorum
2648455	Berberis paucijuga (C.Y.Wu) Laferr.
7128628	Carex aphylla
339889	Styphelia retrorsa Hislop, Crayn & Puente-Lel.
4096007	Hieracium oxyodon subsp. amauradenium (Zahn) Zahn
3227145	Arrojadoa rhodantha (Gürke) Britton & Rose
8004009	Rhododendron argyrophyllum subsp. argyrophyllum
2879565	Liparis parviflora (Blume) Lindl.
2095759	Gladiolus cunonius (L.) Gaertn.
7196260	Eriocaulon ozense
7751724	Gardenia hillii
5803031	Actinanthus syriacus
5503106	Carex abrupta
4800824	Xylopia glauca Boerl.
6698421	Pherotrichis mixtecana
35469	Echinocereus scheeri (Salm-Dyck) Scheer
7308307	Scaphochlamys rubescens
6876322	Taraxacum oreophilum
4200705	Lindsaea protensa C.Chr.
4736783	Trautvetteria japonica Siebold & Zucc.
5646345	Valeriana gracilipes
2837728	Horneophyton Bargh. & Darrah
4907200	Carex filipedunculata S.W.Su
77506	Gravesia succosa H. Perrier
4792778	Walsura pachycaulon Mabb. ex T.P.Clark
5968564	Dudleya lanceolata
2148946	Calyptrochilum christyanum (Rchb.f.) Summerh.
4288583	Monolena bracteata Gleason
1198148	Nama biflora Choisy ex A. DC.
7954556	Campylopus fragilis
7255587	Pouzolzia occidentalis
6472458	Acanthopsis tetragona subsp. tetragona
6644816	Oncidium tripudians
8362017	Salix caprea
6997257	Lathyrus linifolius
7282911	Styphelia mucronata
5271358	Epidendrum rotundifolium Hágsater & Dodson
6992611	Astragalus calycinus
8350999	Vitex negundo
8103313	Angraecum jeannineanum
1127097	Polylepis fjeldsaoi T. Boza & M. Kessler
7226471	Hornstedtia pininga var. aurantiaca
3239091	Begonia hispida Schott ex A.DC.
4742178	Trichosanthes ovigera var. boninensis (Nakai) H.Ohba
6817538	Oxylobus glanduliferus
4257125	Melastomastrum porteresii (Jacq.-Fél.) Ver.-Lib. & G.Kadereit
737903	Paullinia tricornis Radlk.
2379549	Myrcia laruotteana var. australis D.Legrand
4984031	Colchicum stenopetalum Boiss. & Buhse ex Stef.
5942912	Cyrtandra longicarpa
7710784	Salix × nasuensis
2845300	Rhamnus dechenii Weber, 1852
5568671	Cyperus setiformis
6726175	Leptobalanus diegogomezii
1476846	Convolvulus erubescens Sims
3753460	Riccardia submersa (Hook.f. & Taylor) Trevis.
8038042	Selaginella subsplendens
4325147	Ocotea tonii (Lundell) VanDerWerff
2759930	Begonia lindleyana Walp.
2656332	Pachylobus buettneri (Engl.) Guillaumin
537155	Camonea vitifolia (Burm. fil.) A. R. Simões & Staples
219087	Paropsiopsis pulchra Gilg
8312717	Machaerina
5242894	Dryopteris lawalreei_x Janch.
6111321	Casearia bourdillonii
613994	Erica totta Thunb.
496307	Synotis cappa var. parishii (Hook. fil.) H. Koyama
136972	Laphamia saxicola Eastw.
5200341	Dendrobium lancilabium J.J.Sm.
8355055	Ligularia kojimae
5923176	Conioselinum pseudoangelica
8171164	Disocactus ackermannii subsp. conzattianus
1094358	Rhynchostegium semitortum A. Jaeger
7068051	Pseudadenia × schweinfurthii
4292778	Moussonia tacanaensis Ram.-Roa
2352134	Papuacalia kukul (P.Royen) Veldkamp
6643683	Fritillaria unibracteata var. wabuensis
8029146	Helianthemum ordosicum
2620380	Ranunculus decurvus (Hook.fil.) Melville
6987695	Acacia formidabilis
609166	Eragrostis bemarivensis A.Camus
2888148	Microchilus ortgiesii (Rchb.f.) Ormerod
7932693	Pogonatum belangeri
4226868	Lysimachia racemiflora Bonati
1241940	Botrychium boreale Milde
1185161	Dianthus moviensis var. dentatus Burtt Davy
8348317	Merremia bimbim
7512893	Pandanus pendulinus
189702	Mussaenda hirsutissima (Hook.f.) Hutch. ex Gamble
112871	Hypericum rigidum A. St.-Hil.
1469551	Coccocypselum aureum (Spreng.) Cham. & Schltdl.
6407433	Hieracium aperissoides
7147635	Lupinus chihuahuensis
7455243	Ixiolirion songaricum
1818189	Odontarrhena turgida (T.R.Dudley) Španiel, Al-Shehbaz, D.A.German & Marhold
2384437	Syzygium clypeolatum (Ridl.) I.M.Turner
3343028	Grossularia Tourn. ex Adans., 1763
157772	Macrolobium hartshornii R.S.Cowan
4084004	Hieracium aggregatifolium P.D.Sell
8997	Cyrtochilum cupulatum (Königer) J.M.H.Shaw
1314248	Mammillaria voburnensis subsp. eichlamii (Quehl) D. R. Hunt
6045783	Hippocrepis constricta
5001008	Corybas rotundifolius (Hook.f.) Rchb.f.
4562458	Rubus ohtakiensis_x Naruh.
6483121	Trichocline minuana
6448794	Zieria wilhelminae
6467825	Ardisia scortechinii var. scortechinii
4961910	Cinnamodendron axillare (Nees) Endl. ex Walp.
4757210	Uncaria cordata (Lour.) Merr.
5268853	Epidendrum albomarginatum Rchb.f.
2854774	Cyclodictyon varians (Sull.) Kuntze
2730354	Panicum vollesenii Renvoize
7102225	Syncolostemon parviflorus var. lanceolatus
735331	Panicum merkeri Mez
2360712	Floscaldasia hypsophila Cuatrec.
6807556	Senecio dumeticola
6501340	Roessleria linearifolia
378483	Vicia venosa (Willd. ex Link) Maxim.
3442841	Spondias mombin var. globosa J.D.Mitch. & Daly
2868682	Wurmbea nilpinna R.J.Bates
3645333	Imperiella crassiparietalis Rashidi & Senowbari-Daryan, 2010
6350860	Athyrium emeicola
6327750	Mikania pseudomicrocephala
5636720	Vepris peraperta
8133832	Davallia solida var. fejeensis
3207824	Hieracium robustum subsp. robustum
6835675	Xanthium strumarium subsp. strumarium
4051202	Gypsophila turcica Hamzaoglu
8279515	Cogniauxia
6469986	Epiphyllum thomasianum subsp. thomasianum
5980704	Epilobium glaciale
6252687	Taraxacum idiomorphum
3213008	Anthurium obtusum subsp. obtusum
7044429	Araucaria angustifolia
5365263	Globularia incanescens Viv.
347095	Tapeinosperma deflexum Mez
6325083	Melampodium gracile
246641	Poa pseudoschimperiana Chiov.
6262200	Hieracium orariifolium
6927524	Cyathea dealbata
7869746	Piper pseudoalbuginiferum
6420941	Blakea unguiculata
2093791	Sparaxis grandiflora (D.Delaroche) Ker Gawl.
7357403	Tillandsia barthlottii
4924824	Cayratia trifolia (L.) Domin
3200207	Linum mucronatum subsp. orientale (Boiss. & Heldr.) P.H.Davis
6249767	Crepis heterotricha
2950167	Breynia coronata Hook.f.
2218076	Canthium coffeoides Pierre ex Pit.
6870708	Hieracium hypochoeroides subsp. apertorum
566104	Ampelocissus trichoclada Quisumb. & Merr.
1798358	Dendrobium ginalopeziae (Cootes, M.Leon & Naive) Naive & Alejandro
4679110	Stipa barbata Desf.
7489104	Goodenia faucium
7680126	Setaria bosseri
2506862	Knema pseudolaurina W.J.de Wilde
6812873	Pentacalia purpurivenosa
4607149	Scleromitrion intonsum (Halford) K.L.Gibbons
2582036	Sonerila urceolata Cellin. & S.S.Renner
2286845	Clematis viticaulis Steele
5145080	Ardisia cartagoana Lundell
2417872	Lindsaea rigidiuscula Lindm.
7073421	Pycnostachys ruandensis
5356597	Geonoma poeppigiana Mart.
6012377	Genista versicolor
6501060	Ravenala agatheae
8096586	Aspidistra jiewhoei
2880955	Corybas comptus J.Dransf. & G.Sm.
6582757	Briza maxima
4190862	Leucopogon fastigiatus (Spreng.) G.Don
3037242	Gesneria odontophylla Urb. & Ekman
763547	Symplocos huegeliana Brand
1940854	Zygodon roccatii var. diffusus G.Negri
1040501	Orthodicranum montanum (Hedw.) Loeske
1314873	Persoonia laurina subsp. leiogyna L. A. S. Johnson & P. H. Weston
2858128	Vesicularia subsphaerica (Müll.Hal.) Broth.
996613	Hoffmannseggia Cav.
2482425	Lampranthus subaequalis (L.Bolus) L.Bolus
492290	Senna macranthera var. micans (Nees) H.S.Irwin & Barneby
2948766	Phyllanthus rubescens Beille
1863626	Cladotheca undans Lindley & Hutton, 1911
5770197	Pitcairnia tumulicola
5858891	Bulbophyllum nigericum
6628063	Schizostachyum griffithii
7600401	Tetrapilus dioicus
2148779	Chamaegastrodia vaginata (Hook.f.) Seidenf.
7801730	Lycianthes profunderugosa
1480611	Corydalis ludlowii Stearn
3714476	Monanthotaxis couvreurii P.H.Hoekstra
4956071	Chronanthos orientalis (Loisel.) Frodin & Heywood
6558329	Kadsura longipedunculata
2709104	Limonium tuberculatum (Boiss.) Kuntze
3747571	Aldama perennans (B.L.Turner & F.G.Davies) E.E.Schill. & Panero
6471167	Helixanthera brevicalyx var. brevicalyx
315607	Silene andicola Gillies
2755392	Entolasia olivacea Stapf
2568611	Trichilia surumuensis C.DC.
2801803	Ericameria nauseosa var. oreophila (A.Nelson) G.L.Nesom & G.I.Baird
3756949	Rorida brevipetiolata (D.F.Chamb. & Lamond) Thulin & Roalson
8323439	Ponerorchis crenulata
798903	Ficus pachyclada subsp. pachyclada
2950067	Flueggea acicularis (Croizat) G.L.Webster
5583452	Dioscorea contracta
2096595	Calochortus amabilis Purdy
6796760	Hieracium cantianum
8277472	Butomopsis
5272091	Epigeneium macropodum (Hook.f.) Summerh.
6863446	Symphyotrichum novi-belgii
6783262	Habenaria bantamensis
4307594	Neesenbeckia punctoria (Vahl) Levyns
533995	Bulbostylis macra (Ridl.) C.B.Clarke
3372514	Lejeunea prionoides Spruce
3098069	Viola ×yurii Vl.V.Nikitin
2390187	Polygala crotalarioides Buch.-Ham. ex DC.
99917	Hieracium galactiniceps Norrl.
1007390	Indigofera smitinandii Mattapha & Chantar.
7343832	Bassia krylovii
81696	Gymnostachyum signatum (Benoist) J. B. Imlay
2240716	Bauhinia kalantha Harms
3221292	Rubus pentagonus var. pentagonus
3534124	Gaylussacia pallida Cham.
5149372	Argyreia wallichii Choisy
908373	Youngia baoxingensis Y. S. Chen
1388055	Artocarpus hispidus F. M. Jarrett
6313763	Sphaeranthus africanus
7031181	Mussaenda utakwae
4432504	Piper aulacospermum Callejas
5046029	Cyphostemma spinosopilosum (Gilg & M.Brandt) Desc.
6352811	Polystichum oreodoxa
3421185	Heliamphora huberi A.Fleischm., Wistuba & Nerz
5824623	Annesorhiza thunbergii
2759264	Plantago ovata var. fastigiata (E.Morris) S.C.Meyers & Liston
64688	Garcinia merguensis Wight
4671792	Stelis paradisicola Luer & Hirtz
7978419	Cephaloziella garsidei
7513690	Pandanus cupribasalis
2250400	Mimosa bahamensis Benth.
2032623	Choreonema F.Schmitz, 1889
7638693	Calamagrostis leonardii
758329	Salvia evadens J.G.González & Art.Castro
5098601	Allocheilos maguanensis W.H.Chen & Y.M.Shui
7898101	Cyrtomium obliquum
4801546	Xyris brachysepala Kral
4162430	Kohautia subverticillata subsp. eritreensis (Bremek.) D.Mantell ex Puff
8049091	Philibertia barbata
4670029	Staurogyne paniculata (Wall. ex T.Anderson) Kuntze
7887735	Hymenophyllum myriocarpum
399849	Coccothrinax alexandri subsp. alexandri
2949897	Phyllanthus asperulatus Hutch.
5355690	Gentianella lowndesii HarrySm.
5027483	Cucurbita maxima subsp. andreana (Naudin) Filov
8007225	Jacaratia chocoensis
6649347	Lolium arundinaceum subsp. orientale
4811973	Atractocarpus vaginatus Guill.
5698326	Thalictrum
7090502	Schefflera revoluta
6858734	Hieracium aryslynense
6442100	Moraea angulata
8307022	Karrabina
744319	Peperomia jamesoniana C. DC.
7338380	Atraphaxis billardieri subsp. tournefortii
2492954	Tapeinosperma deflexum Mez
2843068	Rajahia E.Kon'no, 1970
7494861	Gymnostachyum javanicum
260065	Protium warmingianum Marchand
7332167	Arnebia afghanica
5952514	Desmodium ospriostreblum
7225446	Hohenbergia castellanosii
37348	Ectropothecium leptochaeton (Schwägr.) W.R. Buck
142301	Lepanthes deleastes Luer
6721706	Bulbophyllum cariniflorum var. cariniflorum
7231874	Mirabilis odorata
663428	Physotrichia Hiern
3377834	Leptopoda integrifolia M.A.Curtis
3234025	Myosotis refracta Boiss.
2040703	Ptychomitrium polyphyllum (Dicks.) Bruch & Schimp.
366605	Trichoglottis adnata J.J.Sm.
385725	Wiesneria triandra (Dalzell) Micheli
8325898	Derris fordii
8297488	Sherbournia
1361012	Hypopterygiopsis subspinulosa (Spring) Li Bing Zhang & X. M. Zhou
3114433	Erica strigilifolia Salisb.
5008342	Crambe aculeolata (N.Busch) Czerniak.
2177548	Vellozia geotegens L.B.Sm. & Ayensu
1288542	Steiropteris praetervisa (Kuhn) Pic. Serm.
2892562	Epidendrum foldatsii Hágsater & Carnevali
3212196	Conostylis setigera subsp. setigera
1386057	Stylonemataceae
4860008	Bromus bolzeanus H.Scholz
6784917	Habenaria tosariensis
8343291	Impatiens distracta
541576	Chloroleucon eurycyclum Barneby & J.W.Grimes
8282182	Dypsis
5678365	Lethedon setosa
6288609	Pseudognaphalium attenuatum
780153	Vaccinium crassivenium Sleumer
8092934	Aconitum ikedae
5810652	Albizia zimmermannii
266283	Psychotria xiriricana Standl. ex Hoehne
4199798	Lindera sinensis (Blume) Hemsl.
7069569	Psychotria cephalophora
6561587	Picea schrenkiana
6779112	Glochidion goniocladum
6325413	Haworthia decipiens var. decipiens
5400188	Mussaenda landolphioides
76878	Capparis L.
6899463	Centaurea marmorea var. prilepense
1000422	Amphithalea vlokii (A.L.Schutte & B.-E.van Wyk) A.L.Schutte
4335565	Onosma anisocalyx Ponert
7022898	Maxillaria irrorata
7113236	Uapaca kirkiana
5156684	Artemisia capitata (Nutt.) S.García & al.
4906205	Carex corynoidea K.A.Ford
7504794	Hibiscus sturtii var. grandiflorus
688684	Pimpinella physotrichioides C. Norman
1813860	Anthurium acaule var. portoricense Kuntze, 1891
4285447	Moeroris confusa (Brenan) R.W.Bouman
1450492	Centaurea avilae Pau
5804915	Adesmia stenocaulon
1799155	Hypolepis forzzae Schwartsb.
2897414	Appendicula bracteata (Schltr.) J.J.Sm.
7052947	Philodendron hammelii
1813995	Quercus ×lousae Vila-Viçosa, F.M.Vázquez, Meireles & Pinto Gomes
7361399	Bulbophyllum papulosum
1391632	Asplundia maguirei Harling
4106422	Hoffmannia steyermarkii Standl.
6231729	Echinops lasiolepis
8210559	Heptapleurum poomae
2669291	Racinaea macrantha H.Luther
1859	Cussonia corbisieri De Wild.
571177	Anthurium bromelicola Mayo & L.P.Félix
5451825	Retiniphyllum laxiflorum var. brasiliense
4832077	Begonia sadirensis Kiew & S.Julia
8067168	Ruschia filipetala
2861103	Paepalanthus pseudotortilis Ruhland
4119557	Hyparrhenia involucrata var. breviseta Clayton
7038228	Octomeria wilsoniana
7111845	Trichopilia brasiliensis
7851350	Spragueanella rhamnifolia
8004469	Petrocosmea grandifolia
4116947	Hylodesmum williamsii (H.Ohashi) H.Ohashi & R.R.Mill
7377896	Cerastium diffusum subsp. gussonei
4828557	Bauhinia pottsii var. decipiens (Craib) K.Larsen & S.S.Larsen
3745881	Latace andina (Poepp.) Sassone
716654	Lewisia cotyledon (S. Watson) B. L. Rob.
4451498	Pleurothallis rowleei Ames
6346517	Actinostachys balansae
4653829	Sonerila parameswaranii K.Ravik. & V.Lakshm.
2227345	Datura L.
5982020	Epithema parvibracteatum
6192040	Persicaria nataliae
5734234	Navia gleasonii
4377391	Parodia multicostata F.Ritter & Jelin.
6744028	Dendrobium moquetteanum
7005162	Keetia gueinzii
7111666	Trichocentrum obcordilabium
6038722	Helleborus orientalis subsp. abschasicus
2955882	Solidago durangensis G.L.Nesom
2201644	Hydnophytum tetrapterum Becc.
2103161	Heliconia aurea G.Rodr.
5669521	Silene dagestanica
5468981	Spathiphyllum atrovirens
2983823	Eugenia kameruniana Engl.
6310448	Argyranthemum frutescens
7817068	Lejeunea oracola
686919	Philodendron pachycaule K.Krause
412349	Hieracium valdepilosum subsp. elongatum Willd. ex Zahn
8076546	Musa campestris var. sarawakensis
4362535	Paeonia peregrina Mill.
1474747	Comoliopsis coriacea (Gleason) M. J. Rocha & P. J. F. Guim.
7542899	Bellevalia tristis
7427862	Dicliptera dodsonii
2192377	Pouteria erythrochrysa T.D.Penn.
1469725	Coccoloba leoganensis Jacq.
6952580	Sesbania tomentosa
2284029	Alchemilla austroaltaica V.N.Tikhom.
2617076	Thalictrum osmorhizoides Nakai
238419	Piper utinganum Yunck.
540599	Chamaecrista nuda (H.S.Irwin & Barneby) H.S.Irwin & Barneby
4869253	Bunchosia haitiensis Urb. & Nied.
8078532	Eriotheca longipes
6676787	Calanthe bingtaoi
2123204	Barbosella geminata Luer
6858240	Erigeron annuus
92935	Henriettea trachyphylla (Triana) Penneys, Michelang., Judd & Almeda
3619708	Christella ×contracta (Ching ex K.H.Shing)
372807	Tupistra fungilliformis F.T.Wang & S.Yun Liang
5161151	Arundinella nervosa (Roxb.) Nees ex Hook. & Arn.
4189245	Leucaena collinsae Britton & Rose
2948457	Phyllanthus saffordii Merr.
5259689	Elatostema kesselii H.Schroet.
1860865	Coreanophyllum variisegmentum Kimura & Kim, 1982
1808592	Senecio carhuanishoensis H.Beltrán & J.Calvo
2343170	Packera bernardina (Greene) W.A.Weber & Á.Löve
4491437	Prunus syodoi_x Nakai
3202863	Aspilia helianthoides subsp. helianthoides
105905	Hoffmannia piratarum Standl.
8307169	Stigmatodon
4832898	Beilschmiedia brevipetiolata Kosterm.
1821952	Equilabium janthinothryx (Lebrun & L.Touss.) Mwany. & A.J.Paton
8222955	Begonia superciliaris
4059524	Haworthia bella M.Hayashi
2397761	Matelea camporum (Brandegee) Woodson
4671512	Stelis listerophora (Schltr.) Pridgeon & M.W.Chase
83100	Habenaria huberi Carnevali & G.Morillo
2355583	Bartlettina hylobia (B.L.Rob.) R.M.King & H.Rob.
6096508	Impatiens chinensis f. intermedia
6973151	Polhillia involucrata
1438415	Capparis grandiflora Hook. fil. & Thomson
2193245	Manilkara koechlinii Aubrév. & Pellegr.
3686236	Festuca duriuscula var. duriuscula
6658906	Cantinoa plectranthoides
6104671	Salix divergentistyla
154258	Luvunga crassifolia Yu. Tanaka
4200499	Lindsaea hewittii Copel.
5987605	Eriogonum umbellatum var. canifolium
5464539	Scutellaria forrestii
793278	Anthurium schlechtendalii subsp. jimenezii (Matuda) Croat
621965	Ferula canescens (Ledeb.) Ledeb.
4121034	Hypericum microsepalum (Torr. & A.Gray) A.Gray ex S.Watson
7171633	Orobanche lavandulacea
15347	Dendrobium schuetzei Rolfe
895329	Caladenia pendens subsp. talbotii Hopper & A.P.Br.
275769	Ranunculus kvedbyensis (Julin) Ericsson
7158532	Moehringia grisebachii
130302	Kalanchoe dyeri N. E. Br.
6913400	Abrotanella patearoa
3424882	Petrocosmea huanjiangensis Yan Liu & W.B.Xu
5878430	Calceolaria nivalis subsp. cerasifolia
6742411	Dendrobium aciculare
4508676	Pycnosorus pleiocephalus (F.Muell.) J.Everett & Doust
3141918	Poeppigia procera (Poepp. ex Spreng.) C.Presl
3732810	Sloanea arguta T.D.Penn.
607429	Ephedra pachyclada Boiss.
6346985	Asplenium domingense
1467672	Cliffortia baccans Harv.
664343	Leymus komarovii (Roshev.) J.L.Yang & C.Yen
2288753	Astrotricha ledifolia DC.
5163886	Aspalathus steudeliana Brongn.
5667139	Sclerocactus whipplei
5214813	Dicranopygium aristeguietae Harling
1860077	Loranthophyllum griselinia Unger, 1864
3261662	Ophrestia radicosa var. radicosa
2651492	Malesherbia humilis var. taltalina (Ricardi) Gengler
532226	Bellevalia mathewii Özhatay & Koçak
7703272	Paederia emeiensis
5469226	Spermacoce
4782857	Vincetoxicum biglandulosum (Endl.) Kuntze
4628225	Serjania subtriplinervis Radlk.
5380915	Liparis hirtzii
4185076	Leptadenia reticulata (Retz.) Wight & Arn.
332088	Stelis buccella Luer & Hirtz
2980369	Ilex curtissii (Fernald) Small
1464974	Cleistanthus annamensis Gagnep.
3105743	Garnotia gracilis Swallen
2305432	Croton rarus P.I.Forst.
4648911	Solanum narcoticosmum Bitter
3563326	Athyrium schimperi Moug. ex Fée
4093667	Hieracium lippmaae Üksip
4393317	Pentacalia palaciosii H.Rob. & Cuatrec.
4306377	Nautilocalyx bicolor (Hook.) Wiehler
5610258	Rhododendron spathulatum
2027862	Caulerpa racemosa var. lamourouxii (Turner) Weber Bosse
43792	Eriocaulon steyermarkii Moldenke
4272591	Miconia penduliflora Cogn.
7929987	Brachymenium pendulum
5422241	Peristylus secundus
4685255	Stylidium macrocarpum (Benth.) F.L.Erickson & J.H.Willis
5271478	Epidendrum sholletiae Hágsater & al.
5249734	Echeveria unguiculata Kimnach
6688504	Asclepias solanoana
725513	Mosla pauciflora (C.Y.Wu) C.Y.Wu & H.W.Li
5547452	Bouvardia oaxacana
2390277	Nathorstia O.Heer, 1880
7531346	Primulina carnosifolia
3335502	Gonzalagunia leptantha B.L.Rob.
7854908	Ilex salicina
118340	Indigofera velutina E.Mey.
8021941	Varronia oaxacana
2046107	Ectropothecium sericeum P.de la Varde
2202731	Arachnothryx secundiflora (B.L.Rob.) Borhidi
299804	Schultesianthus megalandrus (Dunal) Hunz.
720014	Machilus austroguizhouensis S. K. Lee & F. N. Wei
1259256	Phlegmariurus phyllanthus (Hook. & Arn.) R. D. Dixit
2799559	Hieracium hirtiusculum Omang
7618288	Vitekorchis lucasianus
6146490	Allium koyuncui
2138522	Sievekingia hirtzii Waldv.
6978900	Clitoria woytkowskii
2819530	Hieracium pseudatopum Omang
2200927	Guettarda pungens Urb.
2030406	Cyathea tenera (J.Sm.) T.Moore
1003722	Cynometra humboldtiana Stergios
355490	Thesium nautimontanum M. A. García, Nickrent & Mucina
2503369	Euphrasia humifusa Pennell
8030912	Lindsaea integra
8280872	Daviesia
3269334	Nasturtium madagascariense Wight & Arn., 1834
7122769	Alpinia maculata
6127315	Alchemilla gymnopoda
7432122	Diplacus lompocensis
272947	Quercus × maccormickoserrata T.B.Lee
1239354	Angiopteris pruinosa Kunze
3221306	Rubus parviflorus f. parviflorus
3746518	Caleana triens (Hopper & A.P.Br.) M.A.Clem.
3071984	Astragalus aydosensis Pemen & Erik
3208744	Helianthus praecox subsp. praecox
7912522	Stemodia schottii
1911298	Hedera auriculata Heer, 1869
1473483	Columnea rutilans Sw.
7405153	Corydalis sajanensis
2519423	Dorstenia afromontana R.E.Fr.
5331289	Ficus semivestita Corner
5195196	Daviesia hakeoides subsp. subnuda (Benth.) Crisp
5127881	Annona senegalensis Pers.
318995	Sisyrinchium dasyspathum (Ravenna) Ravenna
3310714	Dendrobium luteolum Bateman
159565	Maireana pyramidata (Benth.) Paul G. Wilson
587965	Cousinia cataonica Boiss. & Hausskn.
7204496	Fimbristylis gigantea
5100878	Aloe divaricata subsp. tulearensis (T.A.McCoy & Lavranos) J.-P.Castillon
6077803	Smilax vanchingshanensis
8002865	Peperomia fragrantissima
4160901	Koanophyllon tripartitum B.L.Turner
3077525	Burmannia foliosa subsp. marhuacensis Maguire & Steyerm., 1984
6466990	Swertia piloglandulosa subsp. piloglandulosa
3558400	Helictochloa praeusta (Rchb.) Romero Zarco
6394368	Pyrrosia
652729	Hypericum microsepalum (Torr. & A. Gray) A. Gray
2760011	Begonia hekouensis S.H.Huang
5417005	Palaquium neoebudicum
6867776	Mikania additicia
6575964	Anthoxanthum monticola
2288768	Hedera colchica (K.Koch) K.Koch
2860224	Dacrydium balansae Brongn. & Gris
2856457	Campylopus decaryi Thér.
6652826	Alnus alnobetula subsp. fruticosa
6032319	Halothamnus afghanicus
2503286	Pedicularis triangularidens P.C.Tsoong
42124	Encyclia selligera (Bateman ex Lindl.) Schltr.
5567416	Neea amplexicaulis
5847439	Astragalus rassulovae
3527787	Stachytarpheta longispicata subsp. ratteri S.Atkins
6314884	Chrysanthellum pinnatisectum
1807070	Boophone fischeri Baker ex Dyer, 1898
6493355	Tanacetopsis eriobasis subsp. eriobasis
2032042	Chroothece rupestris Hansgirg
2751519	Hyperthelia polychaeta Clayton
2930502	Trifolium echinatum var. carmelii (Boiss.) Gibelli & Belli
384705	Wedelia regis H. Rob.
7720146	Dendrobium habbemense
7840951	Pelargonium plurisectum
8230933	Pitcairnia singularis
5351190	Geissois stipularis A.C.Sm.
8309722	Campynemataceae
2794465	Hieracium malovanicum Degen & Zahn
603357	Dumasia hirsuta Craib
2370822	Friesodielsia glauca (Hook.f. & Thomson) Steenis
4626566	Senna pistaciifolia var. picta (G.Don) H.S.Irwin & Barneby
5406988	Arachnis annamensis
617882	Euphorbia mucronulata (Prokh.) Pavlov
5118865	Andromeda polifolia var. glaucophylla (Link) DC.
2081160	Carex duriuscula subsp. rigescens (Franch.) S.Yun Liang & Y.C.Tang
4381020	Passiflora brachyantha L.K.Escobar
569723	Anisostachya elytraria (Lindau) Benoist
8203210	Aptychopsis pseudocrosbyi
3041360	Centaurium ×klattii P.Fourn.
591781	Cynophalla amplissima (Lam.) Iltis & Cornejo
2098031	Alstroemeria magna Ravenna
8238744	Zygodon quitensis var. integrifolius
1815419	Impatiens tanyae R.Kr.Singh, Arigela & Kabeer
6999679	Houstonia palmeri var. muzquizana
5414478	Oreopanax brunneus
8333371	Clematis clarkeana
2215481	Galium echinocarpum Hayata
5637168	Verbascum × decalvans
7126512	Bulbostylis somaliensis subsp. microcarpa
6218137	Miconia glandulosa
4580970	Salvia consimilis Epling
3576004	Erica albescens var. erecta Bolus
6473896	Elaphoglossum spatulatum var. spatulatum
4810838	Athyrium clarkei Bedd.
2752910	Hordeum euclaston Steud.
1033733	Pinnatella M. Fleisch.
8355420	Saussurea colpodes
762047	Schizostachyum longinternodium N.H.Xia, R.S.Lin & C.H.Zheng
4099552	Hieracium schmidtii subsp. rupicola Zahn
7868968	Piper rasile
2057710	Werauhia camptoclada (Mez & Wercklé) J.F.Morales
7735756	Eucalyptus georgei
2548937	Besleria duarteana Hoehne
7818056	Xylosma nipensis
2742545	Poa bajaensis Soreng
5062736	Acianthera crepiniana (Cogn.) Chiron & VanDenBerg
1808429	Juniperus chinensis var. tortulosa Bailey
7509387	Hypericum heterophyllum
645887	Hieracium subulosifrons Johanss.
3135681	Cosmarium schleiphackeanum Grunow
6685727	Croton euryphyllus
382037	Vitex thyrsiflora Baker
3763876	Hymenophyllum okadae Masam.
8353292	Seseli mairei var. simplicifolium
1420754	Bromus × segoviensis A.Camus
654375	Jacquemontia nodiflora (Desr.) G. Don
7939296	Didymodon ampliretis
4288711	Monoon cratiense (Bân) B.Xue & R.M.K.Saunders
5181068	Astragalus lunatus Pall.
4445321	Platystele perpusilla (Rchb.f.) Garay
5509796	Carex rhodesiaca
4283662	Mirabilis laevis (Benth.) Curran
7107620	Thrixspermum purpurascens
260301	Prunus chamissoana Koehne
55742	Euphorbia eglandulosa V.W.Steinm.
5572768	Ononis laxiflora
7082416	Rotheca myricoides subsp. napperae
2566915	Arachnothryx linguiloba Borhidi & Diego
6535121	Siphocampylus benthamianus
6920768	Trixis divaricata
8233706	Gaultheria brachyantha var. parvula
2620874	Peltophorum dubium var. berteroanum (Urb.) Barneby
7681261	Sorghum bicolor
8241536	Psychotria brandneriana subsp. villosa
2839205	Pediculisporis C.Y.Belsky, E.Boltenhagen & R.Potonié, 1965
4690575	Symplocos baeuerlenii R.T.Baker
4727899	Timonius gracilipes Merr.
4590847	Saussurea fusiforma
8350086	Gomphostemma lucidum
6089757	Brunia monostyla
2895900	Liparis caloglossa Schltr.
1937103	Carex leucochlora var. leucochlora
2357054	Hieracium nordlandicum Dahlst.
1416680	Bossiaea modesta J.H.Ross
1912617	Reissantia indica var. loeseneriana (Hutch. & M.B.Moss) N.Hallé ex R.Wilczek
6043336	Hibbertia ericifolia
206749	Oncostemum arboreum H. Perrier
1854389	Epidendrum recurvipetalostachyum Hágsater & E.Santiago
7172140	Didymoplexis seidenfadenii
2361094	Roldana barba-johannis (DC.) H.Rob. & Brettell
7463786	Euonymus macropterus
7309298	Allocasuarina fraseriana
4652968	Sonchus amboinensis Steud.
2238997	Mucuna glabrialata (Hauman) Verdc.
1371705	Ammannia luederitzii (Koehne) S. A. Graham & Gandhi
3208752	Bidens schaffneri var. schaffneri
788892	Yucca lacandonica Gómez Pompa & J.Valdés
142395	Lepanthes falcata Luer & R.Vásquez
389319	Xysmalobium fluviale Bruyns
4346083	Ormosia inflata Merr. & H.Y.Chen
4783548	Viola adulterina_x Schur
7493741	Gurania lignosa
5965805	Draba chionophila
5138347	Apodanthera tumbeziana Harms
2407415	Passiflora subtriloba Mutis
2546764	Minuartia decipiens subsp. persica (Mc Neill) Rech.fil.
6924766	Gaillardia megapotamica
8217243	Polysphaeria ribauensis
7822902	Dioscorea planistipulosa
5834642	Arenaria peloponnesiaca
3457039	Convolvulus sabatius subsp. sabatius
6235453	Cousinia calocephala subsp. asterocephala
4802602	Yucca arkansana Trel.
4905292	Carex bichenoviana Boott
735802	Paspalum pallidum Kunth
2041905	Breutelia subdisticha (Hampe) A.Jaeger
6478448	Hieracium chondrillifolium subsp. patulum
297724	Schefflerodendron gilbertianum J.Léonard & Latour
5347913	Gardenia lamingtonii F.M.Bailey
1489281	Croton macrostachyus Hochst. ex Delile
7429809	Dimocarpus gardneri
6650097	Restio nanus
534208	Buchnera decandollei Govaerts
5442056	Psychotria lineolata
5378344	Lepanthes stenorhyncha
3708705	Delphinium ×cultorum Voss
6961949	Dalea piptostegia
7685738	Triodia schinzii
6720074	Prescottia nervosa
4112267	Huberodendron ingens Ducke
70845	Gladiolus fenestratus Goldblatt
4535623	Rhododendron coryanum Tagg & Forrest
3247540	Pourouma meliononii subsp. meliononii
2763611	Pittosporum densiflorum Putt.
2286803	Ranunculus aquatilis L.
5689654	Microcos paucicostata
4646336	Solanum callicarpifolium Kunth & C.D.Bouché
8094662	Viola rossowiana
6198179	Beilschmiedia jacobii
6770064	Euphorbia sharmae
5233033	Dombeya lastii K.Schum.
5977136	Elatostema microphyllum
8036690	Monolena bracteata
101822	Hieracium neofurcatum Sleumer
3024441	Odontonema schomburgkianum (Nees) Kuntze
5000063	Coronanthera deltoidifolia Vieill. ex C.B.Clarke
7920137	Viola amurica
7366932	Capparis acutifolia subsp. bodinieri
4298105	Myrcia cochleata Barb.Rodr. ex Chodat & Hassl.
8284126	Glischrocaryon
672153	Micropera cochinchinensis (Rchb.f.) Tang & F.T.Wang
5583038	Dioscorea chaponensis
820908	Jasminum laurifolium var. laurifolium
1811002	Chenopodium indicum T.K.Paul
6469790	Alophia intermedia
7080315	Rhaphidophora puberula
191047	Myrcia flagellaris (D. Legrand) Sobral
26977	Dischidia sorsogonensis Elmer
3724038	Mycetia effusa (Pit.) Razafim. & B.Bremer
4571476	Rytigynia ruwenzoriensis (DeWild.) Robyns
7514962	Quararibea spatulata
4356555	Oxalis salteri L.Bolus
77770	Grevillea crowleyae Olde & Marriott
7078791	Astrotricha umbrosa
6495725	Babingtonia fascifolia
6594593	Elymus diversiglumis
4147348	Jasminum arborescens (Lour.) Roxb.
7796380	Pourthiaea villosa
3079593	Primula jaffreyana King
5740213	Piper capillipes
7820048	Gynochthodes jackiana
4830798	Begonia jackiana M.Hughes
6913733	Hieracium subcapillatum
6774088	Galium boyacanum
6089027	Zanthoxylum schreberi
691587	Potentilla wismariensis T. Gregor & Henker
1251839	Hymenophyllum dependens C. V. Morton
6267774	Gundelia cilicica
7693673	Eugenia sericifolia
4096004	Hieracium oxyodon subsp. acromelanum (Zahn & Benz) Benz & Zahn
269157	Puya grafii Rauh
5017408	Crocus purpureus Weston
8075792	Eugenia tiampoka
1802132	Cydista eximia Bureau
6974961	Gompholobium obcordatum
2098828	Dioscorea hassleriana Chodat
4560999	Rubus largus L.H.Bailey
2252400	Indigofera pseudoparvula R.Vig.
6697254	Orbea cooperi
1863701	Mabea gaudichaudeana Baill.
814338	Diploclisia glaucescens var. kunstleri (King) A. Pramanik & Thoth.
4045763	Guioa contracta Radlk.
6043516	Hibbertia prostrata
4054066	Habranthus unifolius (Arechav.) Traub
4991885	Conophytum obcordellum var. parvipetalum (N.E.Br.) Tischer
5066234	Aconitum turczaninovii Vorosch.
5485278	Tricalysia pedunculosa var. walkeriana
236017	Piper angustipeltatum Merr.
6975015	Erichsenia uncinata
5217824	Digitaria paraguayensis Henrard
5386597	Malanea pariensis
4768395	Vangueria rufescens subsp. angustiloba (Verdc.) Lantz
2185145	Antidesma L.
24783	Diospyros bezofensis H.Perrier
7380465	Ceropegia campanulata
7001398	Hyptis pectinata
5907769	Vriesea paratiensis
1196035	Artia lifuana (Baill.) Pichon ex Guillaumin
2418478	Blotiella coriacea Verdc.
7421335	Decazyx esparzae
3249871	Kergeliella
2222881	Psychotria laciniata Vell.
4312666	Nepeta racemosa subsp. crassifolia (Boiss. & Buhse) A.L.Budantzev
567233	Andira coriacea Pulle
605234	Elaeocarpus prunifolioides Hu
5257160	Elaeocarpus obovatus G.Don
4434190	Piper keyanum C.DC.
7397544	Colubrina articulata
5070473	Actinostemon schomburgkii (Klotzsch) Hochr.
5148794	Argostemma bifolium Ridl.
1318935	Helichrysum nudifolium var. oxyphyllum (DC.) Beentje
8315257	Halimeda gigas
6446641	Hieracium sonchoides subsp. aracioides
1860911	Musciphyton zakroczymense Greguss, 1959
7890088	Ctenitis paranaensis
6782901	Gynochthodes oligantha
4756447	Uleiorchis ulei (Cogn.) Handro
6737140	Heptapleurum leiophyllum
553193	Hydrolapatha Stackhouse, 1809
4088127	Hieracium cydoniifolium subsp. merlasicum Zahn
6793615	Pseudogynoxys poeppigii
747852	Pleuranthodium schlechteri (K.Schum.) R.M.Sm.
6208466	Medinilla heteromorphophylla
7168635	Cyperus vorsteri
5878339	Calceolaria leucanthera
2198866	Allocasuarina globosa L.A.S.Johnson
5420697	Payena lucida
8282082	Dubouzetia
5734333	Pseudocorchorus alatus
5544343	Microstigma sajanense
2903932	Hodgsonia heteroclita (Roxb.) Hook.fil. & Thomson
2660135	Psittacanthus calcaratus A.C.Sm.
5385708	Madhuca lanuginosa
7586070	Cleidion javanicum var. javanicum
560928	Aetheolaena subinvolucrata (Cuatrec.) B. Nord.
5661169	Schinus odonellii
8330097	Kengyilia thoroldiana var. thoroldiana
3639012	Bauhinia malmeana Vaz & G.P.Lewis
2662068	Psittacanthus divaricatus (Kunth) G.Don
500071	Vaccinium bancanum var. kunstleri (King & Gamble) Sleumer
702728	Scapania microdonta (Mitt.) Müll. Frib.
3326585	Nepeta sibirica L.
6430605	Ranunculus waltersii
2156739	Aeranthes orophila Toill.-Gen.
2697031	Viscum tsiafajavonense Balle
8312525	Celtis
612154	Eremophila pterocarpa W. Fitzg.
6554612	Tournefortiopsis conferta
5536872	Curcuma rubrobracteata
6630626	Coccothrinax bermudezii
3242499	Isodon umbrosus (Maxim.) H.Hara
7703503	Spathiphyllum pygmaeum
5780903	Samolus caespitosus
588156	Crassula numaisensis Friedrich
3227789	Echinocereus dasyacanthus subsp. dasyacanthus
3138998	Schoenoplectiella mucronata (L.) J.Jung & H.K.Choi
6033	Cyperus entrerianus Boeckeler
4535061	Rhododendron adenopodum Franch.
5514372	Justicia concavibracteata
122105	Circaea L.
5558753	Mucuna macrophylla
6907936	Hieracium basigriseum
4358691	Oxypetalum stenophyllum Malme
3568828	Haplopappus tiltilensis Phil., 1901
4829910	Begonia chlorandra Sands
8328313	Carex rubrobrunnea var. rubrobrunnea
360158	Timonius melanophloeus Merr. & L.M.Perry
2361699	Neocabreria concinna R.M.King & H.Rob.
7005189	Keetia venosissima
682645	Paphinia neudeckeri Jenny
7890834	Elaphoglossum pattersoniae
7120478	Notopleura torrana
2132606	Sobralia leucoxantha Rchb.f.
2040929	Schistomitrium mucronifolium (A.Braun ex Müll.Hal.) M.Fleisch.
191803	Myrciaria pilosa Sobral & Couto
3204945	Aliciella latifolia (S.Watson) J.M.Porter
97649	Hieracium anelctoclonum Omang
5944134	Cytisus multiflorus
6128632	Alchemilla ventiana
5530305	Liparia congesta
3680599	Cerochlamys gemina (L.Bolus) H.E.K.Hartmann
416045	Meconopsis baileyi subsp. multidentata Grey-Wilson
7288576	Sauvagesia erecta subsp. brownei
7446522	Elaeocarpus nubigenus
7228235	Lysiosepalum aromaticum
4397570	Peperomia sanquininiana Trel. & Yunck.
8353569	Lobelia zeylanica
7293279	Renealmia cabrae
6820640	Aster madagascariensis
6500448	Puschkinia latifolia
6727696	Deschampsia ampliflora
4672345	Stelis vigoris Luer & R.Escobar
2475519	Philacra steyermarkii Maguire
6948349	Asplenium tutwilerae
8102819	Crocus rechingeri
4867473	Bulbophyllum plumatum Ames
5368924	Hyptis ovalifolia
6257464	Andryala pinnatifida subsp. maroccana
6925485	Helenium arizonicum
8184883	Myrcia subcapitata
5836919	Aristolochia transsecta
94809	Hessea pusilla Snijman
2162331	Bulbophyllum monstrabile Ames
2774096	Dehaasia paradoxa Blume
4763767	Uvaria flexuosa Jovet-Ast
17120	Deschampsia wacei C.E.Hubb.
8092959	Eremochloa renvoizei
3675384	Peperomia distachyos (L.) A.Dietr.
1825875	Odontarrhena pateri subsp. prostrata (Boiss. & A.Huet ex Nyár.) Španiel, Al-Shehbaz, D.A.German & Marhold
2216191	Galium salsugineum Krylov & Serg.
6833063	Jacobaea alpina
7580193	Platostoma mekongense
7550656	Halophila major
5917746	Xyris pectinata
3162815	Hieracium murorum subsp. diaphanoneurum T.Georgiev & Zahn
1858361	Gaultheria pittosporifolia (J.J.Sm.) Kron & P.W.Fritsch
6632956	Stipagrostis griffithii
2638870	Medicago syriaca E.Small
106338	Holographis leticiana T. F. Daniel
2117465	Aloe bakeri Scott Elliot
6871838	Koelpinia linearis
2566381	Guettarda albicans Pancher ex Guillaumin
2353689	Helichrysum marmarolepis S.Moore
2360299	Lactuca dumicola (Hiern) S.Moore
4387340	Pedicularis staintonii R.R.Mill
575191	Aspalathus secunda E.Mey.
5339543	Fuchsia regia subsp. serrae P.E.Berry
697174	Rogiera stenosiphon (Hemsl.) Borhidi
239957	Pityopsis ruthii (Small) Small
6659667	Lanonia centralis
7413769	Cycas beddomei
6874699	Lucilia eriophora
7242153	Thouinia rotundata
4699952	Taplinia saxatilis Lander
949103	Chionanthus pyriformis Kiew
2733609	Trachypogon vestitus Andersson
7509484	Hypericum lacei
421288	Psydrax parviflorus subsp. chapmanii Bridson
5468049	Simira aristeguietae
3513068	Daucus parviflorus Willk.
305057	Securidaca acuminata A. St.-Hil.
1796213	Eriocoma parishii subsp. depauperata (M.E.Jones) Romasch.
6834350	Eurybia hemispherica
5964573	Domeykoa amplexicaulis
5637914	Fimbristylis henryi
8096771	Senegalia schlechteri
4433967	Piper hirtellipetiolum C.DC.
4095163	Hieracium nastum Johanss.
6086443	Dendrophthora werffii
459440	Frullania ternatensis var. ternatensis
8327401	Curcuma kwangsiensis
6218194	Colchicum balansae
7454823	Erica phillipsii
5708342	Ranunculus mutinensis
3552678	Diplacus clivicola (Greenm.) G.L.Nesom
8622	Cyrtandra picta Blume
6032870	Haplophyllum crenulatum
5846820	Astragalus paucijugus
1913834	Grewia foxii Lakhanpal, 1955
5702858	Tonella
5711441	Roepera rowelliae
802516	Potentilla supina subsp. costata Soják
82483	Gypsophila melampoda Bien. ex Boiss.
[truncated: 4,001 more rows]
