# Supplementary material for: PNSS: An online plant name service system
Source: Biodivers Data J. 2025 Mar 31;13:e142973. doi: 10.3897/BDJ.13.e142973 (PMC11976303; doi:10.3897/BDJ.13.e142973)
Supplement: Supplementary material 6 — Test results of using GBIF to parse plant names [file bdj-13-e142973-s006.csv]

scientificName	type	genusOrAbove	specificEpithet	infraSpecificEpithet	authorship	bracketAuthorship	parsed	authorsParsed	canonicalName	canonicalNameWithMarker	canonicalNameComplete	rankMarker
Rhododendron bullifolium Sleumer	SCIENTIFIC	Rhododendron	bullifolium		Sleumer		true		Rhododendron bullifolium	Rhododendron bullifolium	Rhododendron bullifolium Sleumer	sp.
Schoenoplectus pungens var. longebracteatus (Osten & Barros) Vegetti, 1993	SCIENTIFIC	Schoenoplectus	pungens	longebracteatus	Vegetti	Osten & Barros	true		Schoenoplectus pungens longebracteatus	Schoenoplectus pungens var. longebracteatus	Schoenoplectus pungens var. longebracteatus (Osten & Barros) Vegetti, 1993	var.
Cyclophyllum rostellatum	SCIENTIFIC	Cyclophyllum	rostellatum				true		Cyclophyllum rostellatum	Cyclophyllum rostellatum	Cyclophyllum rostellatum	sp.
Corchorus argillicola Moeaha & P. J. D. Winter	SCIENTIFIC	Corchorus	argillicola		Moeaha & P.J.D.Winter		true		Corchorus argillicola	Corchorus argillicola	Corchorus argillicola Moeaha & P.J.D.Winter	sp.
Aechmea pyramidalis	SCIENTIFIC	Aechmea	pyramidalis				true		Aechmea pyramidalis	Aechmea pyramidalis	Aechmea pyramidalis	sp.
Piper perlongipedunculum Trel. & Standl.	SCIENTIFIC	Piper	perlongipedunculum		Trel. & Standl.		true		Piper perlongipedunculum	Piper perlongipedunculum	Piper perlongipedunculum Trel. & Standl.	sp.
Aulacomnium	SCIENTIFIC	Aulacomnium					true		Aulacomnium	Aulacomnium	Aulacomnium
Bromelia antiacantha	SCIENTIFIC	Bromelia	antiacantha				true		Bromelia antiacantha	Bromelia antiacantha	Bromelia antiacantha	sp.
Aegiphila buchtienii	SCIENTIFIC	Aegiphila	buchtienii				true		Aegiphila buchtienii	Aegiphila buchtienii	Aegiphila buchtienii	sp.
Anathallis peroupavae (Hoehne & Brade) F.Barros	SCIENTIFIC	Anathallis	peroupavae		F.Barros	Hoehne & Brade	true		Anathallis peroupavae	Anathallis peroupavae	Anathallis peroupavae (Hoehne & Brade) F.Barros	sp.
Ornithogalum wiedemannii Boiss.	SCIENTIFIC	Ornithogalum	wiedemannii		Boiss.		true		Ornithogalum wiedemannii	Ornithogalum wiedemannii	Ornithogalum wiedemannii Boiss.	sp.
Emilia bellioides	SCIENTIFIC	Emilia	bellioides				true		Emilia bellioides	Emilia bellioides	Emilia bellioides	sp.
Jungermannia hexagona	SCIENTIFIC	Jungermannia	hexagona				true		Jungermannia hexagona	Jungermannia hexagona	Jungermannia hexagona	sp.
Xanthophytum involucratum	SCIENTIFIC	Xanthophytum	involucratum				true		Xanthophytum involucratum	Xanthophytum involucratum	Xanthophytum involucratum	sp.
Desmoscelis Naudin	SCIENTIFIC	Desmoscelis			Naudin		true		Desmoscelis	Desmoscelis	Desmoscelis Naudin
Schizachyrium cubense (Hack.) Nash	SCIENTIFIC	Schizachyrium	cubense		Nash	Hack.	true		Schizachyrium cubense	Schizachyrium cubense	Schizachyrium cubense (Hack.) Nash	sp.
Bidens tripartita L.	SCIENTIFIC	Bidens	tripartita		L.		true		Bidens tripartita	Bidens tripartita	Bidens tripartita L.	sp.
Paepalanthus ovatus	SCIENTIFIC	Paepalanthus	ovatus				true		Paepalanthus ovatus	Paepalanthus ovatus	Paepalanthus ovatus	sp.
Sphaeradenia macrescens R.Erikss.	SCIENTIFIC	Sphaeradenia	macrescens		R.Erikss.		true		Sphaeradenia macrescens	Sphaeradenia macrescens	Sphaeradenia macrescens R.Erikss.	sp.
Kalanchoe × auriculata	SCIENTIFIC	Kalanchoe	auriculata				true		Kalanchoe auriculata	Kalanchoe ×auriculata	Kalanchoe ×auriculata	sp.
Habenaria falcicornis (Lindl.) Bolus	SCIENTIFIC	Habenaria	falcicornis		Bolus	Lindl.	true		Habenaria falcicornis	Habenaria falcicornis	Habenaria falcicornis (Lindl.) Bolus	sp.
Oncidium epidendroides (Kunth) Beer	SCIENTIFIC	Oncidium	epidendroides		Beer	Kunth	true		Oncidium epidendroides	Oncidium epidendroides	Oncidium epidendroides (Kunth) Beer	sp.
Ischaemum australe	SCIENTIFIC	Ischaemum	australe				true		Ischaemum australe	Ischaemum australe	Ischaemum australe	sp.
Zanthoxylum trijugum (Dunkley) P.G.Waterman	SCIENTIFIC	Zanthoxylum	trijugum		P.G.Waterman	Dunkley	true		Zanthoxylum trijugum	Zanthoxylum trijugum	Zanthoxylum trijugum (Dunkley) P.G.Waterman	sp.
Chaetogastra fulvipilis (Cogn.) P. J. F. Guim. & Michelang.	SCIENTIFIC	Chaetogastra	fulvipilis		P.J.F.Guim. & Michelang.	Cogn.	true		Chaetogastra fulvipilis	Chaetogastra fulvipilis	Chaetogastra fulvipilis (Cogn.) P.J.F.Guim. & Michelang.	sp.
Diospyros thomasii Hutch. & Dalziel	SCIENTIFIC	Diospyros	thomasii		Hutch. & Dalziel		true		Diospyros thomasii	Diospyros thomasii	Diospyros thomasii Hutch. & Dalziel	sp.
Stetsonia	SCIENTIFIC	Stetsonia					true		Stetsonia	Stetsonia	Stetsonia
Diplazium latipinnulum	SCIENTIFIC	Diplazium	latipinnulum				true		Diplazium latipinnulum	Diplazium latipinnulum	Diplazium latipinnulum	sp.
Paepalanthus melanolepis Silveira	SCIENTIFIC	Paepalanthus	melanolepis		Silveira		true		Paepalanthus melanolepis	Paepalanthus melanolepis	Paepalanthus melanolepis Silveira	sp.
Dicranopteris linearis var. inaequalis (Rosenst.) Holttum	SCIENTIFIC	Dicranopteris	linearis	inaequalis	Holttum	Rosenst.	true		Dicranopteris linearis inaequalis	Dicranopteris linearis var. inaequalis	Dicranopteris linearis var. inaequalis (Rosenst.) Holttum	var.
Cnidoscolus mcvaughii	SCIENTIFIC	Cnidoscolus	mcvaughii				true		Cnidoscolus mcvaughii	Cnidoscolus mcvaughii	Cnidoscolus mcvaughii	sp.
Stenocereus stellatus	SCIENTIFIC	Stenocereus	stellatus				true		Stenocereus stellatus	Stenocereus stellatus	Stenocereus stellatus	sp.
Ixia recondita Goldblatt & J.C.Manning	SCIENTIFIC	Ixia	recondita		Goldblatt & J.C.Manning		true		Ixia recondita	Ixia recondita	Ixia recondita Goldblatt & J.C.Manning	sp.
Biophytum gracile	SCIENTIFIC	Biophytum	gracile				true		Biophytum gracile	Biophytum gracile	Biophytum gracile	sp.
Grewia yinkiangensis Y.C.Hsu & R.Zhuge	SCIENTIFIC	Grewia	yinkiangensis		Y.C.Hsu & R.Zhuge		true		Grewia yinkiangensis	Grewia yinkiangensis	Grewia yinkiangensis Y.C.Hsu & R.Zhuge	sp.
Primula tardiflora (C. M. Hu) C. M. Hu	SCIENTIFIC	Primula	tardiflora		C.M.Hu	C.M.Hu	true		Primula tardiflora	Primula tardiflora	Primula tardiflora (C.M.Hu) C.M.Hu	sp.
Peperomia bryophila C.DC.	SCIENTIFIC	Peperomia	bryophila		C.DC.		true		Peperomia bryophila	Peperomia bryophila	Peperomia bryophila C.DC.	sp.
Burmeistera villosa F.González & Luteyn	SCIENTIFIC	Burmeistera	villosa		F.González & Luteyn		true		Burmeistera villosa	Burmeistera villosa	Burmeistera villosa F.González & Luteyn	sp.
Octarrhena torricellensis Schltr.	SCIENTIFIC	Octarrhena	torricellensis		Schltr.		true		Octarrhena torricellensis	Octarrhena torricellensis	Octarrhena torricellensis Schltr.	sp.
Gaultheria mundula var. tanythrix	SCIENTIFIC	Gaultheria	mundula	tanythrix			true		Gaultheria mundula tanythrix	Gaultheria mundula var. tanythrix	Gaultheria mundula var. tanythrix	var.
Allium sandrasicum	SCIENTIFIC	Allium	sandrasicum				true		Allium sandrasicum	Allium sandrasicum	Allium sandrasicum	sp.
Moricandia moricandioides	SCIENTIFIC	Moricandia	moricandioides				true		Moricandia moricandioides	Moricandia moricandioides	Moricandia moricandioides	sp.
Bulbophyllum pileatum	SCIENTIFIC	Bulbophyllum	pileatum				true		Bulbophyllum pileatum	Bulbophyllum pileatum	Bulbophyllum pileatum	sp.
Xylopia dinklagei	SCIENTIFIC	Xylopia	dinklagei				true		Xylopia dinklagei	Xylopia dinklagei	Xylopia dinklagei	sp.
Paspalum longum	SCIENTIFIC	Paspalum	longum				true		Paspalum longum	Paspalum longum	Paspalum longum	sp.
Eulophia longisepala	SCIENTIFIC	Eulophia	longisepala				true		Eulophia longisepala	Eulophia longisepala	Eulophia longisepala	sp.
Myrcia extranea Mc Vaugh	SCIENTIFIC	Myrcia	extranea		Mc Vaugh		true		Myrcia extranea	Myrcia extranea	Myrcia extranea Mc Vaugh	sp.
Calydorea crocoides Ravenna	SCIENTIFIC	Calydorea	crocoides		Ravenna		true		Calydorea crocoides	Calydorea crocoides	Calydorea crocoides Ravenna	sp.
Tammsia anomala H.Karst.	SCIENTIFIC	Tammsia	anomala		H.Karst.		true		Tammsia anomala	Tammsia anomala	Tammsia anomala H.Karst.	sp.
Mauloutchia annickiae Sauquet	SCIENTIFIC	Mauloutchia	annickiae		Sauquet		true		Mauloutchia annickiae	Mauloutchia annickiae	Mauloutchia annickiae Sauquet	sp.
Habranthus jujuyensis	SCIENTIFIC	Habranthus	jujuyensis				true		Habranthus jujuyensis	Habranthus jujuyensis	Habranthus jujuyensis	sp.
Sericanthe testui var. pseudosalacina (N.Hallé) Robbr.	SCIENTIFIC	Sericanthe	testui	pseudosalacina	Robbr.	N.Hallé	true		Sericanthe testui pseudosalacina	Sericanthe testui var. pseudosalacina	Sericanthe testui var. pseudosalacina (N.Hallé) Robbr.	var.
Polygala erubescens	SCIENTIFIC	Polygala	erubescens				true		Polygala erubescens	Polygala erubescens	Polygala erubescens	sp.
Dichapetalum odoratum	SCIENTIFIC	Dichapetalum	odoratum				true		Dichapetalum odoratum	Dichapetalum odoratum	Dichapetalum odoratum	sp.
Tynanthus densiflorus M.C.Medeiros & L.G.Lohmann	SCIENTIFIC	Tynanthus	densiflorus		M.C.Medeiros & L.G.Lohmann		true		Tynanthus densiflorus	Tynanthus densiflorus	Tynanthus densiflorus M.C.Medeiros & L.G.Lohmann	sp.
Ardisia rubescens Pit.	SCIENTIFIC	Ardisia	rubescens		Pit.		true		Ardisia rubescens	Ardisia rubescens	Ardisia rubescens Pit.	sp.
Sophora puryearensis Berry, 1916	SCIENTIFIC	Sophora	puryearensis		Berry		true		Sophora puryearensis	Sophora puryearensis	Sophora puryearensis Berry, 1916	sp.
Angostura longiflora	SCIENTIFIC	Angostura	longiflora				true		Angostura longiflora	Angostura longiflora	Angostura longiflora	sp.
Gentiana simulatrix	SCIENTIFIC	Gentiana	simulatrix				true		Gentiana simulatrix	Gentiana simulatrix	Gentiana simulatrix	sp.
Cyathotrachus altus Watson, 1906	SCIENTIFIC	Cyathotrachus	altus		Watson		true		Cyathotrachus altus	Cyathotrachus altus	Cyathotrachus altus Watson, 1906	sp.
Caragana leucophloea	SCIENTIFIC	Caragana	leucophloea				true		Caragana leucophloea	Caragana leucophloea	Caragana leucophloea	sp.
Aspidostemon fungiformis	SCIENTIFIC	Aspidostemon	fungiformis				true		Aspidostemon fungiformis	Aspidostemon fungiformis	Aspidostemon fungiformis	sp.
Distichium hagenii	SCIENTIFIC	Distichium	hagenii				true		Distichium hagenii	Distichium hagenii	Distichium hagenii	sp.
Silene demavendica Bornm.	SCIENTIFIC	Silene	demavendica		Bornm.		true		Silene demavendica	Silene demavendica	Silene demavendica Bornm.	sp.
Polypodium abitaguae Hook.	SCIENTIFIC	Polypodium	abitaguae		Hook.		true		Polypodium abitaguae	Polypodium abitaguae	Polypodium abitaguae Hook.	sp.
Argyreia nellygherya	SCIENTIFIC	Argyreia	nellygherya				true		Argyreia nellygherya	Argyreia nellygherya	Argyreia nellygherya	sp.
Cynorkis ochyrae Szlach. & Olszewski	SCIENTIFIC	Cynorkis	ochyrae		Szlach. & Olszewski		true		Cynorkis ochyrae	Cynorkis ochyrae	Cynorkis ochyrae Szlach. & Olszewski	sp.
Cololejeunea kiriromensis Tixier	SCIENTIFIC	Cololejeunea	kiriromensis		Tixier		true		Cololejeunea kiriromensis	Cololejeunea kiriromensis	Cololejeunea kiriromensis Tixier	sp.
Calamus axillaris Becc.	SCIENTIFIC	Calamus	axillaris		Becc.		true		Calamus axillaris	Calamus axillaris	Calamus axillaris Becc.	sp.
Malaxis seychellarum (Kraenzl.) Summerh.	SCIENTIFIC	Malaxis	seychellarum		Summerh.	Kraenzl.	true		Malaxis seychellarum	Malaxis seychellarum	Malaxis seychellarum (Kraenzl.) Summerh.	sp.
Uromyrtus Burret	SCIENTIFIC	Uromyrtus			Burret		true		Uromyrtus	Uromyrtus	Uromyrtus Burret
Qualea multiflora subsp. multiflora	SCIENTIFIC	Qualea	multiflora	multiflora			true		Qualea multiflora multiflora	Qualea multiflora subsp. multiflora	Qualea multiflora subsp. multiflora	subsp.
Saraca schmidiana	SCIENTIFIC	Saraca	schmidiana				true		Saraca schmidiana	Saraca schmidiana	Saraca schmidiana	sp.
Cinnagrostis filifolia	SCIENTIFIC	Cinnagrostis	filifolia				true		Cinnagrostis filifolia	Cinnagrostis filifolia	Cinnagrostis filifolia	sp.
Chusquea caparaoensis	SCIENTIFIC	Chusquea	caparaoensis				true		Chusquea caparaoensis	Chusquea caparaoensis	Chusquea caparaoensis	sp.
Sisyrinchium strictum	SCIENTIFIC	Sisyrinchium	strictum				true		Sisyrinchium strictum	Sisyrinchium strictum	Sisyrinchium strictum	sp.
Ranunculus flabellaris	SCIENTIFIC	Ranunculus	flabellaris				true		Ranunculus flabellaris	Ranunculus flabellaris	Ranunculus flabellaris	sp.
Ilex rimbachii Standl.	SCIENTIFIC	Ilex	rimbachii		Standl.		true		Ilex rimbachii	Ilex rimbachii	Ilex rimbachii Standl.	sp.
Senecio bathurstianus (DC.) Sch.Bip.	SCIENTIFIC	Senecio	bathurstianus		Sch.Bip.	DC.	true		Senecio bathurstianus	Senecio bathurstianus	Senecio bathurstianus (DC.) Sch.Bip.	sp.
Herissantia nemoralis	SCIENTIFIC	Herissantia	nemoralis				true		Herissantia nemoralis	Herissantia nemoralis	Herissantia nemoralis	sp.
Rhamphidium veitchii Dixon	SCIENTIFIC	Rhamphidium	veitchii		Dixon		true		Rhamphidium veitchii	Rhamphidium veitchii	Rhamphidium veitchii Dixon	sp.
Rhopalocarpus macrorhamnifolius Capuron	SCIENTIFIC	Rhopalocarpus	macrorhamnifolius		Capuron		true		Rhopalocarpus macrorhamnifolius	Rhopalocarpus macrorhamnifolius	Rhopalocarpus macrorhamnifolius Capuron	sp.
Sisymbrium pumilum Stephan	SCIENTIFIC	Sisymbrium	pumilum		Stephan		true		Sisymbrium pumilum	Sisymbrium pumilum	Sisymbrium pumilum Stephan	sp.
Stenopetalum	SCIENTIFIC	Stenopetalum					true		Stenopetalum	Stenopetalum	Stenopetalum
Erica sparsa Lodd.	SCIENTIFIC	Erica	sparsa		Lodd.		true		Erica sparsa	Erica sparsa	Erica sparsa Lodd.	sp.
Pulicaria dysenterica subsp. dysenterica	SCIENTIFIC	Pulicaria	dysenterica	dysenterica			true		Pulicaria dysenterica dysenterica	Pulicaria dysenterica subsp. dysenterica	Pulicaria dysenterica subsp. dysenterica	subsp.
Ruschia indecora (L. Bolus) Schwantes	SCIENTIFIC	Ruschia	indecora		Schwantes	L.Bolus	true		Ruschia indecora	Ruschia indecora	Ruschia indecora (L.Bolus) Schwantes	sp.
Bulbophyllum stocksii	SCIENTIFIC	Bulbophyllum	stocksii				true		Bulbophyllum stocksii	Bulbophyllum stocksii	Bulbophyllum stocksii	sp.
Trichospermum tripyxis (K.Schum.) Kosterm.	SCIENTIFIC	Trichospermum	tripyxis		Kosterm.	K.Schum.	true		Trichospermum tripyxis	Trichospermum tripyxis	Trichospermum tripyxis (K.Schum.) Kosterm.	sp.
Tecticornia pergranulata subsp. queenslandica	SCIENTIFIC	Tecticornia	pergranulata	queenslandica			true		Tecticornia pergranulata queenslandica	Tecticornia pergranulata subsp. queenslandica	Tecticornia pergranulata subsp. queenslandica	subsp.
Tritoniopsis williamsiana Goldblatt	SCIENTIFIC	Tritoniopsis	williamsiana		Goldblatt		true		Tritoniopsis williamsiana	Tritoniopsis williamsiana	Tritoniopsis williamsiana Goldblatt	sp.
Oenothera psammophila (A. Nelson & J. F. Macbr.) W. L. Wagner, Stockh. & W. M. Klein	SCIENTIFIC	Oenothera	psammophila		W.L.Wagner, Stockh. & W.M.Klein	A.Nelson & J.F.Macbr.	true		Oenothera psammophila	Oenothera psammophila	Oenothera psammophila (A.Nelson & J.F.Macbr.) W.L.Wagner, Stockh. & W.M.Klein	sp.
Drosera humbertii Exell & Laundon	SCIENTIFIC	Drosera	humbertii		Exell & Laundon		true		Drosera humbertii	Drosera humbertii	Drosera humbertii Exell & Laundon	sp.
Tristerix peytonii	SCIENTIFIC	Tristerix	peytonii				true		Tristerix peytonii	Tristerix peytonii	Tristerix peytonii	sp.
Trichoceros hajekiorum D.E.Benn. & Christenson	SCIENTIFIC	Trichoceros	hajekiorum		D.E.Benn. & Christenson		true		Trichoceros hajekiorum	Trichoceros hajekiorum	Trichoceros hajekiorum D.E.Benn. & Christenson	sp.
Strigosella circinata	SCIENTIFIC	Strigosella	circinata				true		Strigosella circinata	Strigosella circinata	Strigosella circinata	sp.
Taraxacum pseudopaucilobum	SCIENTIFIC	Taraxacum	pseudopaucilobum				true		Taraxacum pseudopaucilobum	Taraxacum pseudopaucilobum	Taraxacum pseudopaucilobum	sp.
Asperula gemella	SCIENTIFIC	Asperula	gemella				true		Asperula gemella	Asperula gemella	Asperula gemella	sp.
Platycaulos mlanjiensis (H.P.Linder) H.P.Linder & C.R.Hardy	SCIENTIFIC	Platycaulos	mlanjiensis		H.P.Linder & C.R.Hardy	H.P.Linder	true		Platycaulos mlanjiensis	Platycaulos mlanjiensis	Platycaulos mlanjiensis (H.P.Linder) H.P.Linder & C.R.Hardy	sp.
Dendrobium rhodocentrum	SCIENTIFIC	Dendrobium	rhodocentrum				true		Dendrobium rhodocentrum	Dendrobium rhodocentrum	Dendrobium rhodocentrum	sp.
Viola santiagoensis W.Becker	SCIENTIFIC	Viola	santiagoensis		W.Becker		true		Viola santiagoensis	Viola santiagoensis	Viola santiagoensis W.Becker	sp.
Shorea gardneri (Thwaites) P.S.Ashton	SCIENTIFIC	Shorea	gardneri		P.S.Ashton	Thwaites	true		Shorea gardneri	Shorea gardneri	Shorea gardneri (Thwaites) P.S.Ashton	sp.
Festuca tzvelevii	SCIENTIFIC	Festuca	tzvelevii				true		Festuca tzvelevii	Festuca tzvelevii	Festuca tzvelevii	sp.
Piper papillicaule	SCIENTIFIC	Piper	papillicaule				true		Piper papillicaule	Piper papillicaule	Piper papillicaule	sp.
Antennaria pulcherrima subsp. pulcherrima	SCIENTIFIC	Antennaria	pulcherrima	pulcherrima			true		Antennaria pulcherrima pulcherrima	Antennaria pulcherrima subsp. pulcherrima	Antennaria pulcherrima subsp. pulcherrima	subsp.
Pilea phaeocarpa Urb.	SCIENTIFIC	Pilea	phaeocarpa		Urb.		true		Pilea phaeocarpa	Pilea phaeocarpa	Pilea phaeocarpa Urb.	sp.
Pterocladiella bartlettii (W.R.Taylor) Santel.	SCIENTIFIC	Pterocladiella	bartlettii		Santel.	W.R.Taylor	true		Pterocladiella bartlettii	Pterocladiella bartlettii	Pterocladiella bartlettii (W.R.Taylor) Santel.	sp.
Hieracium sabaudum subsp. sedunense	SCIENTIFIC	Hieracium	sabaudum	sedunense			true		Hieracium sabaudum sedunense	Hieracium sabaudum subsp. sedunense	Hieracium sabaudum subsp. sedunense	subsp.
Elymus cheniae (L.B.Cai) G.H.Zhu	SCIENTIFIC	Elymus	cheniae		G.H.Zhu	L.B.Cai	true		Elymus cheniae	Elymus cheniae	Elymus cheniae (L.B.Cai) G.H.Zhu	sp.
Ophryosporus ovatus B. L. Rob.	SCIENTIFIC	Ophryosporus	ovatus		B.L.Rob.		true		Ophryosporus ovatus	Ophryosporus ovatus	Ophryosporus ovatus B.L.Rob.	sp.
Gibasis hintoniorum	SCIENTIFIC	Gibasis	hintoniorum				true		Gibasis hintoniorum	Gibasis hintoniorum	Gibasis hintoniorum	sp.
Glyceria leptolepis	SCIENTIFIC	Glyceria	leptolepis				true		Glyceria leptolepis	Glyceria leptolepis	Glyceria leptolepis	sp.
Phlomoides mazzettii Lazkov	SCIENTIFIC	Phlomoides	mazzettii		Lazkov		true		Phlomoides mazzettii	Phlomoides mazzettii	Phlomoides mazzettii Lazkov	sp.
Vriesea ruschii subsp. ruschii	SCIENTIFIC	Vriesea	ruschii	ruschii			true		Vriesea ruschii ruschii	Vriesea ruschii subsp. ruschii	Vriesea ruschii subsp. ruschii	subsp.
Trachymene dendrothrix Maconochie	SCIENTIFIC	Trachymene	dendrothrix		Maconochie		true		Trachymene dendrothrix	Trachymene dendrothrix	Trachymene dendrothrix Maconochie	sp.
Viola × nemenyiana Wagner	SCIENTIFIC	Viola	nemenyiana		Wagner		true		Viola nemenyiana	Viola ×nemenyiana	Viola ×nemenyiana Wagner	sp.
Sclerocactus brevihamatus subsp. tobuschii	SCIENTIFIC	Sclerocactus	brevihamatus	tobuschii			true		Sclerocactus brevihamatus tobuschii	Sclerocactus brevihamatus subsp. tobuschii	Sclerocactus brevihamatus subsp. tobuschii	subsp.
Eriochilus scaber subsp. orbifolius Hopper & A.P.Br.	SCIENTIFIC	Eriochilus	scaber	orbifolius	Hopper & A.P.Br.		true		Eriochilus scaber orbifolius	Eriochilus scaber subsp. orbifolius	Eriochilus scaber subsp. orbifolius Hopper & A.P.Br.	subsp.
Mutisia lanata	SCIENTIFIC	Mutisia	lanata				true		Mutisia lanata	Mutisia lanata	Mutisia lanata	sp.
Bulbophyllum stylocoryphe J.J.Verm. & P.O'Byrne	SCIENTIFIC	Bulbophyllum	stylocoryphe		J.J.Verm. & P.O'Byrne		true		Bulbophyllum stylocoryphe	Bulbophyllum stylocoryphe	Bulbophyllum stylocoryphe J.J.Verm. & P.O'Byrne	sp.
Dipterocarpaceae	SCIENTIFIC	Dipterocarpaceae					true		Dipterocarpaceae	Dipterocarpaceae	Dipterocarpaceae	fam.
Riccardia grandiflora	SCIENTIFIC	Riccardia	grandiflora				true		Riccardia grandiflora	Riccardia grandiflora	Riccardia grandiflora	sp.
Filago aegaea Wagenitz	SCIENTIFIC	Filago	aegaea		Wagenitz		true		Filago aegaea	Filago aegaea	Filago aegaea Wagenitz	sp.
Tinnea galpinii Briq.	SCIENTIFIC	Tinnea	galpinii		Briq.		true		Tinnea galpinii	Tinnea galpinii	Tinnea galpinii Briq.	sp.
Callistephus	SCIENTIFIC	Callistephus					true		Callistephus	Callistephus	Callistephus
Androsace eritrichioides Gand.	SCIENTIFIC	Androsace	eritrichioides		Gand.		true		Androsace eritrichioides	Androsace eritrichioides	Androsace eritrichioides Gand.	sp.
Aeranthes Lindl.	SCIENTIFIC	Aeranthes			Lindl.		true		Aeranthes	Aeranthes	Aeranthes Lindl.
Otostegia fruticosa subsp. schimperi (Benth.) Sebald	SCIENTIFIC	Otostegia	fruticosa	schimperi	Sebald	Benth.	true		Otostegia fruticosa schimperi	Otostegia fruticosa subsp. schimperi	Otostegia fruticosa subsp. schimperi (Benth.) Sebald	subsp.
Rhododendron arboreum var. album	SCIENTIFIC	Rhododendron	arboreum	album			true		Rhododendron arboreum album	Rhododendron arboreum var. album	Rhododendron arboreum var. album	var.
Iguanura perdana C.K.Lim	SCIENTIFIC	Iguanura	perdana		C.K.Lim		true		Iguanura perdana	Iguanura perdana	Iguanura perdana C.K.Lim	sp.
Mouriri uncitheca	SCIENTIFIC	Mouriri	uncitheca				true		Mouriri uncitheca	Mouriri uncitheca	Mouriri uncitheca	sp.
Eremophila victoriae Buirchell & A.P.Br.	SCIENTIFIC	Eremophila	victoriae		Buirchell & A.P.Br.		true		Eremophila victoriae	Eremophila victoriae	Eremophila victoriae Buirchell & A.P.Br.	sp.
Gasteria barbae VanJaarsv.	SCIENTIFIC	Gasteria	barbae		VanJaarsv.		true		Gasteria barbae	Gasteria barbae	Gasteria barbae VanJaarsv.	sp.
Notopleura perpapillifera	SCIENTIFIC	Notopleura	perpapillifera				true		Notopleura perpapillifera	Notopleura perpapillifera	Notopleura perpapillifera	sp.
Ficus limosa C. C. Berg	SCIENTIFIC	Ficus	limosa		C.C.Berg		true		Ficus limosa	Ficus limosa	Ficus limosa C.C.Berg	sp.
Lepidobolus preissianus subsp. preissianus	SCIENTIFIC	Lepidobolus	preissianus	preissianus			true		Lepidobolus preissianus preissianus	Lepidobolus preissianus subsp. preissianus	Lepidobolus preissianus subsp. preissianus	subsp.
Sclerolaena tricuspis (F.Muell.) Ulbr.	SCIENTIFIC	Sclerolaena	tricuspis		Ulbr.	F.Muell.	true		Sclerolaena tricuspis	Sclerolaena tricuspis	Sclerolaena tricuspis (F.Muell.) Ulbr.	sp.
Valeriana simplicifolia (Rchb.) Kabath	SCIENTIFIC	Valeriana	simplicifolia		Kabath	Rchb.	true		Valeriana simplicifolia	Valeriana simplicifolia	Valeriana simplicifolia (Rchb.) Kabath	sp.
Diplolaena angustifolia	SCIENTIFIC	Diplolaena	angustifolia				true		Diplolaena angustifolia	Diplolaena angustifolia	Diplolaena angustifolia	sp.
Gentianella tereticaulis (Petrie) T. N. Ho & S. W. Liu	SCIENTIFIC	Gentianella	tereticaulis		T.N.Ho & S.W.Liu	Petrie	true		Gentianella tereticaulis	Gentianella tereticaulis	Gentianella tereticaulis (Petrie) T.N.Ho & S.W.Liu	sp.
Tetradenia tuberosa T.J.Edwards	SCIENTIFIC	Tetradenia	tuberosa		T.J.Edwards		true		Tetradenia tuberosa	Tetradenia tuberosa	Tetradenia tuberosa T.J.Edwards	sp.
Atriplex coulteri (Moq.) D. Dietr.	SCIENTIFIC	Atriplex	coulteri		D.Dietr.	Moq.	true		Atriplex coulteri	Atriplex coulteri	Atriplex coulteri (Moq.) D.Dietr.	sp.
Deinandra streetsii	SCIENTIFIC	Deinandra	streetsii				true		Deinandra streetsii	Deinandra streetsii	Deinandra streetsii	sp.
Blechnum dissectum	SCIENTIFIC	Blechnum	dissectum				true		Blechnum dissectum	Blechnum dissectum	Blechnum dissectum	sp.
Ocotea thouvenotii	SCIENTIFIC	Ocotea	thouvenotii				true		Ocotea thouvenotii	Ocotea thouvenotii	Ocotea thouvenotii	sp.
Rubus suevicola H. E. Weber	SCIENTIFIC	Rubus	suevicola		H.E.Weber		true		Rubus suevicola	Rubus suevicola	Rubus suevicola H.E.Weber	sp.
Terpsichore jenmanii (Underw. ex Maxon) A.R.Sm.	SCIENTIFIC	Terpsichore	jenmanii		A.R.Sm.	Underw. ex Maxon	true		Terpsichore jenmanii	Terpsichore jenmanii	Terpsichore jenmanii (Underw. ex Maxon) A.R.Sm.	sp.
Taraxacum sulitelmae G. E. Haglund	SCIENTIFIC	Taraxacum	sulitelmae		G.E.Haglund		true		Taraxacum sulitelmae	Taraxacum sulitelmae	Taraxacum sulitelmae G.E.Haglund	sp.
Diplasiolejeunea phyllarthonii Tixier	SCIENTIFIC	Diplasiolejeunea	phyllarthonii		Tixier		true		Diplasiolejeunea phyllarthonii	Diplasiolejeunea phyllarthonii	Diplasiolejeunea phyllarthonii Tixier	sp.
Hieracium decurrens	SCIENTIFIC	Hieracium	decurrens				true		Hieracium decurrens	Hieracium decurrens	Hieracium decurrens	sp.
Lepanthes frigida Luer	SCIENTIFIC	Lepanthes	frigida		Luer		true		Lepanthes frigida	Lepanthes frigida	Lepanthes frigida Luer	sp.
Hieracium adeneilema Brenner	SCIENTIFIC	Hieracium	adeneilema		Brenner		true		Hieracium adeneilema	Hieracium adeneilema	Hieracium adeneilema Brenner	sp.
Chromolaena callilepis	SCIENTIFIC	Chromolaena	callilepis				true		Chromolaena callilepis	Chromolaena callilepis	Chromolaena callilepis	sp.
Weinmannia bangii	SCIENTIFIC	Weinmannia	bangii				true		Weinmannia bangii	Weinmannia bangii	Weinmannia bangii	sp.
Riccia multifida var. divaricata	SCIENTIFIC	Riccia	multifida	divaricata			true		Riccia multifida divaricata	Riccia multifida var. divaricata	Riccia multifida var. divaricata	var.
Gentianella magellanica	SCIENTIFIC	Gentianella	magellanica				true		Gentianella magellanica	Gentianella magellanica	Gentianella magellanica	sp.
Thymus broussonetii Boiss.	SCIENTIFIC	Thymus	broussonetii		Boiss.		true		Thymus broussonetii	Thymus broussonetii	Thymus broussonetii Boiss.	sp.
Trigonostemon beccarii	SCIENTIFIC	Trigonostemon	beccarii				true		Trigonostemon beccarii	Trigonostemon beccarii	Trigonostemon beccarii	sp.
Paphiopedilum robinsonianum Cavestro	SCIENTIFIC	Paphiopedilum	robinsonianum		Cavestro		true		Paphiopedilum robinsonianum	Paphiopedilum robinsonianum	Paphiopedilum robinsonianum Cavestro	sp.
Senna obliqua (G.Don) H.S.Irwin & Barneby	SCIENTIFIC	Senna	obliqua		H.S.Irwin & Barneby	G.Don	true		Senna obliqua	Senna obliqua	Senna obliqua (G.Don) H.S.Irwin & Barneby	sp.
Schismatoglottis penangensis Engl.	SCIENTIFIC	Schismatoglottis	penangensis		Engl.		true		Schismatoglottis penangensis	Schismatoglottis penangensis	Schismatoglottis penangensis Engl.	sp.
Damrongia cyanantha Triboun	SCIENTIFIC	Damrongia	cyanantha		Triboun		true		Damrongia cyanantha	Damrongia cyanantha	Damrongia cyanantha Triboun	sp.
Saccolabiopsis rara (Schltr.) J.J.Sm.	SCIENTIFIC	Saccolabiopsis	rara		J.J.Sm.	Schltr.	true		Saccolabiopsis rara	Saccolabiopsis rara	Saccolabiopsis rara (Schltr.) J.J.Sm.	sp.
Astragalus diversus	SCIENTIFIC	Astragalus	diversus				true		Astragalus diversus	Astragalus diversus	Astragalus diversus	sp.
Triporoletes major (Pacltová & Simoncs.) Sat.K. Srivast.	SCIENTIFIC	Triporoletes	major		Sat.K.Srivast.	Pacltová & Simoncs.	true		Triporoletes major	Triporoletes major	Triporoletes major (Pacltová & Simoncs.) Sat.K.Srivast.	sp.
Restio filicaulis Pillans	SCIENTIFIC	Restio	filicaulis		Pillans		true		Restio filicaulis	Restio filicaulis	Restio filicaulis Pillans	sp.
Mimosa paludosa Benth.	SCIENTIFIC	Mimosa	paludosa		Benth.		true		Mimosa paludosa	Mimosa paludosa	Mimosa paludosa Benth.	sp.
Astragalus barba-mosis Ehrenb. ex Fisch.	SCIENTIFIC	Astragalus	barba-mosis		Ehrenb. ex Fisch.		true		Astragalus barba-mosis	Astragalus barba-mosis	Astragalus barba-mosis Ehrenb. ex Fisch.	sp.
Aster altaicus var. taitoensis	SCIENTIFIC	Aster	altaicus	taitoensis			true		Aster altaicus taitoensis	Aster altaicus var. taitoensis	Aster altaicus var. taitoensis	var.
Haworthia pygmaea var. acuminata	SCIENTIFIC	Haworthia	pygmaea	acuminata			true		Haworthia pygmaea acuminata	Haworthia pygmaea var. acuminata	Haworthia pygmaea var. acuminata	var.
Luzula seubertii Lowe	SCIENTIFIC	Luzula	seubertii		Lowe		true		Luzula seubertii	Luzula seubertii	Luzula seubertii Lowe	sp.
Roya anglica var. anglica	SCIENTIFIC	Roya	anglica	anglica			true		Roya anglica anglica	Roya anglica var. anglica	Roya anglica var. anglica	var.
Isocoma humilis G.L.Nesom	SCIENTIFIC	Isocoma	humilis		G.L.Nesom		true		Isocoma humilis	Isocoma humilis	Isocoma humilis G.L.Nesom	sp.
Diplusodon canastrensis T. B. Cavalc.	SCIENTIFIC	Diplusodon	canastrensis		T.B.Cavalc.		true		Diplusodon canastrensis	Diplusodon canastrensis	Diplusodon canastrensis T.B.Cavalc.	sp.
Kalanchoe angolensis	SCIENTIFIC	Kalanchoe	angolensis				true		Kalanchoe angolensis	Kalanchoe angolensis	Kalanchoe angolensis	sp.
Hieracium murorum subsp. pachythecum Wol. & Zahn	SCIENTIFIC	Hieracium	murorum	pachythecum	Wol. & Zahn		true		Hieracium murorum pachythecum	Hieracium murorum subsp. pachythecum	Hieracium murorum subsp. pachythecum Wol. & Zahn	subsp.
Millettia tetraptera Kurz	SCIENTIFIC	Millettia	tetraptera		Kurz		true		Millettia tetraptera	Millettia tetraptera	Millettia tetraptera Kurz	sp.
Beilschmiedia gaboonensis	SCIENTIFIC	Beilschmiedia	gaboonensis				true		Beilschmiedia gaboonensis	Beilschmiedia gaboonensis	Beilschmiedia gaboonensis	sp.
Microsorum glossophyllum	SCIENTIFIC	Microsorum	glossophyllum				true		Microsorum glossophyllum	Microsorum glossophyllum	Microsorum glossophyllum	sp.
Polytrichum juniperellum Müll. Hal.	SCIENTIFIC	Polytrichum	juniperellum		Müll.Hal.		true		Polytrichum juniperellum	Polytrichum juniperellum	Polytrichum juniperellum Müll.Hal.	sp.
Allium acuminatum Hook.	SCIENTIFIC	Allium	acuminatum		Hook.		true		Allium acuminatum	Allium acuminatum	Allium acuminatum Hook.	sp.
Dicrastylis kumarinensis	SCIENTIFIC	Dicrastylis	kumarinensis				true		Dicrastylis kumarinensis	Dicrastylis kumarinensis	Dicrastylis kumarinensis	sp.
Buddleja lindleyana Fortune ex Lindl.	SCIENTIFIC	Buddleja	lindleyana		Fortune ex Lindl.		true		Buddleja lindleyana	Buddleja lindleyana	Buddleja lindleyana Fortune ex Lindl.	sp.
Begonia conipila Irmsch. ex Kiew	SCIENTIFIC	Begonia	conipila		Irmsch. ex Kiew		true		Begonia conipila	Begonia conipila	Begonia conipila Irmsch. ex Kiew	sp.
Grewia bilocularis	SCIENTIFIC	Grewia	bilocularis				true		Grewia bilocularis	Grewia bilocularis	Grewia bilocularis	sp.
Hieracium insigne	SCIENTIFIC	Hieracium	insigne				true		Hieracium insigne	Hieracium insigne	Hieracium insigne	sp.
Polystichum centronepalense	SCIENTIFIC	Polystichum	centronepalense				true		Polystichum centronepalense	Polystichum centronepalense	Polystichum centronepalense	sp.
Dendrobium macrophyllum var. macrophyllum	SCIENTIFIC	Dendrobium	macrophyllum	macrophyllum			true		Dendrobium macrophyllum macrophyllum	Dendrobium macrophyllum var. macrophyllum	Dendrobium macrophyllum var. macrophyllum	var.
Horkelia tridentata var. flavescens (Rydb.) Ertter & Reveal	SCIENTIFIC	Horkelia	tridentata	flavescens	Ertter & Reveal	Rydb.	true		Horkelia tridentata flavescens	Horkelia tridentata var. flavescens	Horkelia tridentata var. flavescens (Rydb.) Ertter & Reveal	var.
Platystele crinita Luer & Hirtz	SCIENTIFIC	Platystele	crinita		Luer & Hirtz		true		Platystele crinita	Platystele crinita	Platystele crinita Luer & Hirtz	sp.
Mostacillastrum subscandens (Speg.) Al-Shehbaz	SCIENTIFIC	Mostacillastrum	subscandens		Al-Shehbaz	Speg.	true		Mostacillastrum subscandens	Mostacillastrum subscandens	Mostacillastrum subscandens (Speg.) Al-Shehbaz	sp.
Tropidocarpum lanatum (Barnéoud) Al-Shehbaz & R.A.Price	SCIENTIFIC	Tropidocarpum	lanatum		Al-Shehbaz & R.A.Price	Barnéoud	true		Tropidocarpum lanatum	Tropidocarpum lanatum	Tropidocarpum lanatum (Barnéoud) Al-Shehbaz & R.A.Price	sp.
Pueraria pulcherrima	SCIENTIFIC	Pueraria	pulcherrima				true		Pueraria pulcherrima	Pueraria pulcherrima	Pueraria pulcherrima	sp.
Panicum amarum	SCIENTIFIC	Panicum	amarum				true		Panicum amarum	Panicum amarum	Panicum amarum	sp.
Koenigia davisiae (W.H.Brewer ex A.Gray) T.M.Schust. & Reveal	SCIENTIFIC	Koenigia	davisiae		T.M.Schust. & Reveal	W.H.Brewer ex A.Gray	true		Koenigia davisiae	Koenigia davisiae	Koenigia davisiae (W.H.Brewer ex A.Gray) T.M.Schust. & Reveal	sp.
Astragalus cerasocrenus Bunge	SCIENTIFIC	Astragalus	cerasocrenus		Bunge		true		Astragalus cerasocrenus	Astragalus cerasocrenus	Astragalus cerasocrenus Bunge	sp.
Praravinia urophylloides Valeton	SCIENTIFIC	Praravinia	urophylloides		Valeton		true		Praravinia urophylloides	Praravinia urophylloides	Praravinia urophylloides Valeton	sp.
Phthirusa macrophylla	SCIENTIFIC	Phthirusa	macrophylla				true		Phthirusa macrophylla	Phthirusa macrophylla	Phthirusa macrophylla	sp.
Lonchocarpus trinitensis M.Sousa	SCIENTIFIC	Lonchocarpus	trinitensis		M.Sousa		true		Lonchocarpus trinitensis	Lonchocarpus trinitensis	Lonchocarpus trinitensis M.Sousa	sp.
Platycoryne ambigua	SCIENTIFIC	Platycoryne	ambigua				true		Platycoryne ambigua	Platycoryne ambigua	Platycoryne ambigua	sp.
Varronia teguorum Fern. Alonso & J. I. M. Melo	SCIENTIFIC	Varronia	teguorum		Fern.Alonso & J.I.M.Melo		true		Varronia teguorum	Varronia teguorum	Varronia teguorum Fern.Alonso & J.I.M.Melo	sp.
Polystachya gracilenta	SCIENTIFIC	Polystachya	gracilenta				true		Polystachya gracilenta	Polystachya gracilenta	Polystachya gracilenta	sp.
Centropogon ferrugineus (L.f.) Gleason	SCIENTIFIC	Centropogon	ferrugineus		Gleason	L.f.	true		Centropogon ferrugineus	Centropogon ferrugineus	Centropogon ferrugineus (L.f.) Gleason	sp.
Achyranthes diandra Roxb.	SCIENTIFIC	Achyranthes	diandra		Roxb.		true		Achyranthes diandra	Achyranthes diandra	Achyranthes diandra Roxb.	sp.
Acacia neurophylla	SCIENTIFIC	Acacia	neurophylla				true		Acacia neurophylla	Acacia neurophylla	Acacia neurophylla	sp.
Styrax davillifolius Perkins	SCIENTIFIC	Styrax	davillifolius		Perkins		true		Styrax davillifolius	Styrax davillifolius	Styrax davillifolius Perkins	sp.
Baissea subrufa	SCIENTIFIC	Baissea	subrufa				true		Baissea subrufa	Baissea subrufa	Baissea subrufa	sp.
Aira serotina Torr.	SCIENTIFIC	Aira	serotina		Torr.		true		Aira serotina	Aira serotina	Aira serotina Torr.	sp.
Tolumnia urophylla	SCIENTIFIC	Tolumnia	urophylla				true		Tolumnia urophylla	Tolumnia urophylla	Tolumnia urophylla	sp.
Cayratia calcicola	SCIENTIFIC	Cayratia	calcicola				true		Cayratia calcicola	Cayratia calcicola	Cayratia calcicola	sp.
Gentianella rima (G.Don) Fabris	SCIENTIFIC	Gentianella	rima		Fabris	G.Don	true		Gentianella rima	Gentianella rima	Gentianella rima (G.Don) Fabris	sp.
Ditassa itambensis Rapini	SCIENTIFIC	Ditassa	itambensis		Rapini		true		Ditassa itambensis	Ditassa itambensis	Ditassa itambensis Rapini	sp.
Papaver pulvinatum subsp. tschuktschorum	SCIENTIFIC	Papaver	pulvinatum	tschuktschorum			true		Papaver pulvinatum tschuktschorum	Papaver pulvinatum subsp. tschuktschorum	Papaver pulvinatum subsp. tschuktschorum	subsp.
Disperis fayi Szlach. & Kowalk.	SCIENTIFIC	Disperis	fayi		Szlach. & Kowalk.		true		Disperis fayi	Disperis fayi	Disperis fayi Szlach. & Kowalk.	sp.
Poteranthera leptalea	SCIENTIFIC	Poteranthera	leptalea				true		Poteranthera leptalea	Poteranthera leptalea	Poteranthera leptalea	sp.
Citharexylum reticulatum Kunth	SCIENTIFIC	Citharexylum	reticulatum		Kunth		true		Citharexylum reticulatum	Citharexylum reticulatum	Citharexylum reticulatum Kunth	sp.
Isodon japonicus var. japonicus	SCIENTIFIC	Isodon	japonicus	japonicus			true		Isodon japonicus japonicus	Isodon japonicus var. japonicus	Isodon japonicus var. japonicus	var.
Riccia subcrinita You L.Xiang & R.L.Zhu	SCIENTIFIC	Riccia	subcrinita		You L.Xiang & R.L.Zhu		true		Riccia subcrinita	Riccia subcrinita	Riccia subcrinita You L.Xiang & R.L.Zhu	sp.
Cousinia concolor	SCIENTIFIC	Cousinia	concolor				true		Cousinia concolor	Cousinia concolor	Cousinia concolor	sp.
Staurastrum dubium W.West	SCIENTIFIC	Staurastrum	dubium		W.West		true		Staurastrum dubium	Staurastrum dubium	Staurastrum dubium W.West	sp.
Rubus grayanus var. trilobatus	SCIENTIFIC	Rubus	grayanus	trilobatus			true		Rubus grayanus trilobatus	Rubus grayanus var. trilobatus	Rubus grayanus var. trilobatus	var.
Ammannia erecta	SCIENTIFIC	Ammannia	erecta				true		Ammannia erecta	Ammannia erecta	Ammannia erecta	sp.
Cirsium personatum Gaertn.	SCIENTIFIC	Cirsium	personatum		Gaertn.		true		Cirsium personatum	Cirsium personatum	Cirsium personatum Gaertn.	sp.
Euphorbia polygona var. noorsveldensis (A.C.White, R.A.Dyer & B.Sloane) D.H.Schnabel	SCIENTIFIC	Euphorbia	polygona	noorsveldensis	D.H.Schnabel	A.C.White, R.A.Dyer & B.Sloane	true		Euphorbia polygona noorsveldensis	Euphorbia polygona var. noorsveldensis	Euphorbia polygona var. noorsveldensis (A.C.White, R.A.Dyer & B.Sloane) D.H.Schnabel	var.
Eriocaulon palustre Salm-Dyck ex Steud.	SCIENTIFIC	Eriocaulon	palustre		Salm-Dyck ex Steud.		true		Eriocaulon palustre	Eriocaulon palustre	Eriocaulon palustre Salm-Dyck ex Steud.	sp.
Convolvulus phrygius Bornm.	SCIENTIFIC	Convolvulus	phrygius		Bornm.		true		Convolvulus phrygius	Convolvulus phrygius	Convolvulus phrygius Bornm.	sp.
Scutellaria prostrata	SCIENTIFIC	Scutellaria	prostrata				true		Scutellaria prostrata	Scutellaria prostrata	Scutellaria prostrata	sp.
Jobinia chlorantha (K. Schum.) Malme	SCIENTIFIC	Jobinia	chlorantha		Malme	K.Schum.	true		Jobinia chlorantha	Jobinia chlorantha	Jobinia chlorantha (K.Schum.) Malme	sp.
Tanacetum pinnatum Boiss.	SCIENTIFIC	Tanacetum	pinnatum		Boiss.		true		Tanacetum pinnatum	Tanacetum pinnatum	Tanacetum pinnatum Boiss.	sp.
Verbascum claudiopolitanum_x Simonk.	HYBRID
Pappobolus microphyllus var. libertadianus Panero	SCIENTIFIC	Pappobolus	microphyllus	libertadianus	Panero		true		Pappobolus microphyllus libertadianus	Pappobolus microphyllus var. libertadianus	Pappobolus microphyllus var. libertadianus Panero	var.
Didymocarpus pseudomengtze	SCIENTIFIC	Didymocarpus	pseudomengtze				true		Didymocarpus pseudomengtze	Didymocarpus pseudomengtze	Didymocarpus pseudomengtze	sp.
Sarcotoechia apetala Leenh.	SCIENTIFIC	Sarcotoechia	apetala		Leenh.		true		Sarcotoechia apetala	Sarcotoechia apetala	Sarcotoechia apetala Leenh.	sp.
Hieracium tulomense Schljakov	SCIENTIFIC	Hieracium	tulomense		Schljakov		true		Hieracium tulomense	Hieracium tulomense	Hieracium tulomense Schljakov	sp.
Sclerotiaria pentaceros (Korovin) Korovin	SCIENTIFIC	Sclerotiaria	pentaceros		Korovin	Korovin	true		Sclerotiaria pentaceros	Sclerotiaria pentaceros	Sclerotiaria pentaceros (Korovin) Korovin	sp.
Pouteria maguirei (Aubrév.) T.D.Penn.	SCIENTIFIC	Pouteria	maguirei		T.D.Penn.	Aubrév.	true		Pouteria maguirei	Pouteria maguirei	Pouteria maguirei (Aubrév.) T.D.Penn.	sp.
Actaea japonica Thunb.	SCIENTIFIC	Actaea	japonica		Thunb.		true		Actaea japonica	Actaea japonica	Actaea japonica Thunb.	sp.
Gastrochilus rutilans Seidenf.	SCIENTIFIC	Gastrochilus	rutilans		Seidenf.		true		Gastrochilus rutilans	Gastrochilus rutilans	Gastrochilus rutilans Seidenf.	sp.
Serjania tailloniana Standl. & L. O. Williams	SCIENTIFIC	Serjania	tailloniana		Standl. & L.O.Williams		true		Serjania tailloniana	Serjania tailloniana	Serjania tailloniana Standl. & L.O.Williams	sp.
Nototriche estipulata	SCIENTIFIC	Nototriche	estipulata				true		Nototriche estipulata	Nototriche estipulata	Nototriche estipulata	sp.
Erythranthe ampliata (A.L.Grant) G.L.Nesom	SCIENTIFIC	Erythranthe	ampliata		G.L.Nesom	A.L.Grant	true		Erythranthe ampliata	Erythranthe ampliata	Erythranthe ampliata (A.L.Grant) G.L.Nesom	sp.
Sarcaulus vestitus (Baehni) T.D.Penn.	SCIENTIFIC	Sarcaulus	vestitus		T.D.Penn.	Baehni	true		Sarcaulus vestitus	Sarcaulus vestitus	Sarcaulus vestitus (Baehni) T.D.Penn.	sp.
Cyperus fasciculigerus (F.Muell.) Domin, 1928	SCIENTIFIC	Cyperus	fasciculigerus		Domin	F.Muell.	true		Cyperus fasciculigerus	Cyperus fasciculigerus	Cyperus fasciculigerus (F.Muell.) Domin, 1928	sp.
Echeveria reglensis	SCIENTIFIC	Echeveria	reglensis				true		Echeveria reglensis	Echeveria reglensis	Echeveria reglensis	sp.
Diplazium kuoi	SCIENTIFIC	Diplazium	kuoi				true		Diplazium kuoi	Diplazium kuoi	Diplazium kuoi	sp.
Comolia prostrata Wurdack	SCIENTIFIC	Comolia	prostrata		Wurdack		true		Comolia prostrata	Comolia prostrata	Comolia prostrata Wurdack	sp.
Rhaponticoides fraylensis	SCIENTIFIC	Rhaponticoides	fraylensis				true		Rhaponticoides fraylensis	Rhaponticoides fraylensis	Rhaponticoides fraylensis	sp.
Smilax japicanga	SCIENTIFIC	Smilax	japicanga				true		Smilax japicanga	Smilax japicanga	Smilax japicanga	sp.
Vaccinium verticillatum Kurz	SCIENTIFIC	Vaccinium	verticillatum		Kurz		true		Vaccinium verticillatum	Vaccinium verticillatum	Vaccinium verticillatum Kurz	sp.
Borinda similaris	SCIENTIFIC	Borinda	similaris				true		Borinda similaris	Borinda similaris	Borinda similaris	sp.
Euphorbia geminispina Haw. ex Steud., 1840	SCIENTIFIC	Euphorbia	geminispina		Haw. ex Steud.		true		Euphorbia geminispina	Euphorbia geminispina	Euphorbia geminispina Haw. ex Steud., 1840	sp.
Frullania subdentata Steph.	SCIENTIFIC	Frullania	subdentata		Steph.		true		Frullania subdentata	Frullania subdentata	Frullania subdentata Steph.	sp.
Faramea coffeoides C.M.Taylor	SCIENTIFIC	Faramea	coffeoides		C.M.Taylor		true		Faramea coffeoides	Faramea coffeoides	Faramea coffeoides C.M.Taylor	sp.
Rhamnus oleoides subsp. rivasgodayana Rivas Mart. & J. M. Pizarro	SCIENTIFIC	Rhamnus	oleoides	rivasgodayana	Rivas Mart. & J.M.Pizarro		true		Rhamnus oleoides rivasgodayana	Rhamnus oleoides subsp. rivasgodayana	Rhamnus oleoides subsp. rivasgodayana Rivas Mart. & J.M.Pizarro	subsp.
Scorzoneroides montana subsp. breviscapa	SCIENTIFIC	Scorzoneroides	montana	breviscapa			true		Scorzoneroides montana breviscapa	Scorzoneroides montana subsp. breviscapa	Scorzoneroides montana subsp. breviscapa	subsp.
Cosmos sherffii Melchert	SCIENTIFIC	Cosmos	sherffii		Melchert		true		Cosmos sherffii	Cosmos sherffii	Cosmos sherffii Melchert	sp.
Corybas expansus	SCIENTIFIC	Corybas	expansus				true		Corybas expansus	Corybas expansus	Corybas expansus	sp.
Argostemma bicolor King	SCIENTIFIC	Argostemma	bicolor		King		true		Argostemma bicolor	Argostemma bicolor	Argostemma bicolor King	sp.
Cnidochloa Zuloaga	SCIENTIFIC	Cnidochloa			Zuloaga		true		Cnidochloa	Cnidochloa	Cnidochloa Zuloaga
Zyrphelis ciliaris subsp. ciliaris	SCIENTIFIC	Zyrphelis	ciliaris	ciliaris			true		Zyrphelis ciliaris ciliaris	Zyrphelis ciliaris subsp. ciliaris	Zyrphelis ciliaris subsp. ciliaris	subsp.
Schizostachyum latifolium Gamble	SCIENTIFIC	Schizostachyum	latifolium		Gamble		true		Schizostachyum latifolium	Schizostachyum latifolium	Schizostachyum latifolium Gamble	sp.
Catunaregam spinosa	SCIENTIFIC	Catunaregam	spinosa				true		Catunaregam spinosa	Catunaregam spinosa	Catunaregam spinosa	sp.
Securinega nitida Lindl., 1821	SCIENTIFIC	Securinega	nitida		Lindl.		true		Securinega nitida	Securinega nitida	Securinega nitida Lindl., 1821	sp.
Adesmia pampeana	SCIENTIFIC	Adesmia	pampeana				true		Adesmia pampeana	Adesmia pampeana	Adesmia pampeana	sp.
Harrisia pomanensis	SCIENTIFIC	Harrisia	pomanensis				true		Harrisia pomanensis	Harrisia pomanensis	Harrisia pomanensis	sp.
Phyllocyclus parishii	SCIENTIFIC	Phyllocyclus	parishii				true		Phyllocyclus parishii	Phyllocyclus parishii	Phyllocyclus parishii	sp.
Cyrtocymura mattos-silvae	SCIENTIFIC	Cyrtocymura	mattos-silvae				true		Cyrtocymura mattos-silvae	Cyrtocymura mattos-silvae	Cyrtocymura mattos-silvae	sp.
Stemodia tenuifolia Minod	SCIENTIFIC	Stemodia	tenuifolia		Minod		true		Stemodia tenuifolia	Stemodia tenuifolia	Stemodia tenuifolia Minod	sp.
Crepis vesicaria subsp. congenita Babc.	SCIENTIFIC	Crepis	vesicaria	congenita	Babc.		true		Crepis vesicaria congenita	Crepis vesicaria subsp. congenita	Crepis vesicaria subsp. congenita Babc.	subsp.
Campylopus arctocarpus var. caldensis (Ångstr.) J.-P.Frahm	SCIENTIFIC	Campylopus	arctocarpus	caldensis	J.-P.Frahm	Ångstr.	true		Campylopus arctocarpus caldensis	Campylopus arctocarpus var. caldensis	Campylopus arctocarpus var. caldensis (Ångstr.) J.-P.Frahm	var.
Psychotria randiana var. misimensis (Merr. & L.M.Perry) Sohmer	SCIENTIFIC	Psychotria	randiana	misimensis	Sohmer	Merr. & L.M.Perry	true		Psychotria randiana misimensis	Psychotria randiana var. misimensis	Psychotria randiana var. misimensis (Merr. & L.M.Perry) Sohmer	var.
Malaxis padilliana L.O.Williams	SCIENTIFIC	Malaxis	padilliana		L.O.Williams		true		Malaxis padilliana	Malaxis padilliana	Malaxis padilliana L.O.Williams	sp.
Iris pskemensis Rukšāns	SCIENTIFIC	Iris	pskemensis		Rukšāns		true		Iris pskemensis	Iris pskemensis	Iris pskemensis Rukšāns	sp.
Spatalla colorata Meisn.	SCIENTIFIC	Spatalla	colorata		Meisn.		true		Spatalla colorata	Spatalla colorata	Spatalla colorata Meisn.	sp.
Diospyros egrettarum	SCIENTIFIC	Diospyros	egrettarum				true		Diospyros egrettarum	Diospyros egrettarum	Diospyros egrettarum	sp.
Petrosavia sakuraii	SCIENTIFIC	Petrosavia	sakuraii				true		Petrosavia sakuraii	Petrosavia sakuraii	Petrosavia sakuraii	sp.
Coursetia intermontana Lavin	SCIENTIFIC	Coursetia	intermontana		Lavin		true		Coursetia intermontana	Coursetia intermontana	Coursetia intermontana Lavin	sp.
Hubera gracilis (Burck) Chaowasku	SCIENTIFIC	Hubera	gracilis		Chaowasku	Burck	true		Hubera gracilis	Hubera gracilis	Hubera gracilis (Burck) Chaowasku	sp.
Ouratea cinnamomea Wawra	SCIENTIFIC	Ouratea	cinnamomea		Wawra		true		Ouratea cinnamomea	Ouratea cinnamomea	Ouratea cinnamomea Wawra	sp.
Heteranthera missouriensis C.N.Horn	SCIENTIFIC	Heteranthera	missouriensis		C.N.Horn		true		Heteranthera missouriensis	Heteranthera missouriensis	Heteranthera missouriensis C.N.Horn	sp.
Phlogacanthus lambertii	SCIENTIFIC	Phlogacanthus	lambertii				true		Phlogacanthus lambertii	Phlogacanthus lambertii	Phlogacanthus lambertii	sp.
Lepisorus nudus	SCIENTIFIC	Lepisorus	nudus				true		Lepisorus nudus	Lepisorus nudus	Lepisorus nudus	sp.
Frullania nivimontana S. Hatt.	SCIENTIFIC	Frullania	nivimontana		S.Hatt.		true		Frullania nivimontana	Frullania nivimontana	Frullania nivimontana S.Hatt.	sp.
Galium anglicum	SCIENTIFIC	Galium	anglicum				true		Galium anglicum	Galium anglicum	Galium anglicum	sp.
Eurya dielsiana Kobuski	SCIENTIFIC	Eurya	dielsiana		Kobuski		true		Eurya dielsiana	Eurya dielsiana	Eurya dielsiana Kobuski	sp.
Garcinia puat var. puat	SCIENTIFIC	Garcinia	puat	puat			true		Garcinia puat puat	Garcinia puat var. puat	Garcinia puat var. puat	var.
Digitaria monobotrys (VanDerVeken) Clayton	SCIENTIFIC	Digitaria	monobotrys		Clayton	VanDerVeken	true		Digitaria monobotrys	Digitaria monobotrys	Digitaria monobotrys (VanDerVeken) Clayton	sp.
Spiraea prunifolia var. simpliciflora Nakai	SCIENTIFIC	Spiraea	prunifolia	simpliciflora	Nakai		true		Spiraea prunifolia simpliciflora	Spiraea prunifolia var. simpliciflora	Spiraea prunifolia var. simpliciflora Nakai	var.
Arenaria nevadensis Boiss. & Reut.	SCIENTIFIC	Arenaria	nevadensis		Boiss. & Reut.		true		Arenaria nevadensis	Arenaria nevadensis	Arenaria nevadensis Boiss. & Reut.	sp.
Stelis obescula Luer & R.Escobar	SCIENTIFIC	Stelis	obescula		Luer & R.Escobar		true		Stelis obescula	Stelis obescula	Stelis obescula Luer & R.Escobar	sp.
Cybianthus costaricanus subsp. costaricanus	SCIENTIFIC	Cybianthus	costaricanus	costaricanus			true		Cybianthus costaricanus costaricanus	Cybianthus costaricanus subsp. costaricanus	Cybianthus costaricanus subsp. costaricanus	subsp.
Syzygium scytophyllum Diels	SCIENTIFIC	Syzygium	scytophyllum		Diels		true		Syzygium scytophyllum	Syzygium scytophyllum	Syzygium scytophyllum Diels	sp.
Ruellia molinae D.N.Gibson	SCIENTIFIC	Ruellia	molinae		D.N.Gibson		true		Ruellia molinae	Ruellia molinae	Ruellia molinae D.N.Gibson	sp.
Lepanthes eros Luer & R.Escobar	SCIENTIFIC	Lepanthes	eros		Luer & R.Escobar		true		Lepanthes eros	Lepanthes eros	Lepanthes eros Luer & R.Escobar	sp.
Ceradenia narinensis León-Parra	SCIENTIFIC	Ceradenia	narinensis		León-Parra		true		Ceradenia narinensis	Ceradenia narinensis	Ceradenia narinensis León-Parra	sp.
Isopogon buxifolius var. buxifolius	SCIENTIFIC	Isopogon	buxifolius	buxifolius			true		Isopogon buxifolius buxifolius	Isopogon buxifolius var. buxifolius	Isopogon buxifolius var. buxifolius	var.
Lepisanthes falcata (Radlk.) Leenh.	SCIENTIFIC	Lepisanthes	falcata		Leenh.	Radlk.	true		Lepisanthes falcata	Lepisanthes falcata	Lepisanthes falcata (Radlk.) Leenh.	sp.
Herniaria parnassica	SCIENTIFIC	Herniaria	parnassica				true		Herniaria parnassica	Herniaria parnassica	Herniaria parnassica	sp.
Arafoe aromatica Pimenov & Lavrova	SCIENTIFIC	Arafoe	aromatica		Pimenov & Lavrova		true		Arafoe aromatica	Arafoe aromatica	Arafoe aromatica Pimenov & Lavrova	sp.
Puccinellia poecilantha (K.Koch) Grossh.	SCIENTIFIC	Puccinellia	poecilantha		Grossh.	K.Koch	true		Puccinellia poecilantha	Puccinellia poecilantha	Puccinellia poecilantha (K.Koch) Grossh.	sp.
Silene microsperma subsp. microsperma	SCIENTIFIC	Silene	microsperma	microsperma			true		Silene microsperma microsperma	Silene microsperma subsp. microsperma	Silene microsperma subsp. microsperma	subsp.
Centemopsis graminea	SCIENTIFIC	Centemopsis	graminea				true		Centemopsis graminea	Centemopsis graminea	Centemopsis graminea	sp.
Lepidaploa sprengeliana	SCIENTIFIC	Lepidaploa	sprengeliana				true		Lepidaploa sprengeliana	Lepidaploa sprengeliana	Lepidaploa sprengeliana	sp.
Allium obtusum Lemmon	SCIENTIFIC	Allium	obtusum		Lemmon		true		Allium obtusum	Allium obtusum	Allium obtusum Lemmon	sp.
Alcea wilhelminae var. lineariloba	SCIENTIFIC	Alcea	wilhelminae	lineariloba			true		Alcea wilhelminae lineariloba	Alcea wilhelminae var. lineariloba	Alcea wilhelminae var. lineariloba	var.
Mimetanthe pilosa	SCIENTIFIC	Mimetanthe	pilosa				true		Mimetanthe pilosa	Mimetanthe pilosa	Mimetanthe pilosa	sp.
Orthiopteris trichophylla Copel.	SCIENTIFIC	Orthiopteris	trichophylla		Copel.		true		Orthiopteris trichophylla	Orthiopteris trichophylla	Orthiopteris trichophylla Copel.	sp.
Eriospermum macgregoriorum P.L.Perry	SCIENTIFIC	Eriospermum	macgregoriorum		P.L.Perry		true		Eriospermum macgregoriorum	Eriospermum macgregoriorum	Eriospermum macgregoriorum P.L.Perry	sp.
Senecio vaingaindrani S.Elliot.	SCIENTIFIC	Senecio	vaingaindrani		S.Elliot.		true		Senecio vaingaindrani	Senecio vaingaindrani	Senecio vaingaindrani S.Elliot.	sp.
Piper amphitrichum	SCIENTIFIC	Piper	amphitrichum				true		Piper amphitrichum	Piper amphitrichum	Piper amphitrichum	sp.
Piper curtirachis W. C. Burger	SCIENTIFIC	Piper	curtirachis		W.C.Burger		true		Piper curtirachis	Piper curtirachis	Piper curtirachis W.C.Burger	sp.
Bothriocline wittei Lisowski	SCIENTIFIC	Bothriocline	wittei		Lisowski		true		Bothriocline wittei	Bothriocline wittei	Bothriocline wittei Lisowski	sp.
Pavetta minor (Hook.f.) Deb & Rout	SCIENTIFIC	Pavetta	minor		Deb & Rout	Hook.f.	true		Pavetta minor	Pavetta minor	Pavetta minor (Hook.f.) Deb & Rout	sp.
Ampelocalamus naibunensis	SCIENTIFIC	Ampelocalamus	naibunensis				true		Ampelocalamus naibunensis	Ampelocalamus naibunensis	Ampelocalamus naibunensis	sp.
Eremurus zoae	SCIENTIFIC	Eremurus	zoae				true		Eremurus zoae	Eremurus zoae	Eremurus zoae	sp.
Plicosepalus meridianus	SCIENTIFIC	Plicosepalus	meridianus				true		Plicosepalus meridianus	Plicosepalus meridianus	Plicosepalus meridianus	sp.
Rhododendron qinghaiense	SCIENTIFIC	Rhododendron	qinghaiense				true		Rhododendron qinghaiense	Rhododendron qinghaiense	Rhododendron qinghaiense	sp.
Chelonopsis chekiangensis var. brevipes C.Y.Wu & H.W.Li	SCIENTIFIC	Chelonopsis	chekiangensis	brevipes	C.Y.Wu & H.W.Li		true		Chelonopsis chekiangensis brevipes	Chelonopsis chekiangensis var. brevipes	Chelonopsis chekiangensis var. brevipes C.Y.Wu & H.W.Li	var.
Lobelia decurrens	SCIENTIFIC	Lobelia	decurrens				true		Lobelia decurrens	Lobelia decurrens	Lobelia decurrens	sp.
Hemionitis lumholtzii	SCIENTIFIC	Hemionitis	lumholtzii				true		Hemionitis lumholtzii	Hemionitis lumholtzii	Hemionitis lumholtzii	sp.
Dianthus pseudarmeria subsp. glabripetalus	SCIENTIFIC	Dianthus	pseudarmeria	glabripetalus			true		Dianthus pseudarmeria glabripetalus	Dianthus pseudarmeria subsp. glabripetalus	Dianthus pseudarmeria subsp. glabripetalus	subsp.
Macodes cominsii (Rolfe) Rolfe	SCIENTIFIC	Macodes	cominsii		Rolfe	Rolfe	true		Macodes cominsii	Macodes cominsii	Macodes cominsii (Rolfe) Rolfe	sp.
Glycosmis ovoidea Pierre	SCIENTIFIC	Glycosmis	ovoidea		Pierre		true		Glycosmis ovoidea	Glycosmis ovoidea	Glycosmis ovoidea Pierre	sp.
Diplazium aemulum	SCIENTIFIC	Diplazium	aemulum				true		Diplazium aemulum	Diplazium aemulum	Diplazium aemulum	sp.
Cayaponia pedata	SCIENTIFIC	Cayaponia	pedata				true		Cayaponia pedata	Cayaponia pedata	Cayaponia pedata	sp.
Cyathea fuliginosa (Christ) Copel.	SCIENTIFIC	Cyathea	fuliginosa		Copel.	Christ	true		Cyathea fuliginosa	Cyathea fuliginosa	Cyathea fuliginosa (Christ) Copel.	sp.
Ledebouria ovalifolia (Schrad.) Jessop	SCIENTIFIC	Ledebouria	ovalifolia		Jessop	Schrad.	true		Ledebouria ovalifolia	Ledebouria ovalifolia	Ledebouria ovalifolia (Schrad.) Jessop	sp.
Leiothrix beckii (Szyszyl. ex Wawra) Ruhland	SCIENTIFIC	Leiothrix	beckii		Ruhland	Szyszyl. ex Wawra	true		Leiothrix beckii	Leiothrix beckii	Leiothrix beckii (Szyszyl. ex Wawra) Ruhland	sp.
Hemigraphis moluccana	SCIENTIFIC	Hemigraphis	moluccana				true		Hemigraphis moluccana	Hemigraphis moluccana	Hemigraphis moluccana	sp.
Kniphofia pallidiflora	SCIENTIFIC	Kniphofia	pallidiflora				true		Kniphofia pallidiflora	Kniphofia pallidiflora	Kniphofia pallidiflora	sp.
Ranunculus retusus	SCIENTIFIC	Ranunculus	retusus				true		Ranunculus retusus	Ranunculus retusus	Ranunculus retusus	sp.
Horsfieldia triandra	SCIENTIFIC	Horsfieldia	triandra				true		Horsfieldia triandra	Horsfieldia triandra	Horsfieldia triandra	sp.
Andrachne brittonii Urb.	SCIENTIFIC	Andrachne	brittonii		Urb.		true		Andrachne brittonii	Andrachne brittonii	Andrachne brittonii Urb.	sp.
Podagrostis thurberiana	SCIENTIFIC	Podagrostis	thurberiana				true		Podagrostis thurberiana	Podagrostis thurberiana	Podagrostis thurberiana	sp.
Lagochilus hispidus (Bél.) Fisch. & C.A.Mey.	SCIENTIFIC	Lagochilus	hispidus		Fisch. & C.A.Mey.	Bél.	true		Lagochilus hispidus	Lagochilus hispidus	Lagochilus hispidus (Bél.) Fisch. & C.A.Mey.	sp.
Stelis pelycophora Luer & Hirtz	SCIENTIFIC	Stelis	pelycophora		Luer & Hirtz		true		Stelis pelycophora	Stelis pelycophora	Stelis pelycophora Luer & Hirtz	sp.
Trichopilia subulata	SCIENTIFIC	Trichopilia	subulata				true		Trichopilia subulata	Trichopilia subulata	Trichopilia subulata	sp.
Aechmea chantinii var. chantinii	SCIENTIFIC	Aechmea	chantinii	chantinii			true		Aechmea chantinii chantinii	Aechmea chantinii var. chantinii	Aechmea chantinii var. chantinii	var.
Lophozia jamaicensis (Nees) Steph.	SCIENTIFIC	Lophozia	jamaicensis		Steph.	Nees	true		Lophozia jamaicensis	Lophozia jamaicensis	Lophozia jamaicensis (Nees) Steph.	sp.
Hypericum curvisepalum N.Robson	SCIENTIFIC	Hypericum	curvisepalum		N.Robson		true		Hypericum curvisepalum	Hypericum curvisepalum	Hypericum curvisepalum N.Robson	sp.
Polygala pseudocoelosioides	SCIENTIFIC	Polygala	pseudocoelosioides				true		Polygala pseudocoelosioides	Polygala pseudocoelosioides	Polygala pseudocoelosioides	sp.
Rhabdophyllum bracteolatum (Gilg ex Mildbr.) Farron	SCIENTIFIC	Rhabdophyllum	bracteolatum		Farron	Gilg ex Mildbr.	true		Rhabdophyllum bracteolatum	Rhabdophyllum bracteolatum	Rhabdophyllum bracteolatum (Gilg ex Mildbr.) Farron	sp.
Bulbophyllum himantosepalum J.J.Verm. & Sieder	SCIENTIFIC	Bulbophyllum	himantosepalum		J.J.Verm. & Sieder		true		Bulbophyllum himantosepalum	Bulbophyllum himantosepalum	Bulbophyllum himantosepalum J.J.Verm. & Sieder	sp.
Gymnema dissitiflorum Ridl.	SCIENTIFIC	Gymnema	dissitiflorum		Ridl.		true		Gymnema dissitiflorum	Gymnema dissitiflorum	Gymnema dissitiflorum Ridl.	sp.
Stevia mascotensis Soejima & Yahara	SCIENTIFIC	Stevia	mascotensis		Soejima & Yahara		true		Stevia mascotensis	Stevia mascotensis	Stevia mascotensis Soejima & Yahara	sp.
Zieria lasiocaulis	SCIENTIFIC	Zieria	lasiocaulis				true		Zieria lasiocaulis	Zieria lasiocaulis	Zieria lasiocaulis	sp.
Trigonostemon diplopetalus	SCIENTIFIC	Trigonostemon	diplopetalus				true		Trigonostemon diplopetalus	Trigonostemon diplopetalus	Trigonostemon diplopetalus	sp.
Aeonium ×acebesii O.Arango	SCIENTIFIC	Aeonium	acebesii		O.Arango		true		Aeonium acebesii	Aeonium ×acebesii	Aeonium ×acebesii O.Arango	sp.
Viburnum toronis Killip & A.C.Sm.	SCIENTIFIC	Viburnum	toronis		Killip & A.C.Sm.		true		Viburnum toronis	Viburnum toronis	Viburnum toronis Killip & A.C.Sm.	sp.
Corpuscularia taylorii (N. E. Br.) Schwantes	SCIENTIFIC	Corpuscularia	taylorii		Schwantes	N.E.Br.	true		Corpuscularia taylorii	Corpuscularia taylorii	Corpuscularia taylorii (N.E.Br.) Schwantes	sp.
Erysimum linariifolium	SCIENTIFIC	Erysimum	linariifolium				true		Erysimum linariifolium	Erysimum linariifolium	Erysimum linariifolium	sp.
Barleria spinulosa subsp. spinulosa	SCIENTIFIC	Barleria	spinulosa	spinulosa			true		Barleria spinulosa spinulosa	Barleria spinulosa subsp. spinulosa	Barleria spinulosa subsp. spinulosa	subsp.
Humularia elegantula	SCIENTIFIC	Humularia	elegantula				true		Humularia elegantula	Humularia elegantula	Humularia elegantula	sp.
Hieracium eucalpideiforme Omang	SCIENTIFIC	Hieracium	eucalpideiforme		Omang		true		Hieracium eucalpideiforme	Hieracium eucalpideiforme	Hieracium eucalpideiforme Omang	sp.
Psychotria blepharocalyx O.Lachenaud	SCIENTIFIC	Psychotria	blepharocalyx		O.Lachenaud		true		Psychotria blepharocalyx	Psychotria blepharocalyx	Psychotria blepharocalyx O.Lachenaud	sp.
Acalypha aristata	SCIENTIFIC	Acalypha	aristata				true		Acalypha aristata	Acalypha aristata	Acalypha aristata	sp.
Dicranolejeunea axillaris (Nees & Mont.) Schiffn.	SCIENTIFIC	Dicranolejeunea	axillaris		Schiffn.	Nees & Mont.	true		Dicranolejeunea axillaris	Dicranolejeunea axillaris	Dicranolejeunea axillaris (Nees & Mont.) Schiffn.	sp.
Solanum angustifolium Houst. ex Mill.	SCIENTIFIC	Solanum	angustifolium		Houst. ex Mill.		true		Solanum angustifolium	Solanum angustifolium	Solanum angustifolium Houst. ex Mill.	sp.
Geostachys chayanii Mayoe	SCIENTIFIC	Geostachys	chayanii		Mayoe		true		Geostachys chayanii	Geostachys chayanii	Geostachys chayanii Mayoe	sp.
Begonia tomaniensis	SCIENTIFIC	Begonia	tomaniensis				true		Begonia tomaniensis	Begonia tomaniensis	Begonia tomaniensis	sp.
Parishia malabog Merr.	SCIENTIFIC	Parishia	malabog		Merr.		true		Parishia malabog	Parishia malabog	Parishia malabog Merr.	sp.
Stylidium inaequipetalum J. M. Black	SCIENTIFIC	Stylidium	inaequipetalum		J.M.Black		true		Stylidium inaequipetalum	Stylidium inaequipetalum	Stylidium inaequipetalum J.M.Black	sp.
Stocksia brahuica Benth.	SCIENTIFIC	Stocksia	brahuica		Benth.		true		Stocksia brahuica	Stocksia brahuica	Stocksia brahuica Benth.	sp.
Asarum tamaense Makino	SCIENTIFIC	Asarum	tamaense		Makino		true		Asarum tamaense	Asarum tamaense	Asarum tamaense Makino	sp.
Prunus macropetalum (Koehne) comb.ined.	SCIENTIFIC	Prunus	macropetalum			Koehne	true		Prunus macropetalum	Prunus macropetalum	Prunus macropetalum (Koehne)	sp.
Hoya mcgregorii	SCIENTIFIC	Hoya	mcgregorii				true		Hoya mcgregorii	Hoya mcgregorii	Hoya mcgregorii	sp.
Schizolaena charlotteae Lowry & G.E.Schatz	SCIENTIFIC	Schizolaena	charlotteae		Lowry & G.E.Schatz		true		Schizolaena charlotteae	Schizolaena charlotteae	Schizolaena charlotteae Lowry & G.E.Schatz	sp.
Acritopappus pereirae Bautista, S.Ortiz & Rodr.Oubiña	SCIENTIFIC	Acritopappus	pereirae		Bautista, S.Ortiz & Rodr.Oubiña		true		Acritopappus pereirae	Acritopappus pereirae	Acritopappus pereirae Bautista, S.Ortiz & Rodr.Oubiña	sp.
Ixora fragrans (Hook. & Arn.) A.Gray	SCIENTIFIC	Ixora	fragrans		A.Gray	Hook. & Arn.	true		Ixora fragrans	Ixora fragrans	Ixora fragrans (Hook. & Arn.) A.Gray	sp.
Diplotaenia Boiss.	SCIENTIFIC	Diplotaenia			Boiss.		true		Diplotaenia	Diplotaenia	Diplotaenia Boiss.
Eremophila abietina	SCIENTIFIC	Eremophila	abietina				true		Eremophila abietina	Eremophila abietina	Eremophila abietina	sp.
Oenothera ravenii subsp. chilensis W. Dietr.	SCIENTIFIC	Oenothera	ravenii	chilensis	W.Dietr.		true		Oenothera ravenii chilensis	Oenothera ravenii subsp. chilensis	Oenothera ravenii subsp. chilensis W.Dietr.	subsp.
Chaetogastra orbignyana (Naudin) P. J. F. Guim. & Michelang.	SCIENTIFIC	Chaetogastra	orbignyana		P.J.F.Guim. & Michelang.	Naudin	true		Chaetogastra orbignyana	Chaetogastra orbignyana	Chaetogastra orbignyana (Naudin) P.J.F.Guim. & Michelang.	sp.
Amorphophallus mildbraedii K.Krause	SCIENTIFIC	Amorphophallus	mildbraedii		K.Krause		true		Amorphophallus mildbraedii	Amorphophallus mildbraedii	Amorphophallus mildbraedii K.Krause	sp.
Mesadenus	SCIENTIFIC	Mesadenus					true		Mesadenus	Mesadenus	Mesadenus
Eriospermum porphyrium Archibald	SCIENTIFIC	Eriospermum	porphyrium		Archibald		true		Eriospermum porphyrium	Eriospermum porphyrium	Eriospermum porphyrium Archibald	sp.
Gerbera connata Y.C.Tseng	SCIENTIFIC	Gerbera	connata		Y.C.Tseng		true		Gerbera connata	Gerbera connata	Gerbera connata Y.C.Tseng	sp.
Stachys marrubiifolia Viv.	SCIENTIFIC	Stachys	marrubiifolia		Viv.		true		Stachys marrubiifolia	Stachys marrubiifolia	Stachys marrubiifolia Viv.	sp.
Peperomia alternifolia	SCIENTIFIC	Peperomia	alternifolia				true		Peperomia alternifolia	Peperomia alternifolia	Peperomia alternifolia	sp.
Begonia rubella	SCIENTIFIC	Begonia	rubella				true		Begonia rubella	Begonia rubella	Begonia rubella	sp.
Passiflora glandulosa Cav.	SCIENTIFIC	Passiflora	glandulosa		Cav.		true		Passiflora glandulosa	Passiflora glandulosa	Passiflora glandulosa Cav.	sp.
Vangueria domatiosa	SCIENTIFIC	Vangueria	domatiosa				true		Vangueria domatiosa	Vangueria domatiosa	Vangueria domatiosa	sp.
Machilus parabreviflora	SCIENTIFIC	Machilus	parabreviflora				true		Machilus parabreviflora	Machilus parabreviflora	Machilus parabreviflora	sp.
Argocoffeopsis rupestris subsp. rupestris	SCIENTIFIC	Argocoffeopsis	rupestris	rupestris			true		Argocoffeopsis rupestris rupestris	Argocoffeopsis rupestris subsp. rupestris	Argocoffeopsis rupestris subsp. rupestris	subsp.
Eumachia obovoidea subsp. obovoidea	SCIENTIFIC	Eumachia	obovoidea	obovoidea			true		Eumachia obovoidea obovoidea	Eumachia obovoidea subsp. obovoidea	Eumachia obovoidea subsp. obovoidea	subsp.
Veronica amplexicaulis f. hirta (Garn.-Jones & Molloy) Garn.-Jones	SCIENTIFIC	Veronica	amplexicaulis	hirta	Garn.-Jones	Garn.-Jones & Molloy	true		Veronica amplexicaulis hirta	Veronica amplexicaulis f. hirta	Veronica amplexicaulis f. hirta (Garn.-Jones & Molloy) Garn.-Jones	f.
Gouania polygama (Jacq.) Urb.	SCIENTIFIC	Gouania	polygama		Urb.	Jacq.	true		Gouania polygama	Gouania polygama	Gouania polygama (Jacq.) Urb.	sp.
Erythroxylum novogranatense (Morris) Hieron.	SCIENTIFIC	Erythroxylum	novogranatense		Hieron.	Morris	true		Erythroxylum novogranatense	Erythroxylum novogranatense	Erythroxylum novogranatense (Morris) Hieron.	sp.
Blitum virgatum L.	SCIENTIFIC	Blitum	virgatum		L.		true		Blitum virgatum	Blitum virgatum	Blitum virgatum L.	sp.
Pseudobombax tomentosum (Mart. & Zucc.) A.Robyns	SCIENTIFIC	Pseudobombax	tomentosum		A.Robyns	Mart. & Zucc.	true		Pseudobombax tomentosum	Pseudobombax tomentosum	Pseudobombax tomentosum (Mart. & Zucc.) A.Robyns	sp.
Croton junceus	SCIENTIFIC	Croton	junceus				true		Croton junceus	Croton junceus	Croton junceus	sp.
Euphorbia spartiformis	SCIENTIFIC	Euphorbia	spartiformis				true		Euphorbia spartiformis	Euphorbia spartiformis	Euphorbia spartiformis	sp.
Aspidistra longiloba	SCIENTIFIC	Aspidistra	longiloba				true		Aspidistra longiloba	Aspidistra longiloba	Aspidistra longiloba	sp.
Calamus nanodendron J.Dransf.	SCIENTIFIC	Calamus	nanodendron		J.Dransf.		true		Calamus nanodendron	Calamus nanodendron	Calamus nanodendron J.Dransf.	sp.
Epidendrum hombersleyi Summerh.	SCIENTIFIC	Epidendrum	hombersleyi		Summerh.		true		Epidendrum hombersleyi	Epidendrum hombersleyi	Epidendrum hombersleyi Summerh.	sp.
Hakea collina	SCIENTIFIC	Hakea	collina				true		Hakea collina	Hakea collina	Hakea collina	sp.
Helichrysum asperum var. comosum (Sch. Bip.) Hilliard	SCIENTIFIC	Helichrysum	asperum	comosum	Hilliard	Sch.Bip.	true		Helichrysum asperum comosum	Helichrysum asperum var. comosum	Helichrysum asperum var. comosum (Sch.Bip.) Hilliard	var.
Sauromatum venosum	SCIENTIFIC	Sauromatum	venosum				true		Sauromatum venosum	Sauromatum venosum	Sauromatum venosum	sp.
Monnina andina Chodat	SCIENTIFIC	Monnina	andina		Chodat		true		Monnina andina	Monnina andina	Monnina andina Chodat	sp.
Pseudosmodingium andrieuxii (Baill.) Engl.	SCIENTIFIC	Pseudosmodingium	andrieuxii		Engl.	Baill.	true		Pseudosmodingium andrieuxii	Pseudosmodingium andrieuxii	Pseudosmodingium andrieuxii (Baill.) Engl.	sp.
Ranunculus kemensis (Markl. ex Fagerstr.) Ericsson	SCIENTIFIC	Ranunculus	kemensis		Ericsson	Markl. ex Fagerstr.	true		Ranunculus kemensis	Ranunculus kemensis	Ranunculus kemensis (Markl. ex Fagerstr.) Ericsson	sp.
Pogostemon reflexus Benth.	SCIENTIFIC	Pogostemon	reflexus		Benth.		true		Pogostemon reflexus	Pogostemon reflexus	Pogostemon reflexus Benth.	sp.
Pyrus xerophila T.T.Yu	SCIENTIFIC	Pyrus	xerophila		T.T.Yu		true		Pyrus xerophila	Pyrus xerophila	Pyrus xerophila T.T.Yu	sp.
Sphedamnocarpus decaryi	SCIENTIFIC	Sphedamnocarpus	decaryi				true		Sphedamnocarpus decaryi	Sphedamnocarpus decaryi	Sphedamnocarpus decaryi	sp.
Gaertnera guillotii	SCIENTIFIC	Gaertnera	guillotii				true		Gaertnera guillotii	Gaertnera guillotii	Gaertnera guillotii	sp.
Brachionidium cornu-nigricum	SCIENTIFIC	Brachionidium	cornu-nigricum				true		Brachionidium cornu-nigricum	Brachionidium cornu-nigricum	Brachionidium cornu-nigricum	sp.
Alchemilla tichomirovii Czkalov	SCIENTIFIC	Alchemilla	tichomirovii		Czkalov		true		Alchemilla tichomirovii	Alchemilla tichomirovii	Alchemilla tichomirovii Czkalov	sp.
Miconia leaumbellata (DC.) R.Goldenb.	SCIENTIFIC	Miconia	leaumbellata		R.Goldenb.	DC.	true		Miconia leaumbellata	Miconia leaumbellata	Miconia leaumbellata (DC.) R.Goldenb.	sp.
Urococcus Kützing, 1849	SCIENTIFIC	Urococcus			Kützing		true		Urococcus	Urococcus	Urococcus Kützing, 1849
Senecio violifolius	SCIENTIFIC	Senecio	violifolius				true		Senecio violifolius	Senecio violifolius	Senecio violifolius	sp.
Begonia bipinnatifida J.J.Sm.	SCIENTIFIC	Begonia	bipinnatifida		J.J.Sm.		true		Begonia bipinnatifida	Begonia bipinnatifida	Begonia bipinnatifida J.J.Sm.	sp.
Dendrobium pseudoequitans Fessel & Lückel	SCIENTIFIC	Dendrobium	pseudoequitans		Fessel & Lückel		true		Dendrobium pseudoequitans	Dendrobium pseudoequitans	Dendrobium pseudoequitans Fessel & Lückel	sp.
Dubautia ciliolata subsp. ciliolata	SCIENTIFIC	Dubautia	ciliolata	ciliolata			true		Dubautia ciliolata ciliolata	Dubautia ciliolata subsp. ciliolata	Dubautia ciliolata subsp. ciliolata	subsp.
Eleocharis trilateralis	SCIENTIFIC	Eleocharis	trilateralis				true		Eleocharis trilateralis	Eleocharis trilateralis	Eleocharis trilateralis	sp.
Eucalyptus oleosa F.Muell. ex Miq.	SCIENTIFIC	Eucalyptus	oleosa		F.Muell. ex Miq.		true		Eucalyptus oleosa	Eucalyptus oleosa	Eucalyptus oleosa F.Muell. ex Miq.	sp.
Limonium densissimum (Pignatti) Pignatti	SCIENTIFIC	Limonium	densissimum		Pignatti	Pignatti	true		Limonium densissimum	Limonium densissimum	Limonium densissimum (Pignatti) Pignatti	sp.
Penstemon amphorellae Crosswh.	SCIENTIFIC	Penstemon	amphorellae		Crosswh.		true		Penstemon amphorellae	Penstemon amphorellae	Penstemon amphorellae Crosswh.	sp.
Dendrobium jennyanum	SCIENTIFIC	Dendrobium	jennyanum				true		Dendrobium jennyanum	Dendrobium jennyanum	Dendrobium jennyanum	sp.
Allium capitellatum Boiss.	SCIENTIFIC	Allium	capitellatum		Boiss.		true		Allium capitellatum	Allium capitellatum	Allium capitellatum Boiss.	sp.
Isoglossa macowanii	SCIENTIFIC	Isoglossa	macowanii				true		Isoglossa macowanii	Isoglossa macowanii	Isoglossa macowanii	sp.
Equilabium glandulosum	SCIENTIFIC	Equilabium	glandulosum				true		Equilabium glandulosum	Equilabium glandulosum	Equilabium glandulosum	sp.
Beschorneria septentrionalis García-Mend.	SCIENTIFIC	Beschorneria	septentrionalis		García-Mend.		true		Beschorneria septentrionalis	Beschorneria septentrionalis	Beschorneria septentrionalis García-Mend.	sp.
Moraea fenestrata	SCIENTIFIC	Moraea	fenestrata				true		Moraea fenestrata	Moraea fenestrata	Moraea fenestrata	sp.
Beloglottis	SCIENTIFIC	Beloglottis					true		Beloglottis	Beloglottis	Beloglottis
Hoffmannia caripensis (Bonpl.) Steyerm.	SCIENTIFIC	Hoffmannia	caripensis		Steyerm.	Bonpl.	true		Hoffmannia caripensis	Hoffmannia caripensis	Hoffmannia caripensis (Bonpl.) Steyerm.	sp.
Sicyos alba (H.St.John) Telford	SCIENTIFIC	Sicyos	alba		Telford	H.St.John	true		Sicyos alba	Sicyos alba	Sicyos alba (H.St.John) Telford	sp.
Pseuduvaria phuyensis	SCIENTIFIC	Pseuduvaria	phuyensis				true		Pseuduvaria phuyensis	Pseuduvaria phuyensis	Pseuduvaria phuyensis	sp.
Onychium japonicum var. lucidum	SCIENTIFIC	Onychium	japonicum	lucidum			true		Onychium japonicum lucidum	Onychium japonicum var. lucidum	Onychium japonicum var. lucidum	var.
Commicarpus pedunculosus (A. Rich.) Cufod.	SCIENTIFIC	Commicarpus	pedunculosus		Cufod.	A.Rich.	true		Commicarpus pedunculosus	Commicarpus pedunculosus	Commicarpus pedunculosus (A.Rich.) Cufod.	sp.
Heliotropium bacciferum var. suberosum (C.B.Clarke) Bhandari	SCIENTIFIC	Heliotropium	bacciferum	suberosum	Bhandari	C.B.Clarke	true		Heliotropium bacciferum suberosum	Heliotropium bacciferum var. suberosum	Heliotropium bacciferum var. suberosum (C.B.Clarke) Bhandari	var.
Conyza viscidula DC.	SCIENTIFIC	Conyza	viscidula		DC.		true		Conyza viscidula	Conyza viscidula	Conyza viscidula DC.	sp.
Vittatina verrucosa Tiwari, 1968	SCIENTIFIC	Vittatina	verrucosa		Tiwari		true		Vittatina verrucosa	Vittatina verrucosa	Vittatina verrucosa Tiwari, 1968	sp.
Epidendrum thompsonii	SCIENTIFIC	Epidendrum	thompsonii				true		Epidendrum thompsonii	Epidendrum thompsonii	Epidendrum thompsonii	sp.
Pinanga subintegra var. intermedia	SCIENTIFIC	Pinanga	subintegra	intermedia			true		Pinanga subintegra intermedia	Pinanga subintegra var. intermedia	Pinanga subintegra var. intermedia	var.
Grindelia argentina Deble & A.S.Oliveira	SCIENTIFIC	Grindelia	argentina		Deble & A.S.Oliveira		true		Grindelia argentina	Grindelia argentina	Grindelia argentina Deble & A.S.Oliveira	sp.
Prunella ×spuria Stapf ex Nyman, 1890	SCIENTIFIC	Prunella	spuria		Stapf ex Nyman		true		Prunella spuria	Prunella ×spuria	Prunella ×spuria Stapf ex Nyman, 1890	sp.
Bulbophyllum concavilabium P.O'Byrne & P.T.Ong	SCIENTIFIC	Bulbophyllum	concavilabium		P.O'Byrne & P.T.Ong		true		Bulbophyllum concavilabium	Bulbophyllum concavilabium	Bulbophyllum concavilabium P.O'Byrne & P.T.Ong	sp.
Celastrus aquifolius Regel	SCIENTIFIC	Celastrus	aquifolius		Regel		true		Celastrus aquifolius	Celastrus aquifolius	Celastrus aquifolius Regel	sp.
Tectaria colaniae (Tardieu & C.Chr.) comb.ined.	SCIENTIFIC	Tectaria	colaniae			Tardieu & C.Chr.	true		Tectaria colaniae	Tectaria colaniae	Tectaria colaniae (Tardieu & C.Chr.)	sp.
Babiana ringens subsp. australis	SCIENTIFIC	Babiana	ringens	australis			true		Babiana ringens australis	Babiana ringens subsp. australis	Babiana ringens subsp. australis	subsp.
Hieracium phaeopsis	SCIENTIFIC	Hieracium	phaeopsis				true		Hieracium phaeopsis	Hieracium phaeopsis	Hieracium phaeopsis	sp.
Ozothamnus cinereus	SCIENTIFIC	Ozothamnus	cinereus				true		Ozothamnus cinereus	Ozothamnus cinereus	Ozothamnus cinereus	sp.
Amorphophallus atroviridis	SCIENTIFIC	Amorphophallus	atroviridis				true		Amorphophallus atroviridis	Amorphophallus atroviridis	Amorphophallus atroviridis	sp.
Lithocarpus calophyllus Chun ex C.C.Huang & Y.T.Chang	SCIENTIFIC	Lithocarpus	calophyllus		Chun ex C.C.Huang & Y.T.Chang		true		Lithocarpus calophyllus	Lithocarpus calophyllus	Lithocarpus calophyllus Chun ex C.C.Huang & Y.T.Chang	sp.
Penstemon subglaber	SCIENTIFIC	Penstemon	subglaber				true		Penstemon subglaber	Penstemon subglaber	Penstemon subglaber	sp.
Taraxacum danubiense	SCIENTIFIC	Taraxacum	danubiense				true		Taraxacum danubiense	Taraxacum danubiense	Taraxacum danubiense	sp.
Heracleum alpinum L.	SCIENTIFIC	Heracleum	alpinum		L.		true		Heracleum alpinum	Heracleum alpinum	Heracleum alpinum L.	sp.
Calypogeia integristipula	SCIENTIFIC	Calypogeia	integristipula				true		Calypogeia integristipula	Calypogeia integristipula	Calypogeia integristipula	sp.
Impatiens poilanei Tardieu	SCIENTIFIC	Impatiens	poilanei		Tardieu		true		Impatiens poilanei	Impatiens poilanei	Impatiens poilanei Tardieu	sp.
Tephrosia coccinea var. stenophylla Hosok.	SCIENTIFIC	Tephrosia	coccinea	stenophylla	Hosok.		true		Tephrosia coccinea stenophylla	Tephrosia coccinea var. stenophylla	Tephrosia coccinea var. stenophylla Hosok.	var.
Polystichum neolobatum Nakai	SCIENTIFIC	Polystichum	neolobatum		Nakai		true		Polystichum neolobatum	Polystichum neolobatum	Polystichum neolobatum Nakai	sp.
Fritillaria collina Adams	SCIENTIFIC	Fritillaria	collina		Adams		true		Fritillaria collina	Fritillaria collina	Fritillaria collina Adams	sp.
Navarretia hamata subsp. parviloba A. G. Day	SCIENTIFIC	Navarretia	hamata	parviloba	A.G.Day		true		Navarretia hamata parviloba	Navarretia hamata subsp. parviloba	Navarretia hamata subsp. parviloba A.G.Day	subsp.
Rhododendron jingangshanicum P.C.Tam	SCIENTIFIC	Rhododendron	jingangshanicum		P.C.Tam		true		Rhododendron jingangshanicum	Rhododendron jingangshanicum	Rhododendron jingangshanicum P.C.Tam	sp.
Centaurea varnensis	SCIENTIFIC	Centaurea	varnensis				true		Centaurea varnensis	Centaurea varnensis	Centaurea varnensis	sp.
Lepanthes craticia Luer	SCIENTIFIC	Lepanthes	craticia		Luer		true		Lepanthes craticia	Lepanthes craticia	Lepanthes craticia Luer	sp.
Muraltia acicularis	SCIENTIFIC	Muraltia	acicularis				true		Muraltia acicularis	Muraltia acicularis	Muraltia acicularis	sp.
Draba grayana	SCIENTIFIC	Draba	grayana				true		Draba grayana	Draba grayana	Draba grayana	sp.
Zingiber montanum (J.Koenig) Link ex A.Dietr.	SCIENTIFIC	Zingiber	montanum		Link ex A.Dietr.	J.Koenig	true		Zingiber montanum	Zingiber montanum	Zingiber montanum (J.Koenig) Link ex A.Dietr.	sp.
Uromyrtus brassii	SCIENTIFIC	Uromyrtus	brassii				true		Uromyrtus brassii	Uromyrtus brassii	Uromyrtus brassii	sp.
Abutilon pannosum var. scabrum Verdc.	SCIENTIFIC	Abutilon	pannosum	scabrum	Verdc.		true		Abutilon pannosum scabrum	Abutilon pannosum var. scabrum	Abutilon pannosum var. scabrum Verdc.	var.
Microlicia colombiana Humberto Mend. & R.Romero	SCIENTIFIC	Microlicia	colombiana		Humberto Mend. & R.Romero		true		Microlicia colombiana	Microlicia colombiana	Microlicia colombiana Humberto Mend. & R.Romero	sp.
Noronhia stevensiana Hong-Wa	SCIENTIFIC	Noronhia	stevensiana		Hong-Wa		true		Noronhia stevensiana	Noronhia stevensiana	Noronhia stevensiana Hong-Wa	sp.
Crinum asiaticum var. sinicum	SCIENTIFIC	Crinum	asiaticum	sinicum			true		Crinum asiaticum sinicum	Crinum asiaticum var. sinicum	Crinum asiaticum var. sinicum	var.
Erigeron borealis	SCIENTIFIC	Erigeron	borealis				true		Erigeron borealis	Erigeron borealis	Erigeron borealis	sp.
Cycas changjiangensis N.Liu	SCIENTIFIC	Cycas	changjiangensis		N.Liu		true		Cycas changjiangensis	Cycas changjiangensis	Cycas changjiangensis N.Liu	sp.
Crassula mesembryanthemoides (Haw.) D.Dietr.	SCIENTIFIC	Crassula	mesembryanthemoides		D.Dietr.	Haw.	true		Crassula mesembryanthemoides	Crassula mesembryanthemoides	Crassula mesembryanthemoides (Haw.) D.Dietr.	sp.
Begonia dolichotricha Merr.	SCIENTIFIC	Begonia	dolichotricha		Merr.		true		Begonia dolichotricha	Begonia dolichotricha	Begonia dolichotricha Merr.	sp.
Linaria × kocianovicii	SCIENTIFIC	Linaria	kocianovicii				true		Linaria kocianovicii	Linaria ×kocianovicii	Linaria ×kocianovicii	sp.
Marsdenia latifolia	SCIENTIFIC	Marsdenia	latifolia				true		Marsdenia latifolia	Marsdenia latifolia	Marsdenia latifolia	sp.
Microchilus mystacinus (Rchb.f.) E.C.Smidt & M.W.Chase	SCIENTIFIC	Microchilus	mystacinus		E.C.Smidt & M.W.Chase	Rchb.f.	true		Microchilus mystacinus	Microchilus mystacinus	Microchilus mystacinus (Rchb.f.) E.C.Smidt & M.W.Chase	sp.
Ceanothus ×arcuatus Mc Minn	SCIENTIFIC	Ceanothus	arcuatus		Mc Minn		true		Ceanothus arcuatus	Ceanothus ×arcuatus	Ceanothus ×arcuatus Mc Minn	sp.
Fuirena sagittata Lye	SCIENTIFIC	Fuirena	sagittata		Lye		true		Fuirena sagittata	Fuirena sagittata	Fuirena sagittata Lye	sp.
Meriania panamensis Gleason	SCIENTIFIC	Meriania	panamensis		Gleason		true		Meriania panamensis	Meriania panamensis	Meriania panamensis Gleason	sp.
Hieracium subglomeratum Arv.-Touv. & Gaut.	SCIENTIFIC	Hieracium	subglomeratum		Arv.-Touv. & Gaut.		true		Hieracium subglomeratum	Hieracium subglomeratum	Hieracium subglomeratum Arv.-Touv. & Gaut.	sp.
Liparis insectifera	SCIENTIFIC	Liparis	insectifera				true		Liparis insectifera	Liparis insectifera	Liparis insectifera	sp.
Lithops olivacea	SCIENTIFIC	Lithops	olivacea				true		Lithops olivacea	Lithops olivacea	Lithops olivacea	sp.
Hosta pulchella N.Fujita	SCIENTIFIC	Hosta	pulchella		N.Fujita		true		Hosta pulchella	Hosta pulchella	Hosta pulchella N.Fujita	sp.
Helanthium zombiense	SCIENTIFIC	Helanthium	zombiense				true		Helanthium zombiense	Helanthium zombiense	Helanthium zombiense	sp.
Callianthe senilis	SCIENTIFIC	Callianthe	senilis				true		Callianthe senilis	Callianthe senilis	Callianthe senilis	sp.
Asplenium platyneuron var. platyneuron	SCIENTIFIC	Asplenium	platyneuron	platyneuron			true		Asplenium platyneuron platyneuron	Asplenium platyneuron var. platyneuron	Asplenium platyneuron var. platyneuron	var.
Centaurea elbrusensis Boiss. & Buhse	SCIENTIFIC	Centaurea	elbrusensis		Boiss. & Buhse		true		Centaurea elbrusensis	Centaurea elbrusensis	Centaurea elbrusensis Boiss. & Buhse	sp.
Polystichum × dycei	SCIENTIFIC	Polystichum	dycei				true		Polystichum dycei	Polystichum ×dycei	Polystichum ×dycei	sp.
Mimosa plumosa	SCIENTIFIC	Mimosa	plumosa				true		Mimosa plumosa	Mimosa plumosa	Mimosa plumosa	sp.
Glycyrrhiza yunnanensis	SCIENTIFIC	Glycyrrhiza	yunnanensis				true		Glycyrrhiza yunnanensis	Glycyrrhiza yunnanensis	Glycyrrhiza yunnanensis	sp.
Gentiana lutea subsp. symphyandra (Murb.) Hayek	SCIENTIFIC	Gentiana	lutea	symphyandra	Hayek	Murb.	true		Gentiana lutea symphyandra	Gentiana lutea subsp. symphyandra	Gentiana lutea subsp. symphyandra (Murb.) Hayek	subsp.
Santalum lanceolatum	SCIENTIFIC	Santalum	lanceolatum				true		Santalum lanceolatum	Santalum lanceolatum	Santalum lanceolatum	sp.
Hippocrepis atlantica	SCIENTIFIC	Hippocrepis	atlantica				true		Hippocrepis atlantica	Hippocrepis atlantica	Hippocrepis atlantica	sp.
Siphocampylus angustiflorus	SCIENTIFIC	Siphocampylus	angustiflorus				true		Siphocampylus angustiflorus	Siphocampylus angustiflorus	Siphocampylus angustiflorus	sp.
Solanum malacothrix S.Knapp	SCIENTIFIC	Solanum	malacothrix		S.Knapp		true		Solanum malacothrix	Solanum malacothrix	Solanum malacothrix S.Knapp	sp.
Beauprea gracilis	SCIENTIFIC	Beauprea	gracilis				true		Beauprea gracilis	Beauprea gracilis	Beauprea gracilis	sp.
Piper diffamatum Trel. & Yunck.	SCIENTIFIC	Piper	diffamatum		Trel. & Yunck.		true		Piper diffamatum	Piper diffamatum	Piper diffamatum Trel. & Yunck.	sp.
Allium carinatum	SCIENTIFIC	Allium	carinatum				true		Allium carinatum	Allium carinatum	Allium carinatum	sp.
Eugenia krukoffiana	SCIENTIFIC	Eugenia	krukoffiana				true		Eugenia krukoffiana	Eugenia krukoffiana	Eugenia krukoffiana	sp.
Chamaecytisus albus (Hacq.) Rothm.	SCIENTIFIC	Chamaecytisus	albus		Rothm.	Hacq.	true		Chamaecytisus albus	Chamaecytisus albus	Chamaecytisus albus (Hacq.) Rothm.	sp.
Cordia pilosissima Baker	SCIENTIFIC	Cordia	pilosissima		Baker		true		Cordia pilosissima	Cordia pilosissima	Cordia pilosissima Baker	sp.
Bulbophyllum tetragonum Lindl.	SCIENTIFIC	Bulbophyllum	tetragonum		Lindl.		true		Bulbophyllum tetragonum	Bulbophyllum tetragonum	Bulbophyllum tetragonum Lindl.	sp.
Rubus malifolius var. malifolius	SCIENTIFIC	Rubus	malifolius	malifolius			true		Rubus malifolius malifolius	Rubus malifolius var. malifolius	Rubus malifolius var. malifolius	var.
Erigeron inoptatus A.Gray	SCIENTIFIC	Erigeron	inoptatus		A.Gray		true		Erigeron inoptatus	Erigeron inoptatus	Erigeron inoptatus A.Gray	sp.
Aster brachytrichus var. tenuiligulatus	SCIENTIFIC	Aster	brachytrichus	tenuiligulatus			true		Aster brachytrichus tenuiligulatus	Aster brachytrichus var. tenuiligulatus	Aster brachytrichus var. tenuiligulatus	var.
Eriocaulon huanchacanum	SCIENTIFIC	Eriocaulon	huanchacanum				true		Eriocaulon huanchacanum	Eriocaulon huanchacanum	Eriocaulon huanchacanum	sp.
Boronia inflexa subsp. montiazurea	SCIENTIFIC	Boronia	inflexa	montiazurea			true		Boronia inflexa montiazurea	Boronia inflexa subsp. montiazurea	Boronia inflexa subsp. montiazurea	subsp.
Carex superata Naczi & al.	SCIENTIFIC	Carex	superata		Naczi et al.		true		Carex superata	Carex superata	Carex superata Naczi et al.	sp.
Gynura barbareifolia	SCIENTIFIC	Gynura	barbareifolia				true		Gynura barbareifolia	Gynura barbareifolia	Gynura barbareifolia	sp.
Aspidistra urceolata F.T.Wang & K.Y.Lang	SCIENTIFIC	Aspidistra	urceolata		F.T.Wang & K.Y.Lang		true		Aspidistra urceolata	Aspidistra urceolata	Aspidistra urceolata F.T.Wang & K.Y.Lang	sp.
Oxalis coloradensis Rydb.	SCIENTIFIC	Oxalis	coloradensis		Rydb.		true		Oxalis coloradensis	Oxalis coloradensis	Oxalis coloradensis Rydb.	sp.
Asarum chueyi	SCIENTIFIC	Asarum	chueyi				true		Asarum chueyi	Asarum chueyi	Asarum chueyi	sp.
Samarisporites J.B.Richardson, 1965	SCIENTIFIC	Samarisporites			J.B.Richardson		true		Samarisporites	Samarisporites	Samarisporites J.B.Richardson, 1965
Sinclairia gentryi (H.Rob.) B.L.Turner	SCIENTIFIC	Sinclairia	gentryi		B.L.Turner	H.Rob.	true		Sinclairia gentryi	Sinclairia gentryi	Sinclairia gentryi (H.Rob.) B.L.Turner	sp.
Peperomia deppeana	SCIENTIFIC	Peperomia	deppeana				true		Peperomia deppeana	Peperomia deppeana	Peperomia deppeana	sp.
Garovaglia brassii	SCIENTIFIC	Garovaglia	brassii				true		Garovaglia brassii	Garovaglia brassii	Garovaglia brassii	sp.
Asplenium cesatianum	SCIENTIFIC	Asplenium	cesatianum				true		Asplenium cesatianum	Asplenium cesatianum	Asplenium cesatianum	sp.
Philotheca myoporoides (DC.) Bayly	SCIENTIFIC	Philotheca	myoporoides		Bayly	DC.	true		Philotheca myoporoides	Philotheca myoporoides	Philotheca myoporoides (DC.) Bayly	sp.
Carex laticeps	SCIENTIFIC	Carex	laticeps				true		Carex laticeps	Carex laticeps	Carex laticeps	sp.
Abies squamata	SCIENTIFIC	Abies	squamata				true		Abies squamata	Abies squamata	Abies squamata	sp.
Seligeria oelandica C.E.O. Jensen & Medelius	SCIENTIFIC	Seligeria	oelandica		C.E.O.Jensen & Medelius		true		Seligeria oelandica	Seligeria oelandica	Seligeria oelandica C.E.O.Jensen & Medelius	sp.
Vachellia lasiopetala (Oliv.) Kyal. & Boatwr.	SCIENTIFIC	Vachellia	lasiopetala		Kyal. & Boatwr.	Oliv.	true		Vachellia lasiopetala	Vachellia lasiopetala	Vachellia lasiopetala (Oliv.) Kyal. & Boatwr.	sp.
Canna tandilensis Ciciar.	SCIENTIFIC	Canna	tandilensis		Ciciar.		true		Canna tandilensis	Canna tandilensis	Canna tandilensis Ciciar.	sp.
Cyphostemma ouakense Desc.	SCIENTIFIC	Cyphostemma	ouakense		Desc.		true		Cyphostemma ouakense	Cyphostemma ouakense	Cyphostemma ouakense Desc.	sp.
Rubus sprengelii	SCIENTIFIC	Rubus	sprengelii				true		Rubus sprengelii	Rubus sprengelii	Rubus sprengelii	sp.
Gonolobus stapelioides	SCIENTIFIC	Gonolobus	stapelioides				true		Gonolobus stapelioides	Gonolobus stapelioides	Gonolobus stapelioides	sp.
Rosa × alba L.	SCIENTIFIC	Rosa	alba		L.		true		Rosa alba	Rosa ×alba	Rosa ×alba L.	sp.
Leguminocarpum Dotzler, 1937	SCIENTIFIC	Leguminocarpum			Dotzler		true		Leguminocarpum	Leguminocarpum	Leguminocarpum Dotzler, 1937
Thompsonella nellydiegoae P. Carrillo & Pérez-Calif	SCIENTIFIC	Thompsonella	nellydiegoae		P.Carrillo & Pérez-Calif		true		Thompsonella nellydiegoae	Thompsonella nellydiegoae	Thompsonella nellydiegoae P.Carrillo & Pérez-Calif	sp.
Rostellularia adscendens var. hispida	SCIENTIFIC	Rostellularia	adscendens	hispida			true		Rostellularia adscendens hispida	Rostellularia adscendens var. hispida	Rostellularia adscendens var. hispida	var.
Croton tejucensis Müll.Arg.	SCIENTIFIC	Croton	tejucensis		Müll.Arg.		true		Croton tejucensis	Croton tejucensis	Croton tejucensis Müll.Arg.	sp.
Elaeocarpus decipiens	SCIENTIFIC	Elaeocarpus	decipiens				true		Elaeocarpus decipiens	Elaeocarpus decipiens	Elaeocarpus decipiens	sp.
Blakea bocatorena	SCIENTIFIC	Blakea	bocatorena				true		Blakea bocatorena	Blakea bocatorena	Blakea bocatorena	sp.
Hyophila guaraya Herzog	SCIENTIFIC	Hyophila	guaraya		Herzog		true		Hyophila guaraya	Hyophila guaraya	Hyophila guaraya Herzog	sp.
Oberonia hynniewtaii Lucksom	SCIENTIFIC	Oberonia	hynniewtaii		Lucksom		true		Oberonia hynniewtaii	Oberonia hynniewtaii	Oberonia hynniewtaii Lucksom	sp.
Monomeria barbata	SCIENTIFIC	Monomeria	barbata				true		Monomeria barbata	Monomeria barbata	Monomeria barbata	sp.
Cerastium pumilum subsp. litigiosum (DeLens) P.D.Sell & Whitehead	SCIENTIFIC	Cerastium	pumilum	litigiosum	P.D.Sell & Whitehead	DeLens	true		Cerastium pumilum litigiosum	Cerastium pumilum subsp. litigiosum	Cerastium pumilum subsp. litigiosum (DeLens) P.D.Sell & Whitehead	subsp.
Senecio infirmus C.Jeffrey	SCIENTIFIC	Senecio	infirmus		C.Jeffrey		true		Senecio infirmus	Senecio infirmus	Senecio infirmus C.Jeffrey	sp.
Coreopsis tinctoria	SCIENTIFIC	Coreopsis	tinctoria				true		Coreopsis tinctoria	Coreopsis tinctoria	Coreopsis tinctoria	sp.
Salvia cerradicola E.P.Santos	SCIENTIFIC	Salvia	cerradicola		E.P.Santos		true		Salvia cerradicola	Salvia cerradicola	Salvia cerradicola E.P.Santos	sp.
Cistanthe laxiflora (Phil.) Peralta & D. I. Ford	SCIENTIFIC	Cistanthe	laxiflora		Peralta & D.I.Ford	Phil.	true		Cistanthe laxiflora	Cistanthe laxiflora	Cistanthe laxiflora (Phil.) Peralta & D.I.Ford	sp.
Elatostema plumbeum	SCIENTIFIC	Elatostema	plumbeum				true		Elatostema plumbeum	Elatostema plumbeum	Elatostema plumbeum	sp.
Psychotria surigaoensis Sohmer & A.P.Davis	SCIENTIFIC	Psychotria	surigaoensis		Sohmer & A.P.Davis		true		Psychotria surigaoensis	Psychotria surigaoensis	Psychotria surigaoensis Sohmer & A.P.Davis	sp.
Achillea schischkinii Sosn.	SCIENTIFIC	Achillea	schischkinii		Sosn.		true		Achillea schischkinii	Achillea schischkinii	Achillea schischkinii Sosn.	sp.
Dryopteris oligocarpa (Willd.) O.Ktze	SCIENTIFIC	Dryopteris	oligocarpa		O.Ktze	Willd.	true		Dryopteris oligocarpa	Dryopteris oligocarpa	Dryopteris oligocarpa (Willd.) O.Ktze	sp.
Antigonon leptopus Hook. & Arn.	SCIENTIFIC	Antigonon	leptopus		Hook. & Arn.		true		Antigonon leptopus	Antigonon leptopus	Antigonon leptopus Hook. & Arn.	sp.
Lomariopsis prieuriana Fée	SCIENTIFIC	Lomariopsis	prieuriana		Fée		true		Lomariopsis prieuriana	Lomariopsis prieuriana	Lomariopsis prieuriana Fée	sp.
Echinops bovei	SCIENTIFIC	Echinops	bovei				true		Echinops bovei	Echinops bovei	Echinops bovei	sp.
Asarum celsum F. Maek. ex Hatus. & Yamahata	SCIENTIFIC	Asarum	celsum		F.Maek. ex Hatus. & Yamahata		true		Asarum celsum	Asarum celsum	Asarum celsum F.Maek. ex Hatus. & Yamahata	sp.
Solidago minutissima (Makino) Kitam.	SCIENTIFIC	Solidago	minutissima		Kitam.	Makino	true		Solidago minutissima	Solidago minutissima	Solidago minutissima (Makino) Kitam.	sp.
Cleome semitetandra Sond.	SCIENTIFIC	Cleome	semitetandra		Sond.		true		Cleome semitetandra	Cleome semitetandra	Cleome semitetandra Sond.	sp.
Conophytum francoiseae (S.A.Hammer) S.A.Hammer	SCIENTIFIC	Conophytum	francoiseae		S.A.Hammer	S.A.Hammer	true		Conophytum francoiseae	Conophytum francoiseae	Conophytum francoiseae (S.A.Hammer) S.A.Hammer	sp.
Columnea herthae	SCIENTIFIC	Columnea	herthae				true		Columnea herthae	Columnea herthae	Columnea herthae	sp.
Quararibea lopezperaltae Gallardo-Hern. & Lorea-Hern.	SCIENTIFIC	Quararibea	lopezperaltae		Gallardo-Hern. & Lorea-Hern.		true		Quararibea lopezperaltae	Quararibea lopezperaltae	Quararibea lopezperaltae Gallardo-Hern. & Lorea-Hern.	sp.
Haworthia calva M.Hayashi	SCIENTIFIC	Haworthia	calva		M.Hayashi		true		Haworthia calva	Haworthia calva	Haworthia calva M.Hayashi	sp.
Bulbophyllum flammuliferum	SCIENTIFIC	Bulbophyllum	flammuliferum				true		Bulbophyllum flammuliferum	Bulbophyllum flammuliferum	Bulbophyllum flammuliferum	sp.
Psoralea axillaris L.f.	SCIENTIFIC	Psoralea	axillaris		L.f.		true		Psoralea axillaris	Psoralea axillaris	Psoralea axillaris L.f.	sp.
Gelrebia bracteata (Germish.) Gagnon & G.P.Lewis	SCIENTIFIC	Gelrebia	bracteata		Gagnon & G.P.Lewis	Germish.	true		Gelrebia bracteata	Gelrebia bracteata	Gelrebia bracteata (Germish.) Gagnon & G.P.Lewis	sp.
Selaginella eclipes	SCIENTIFIC	Selaginella	eclipes				true		Selaginella eclipes	Selaginella eclipes	Selaginella eclipes	sp.
Salvia sericeotomentosa var. hatayica Celep & Dogan	SCIENTIFIC	Salvia	sericeotomentosa	hatayica	Celep & Dogan		true		Salvia sericeotomentosa hatayica	Salvia sericeotomentosa var. hatayica	Salvia sericeotomentosa var. hatayica Celep & Dogan	var.
Dryopteris subbipinnata W.H.Wagner & Hobdy	SCIENTIFIC	Dryopteris	subbipinnata		W.H.Wagner & Hobdy		true		Dryopteris subbipinnata	Dryopteris subbipinnata	Dryopteris subbipinnata W.H.Wagner & Hobdy	sp.
Podolepis longipedata A.Cunn. ex DC.	SCIENTIFIC	Podolepis	longipedata		A.Cunn. ex DC.		true		Podolepis longipedata	Podolepis longipedata	Podolepis longipedata A.Cunn. ex DC.	sp.
Centropogon ×lucyanus W.Bull	SCIENTIFIC	Centropogon	lucyanus		W.Bull		true		Centropogon lucyanus	Centropogon ×lucyanus	Centropogon ×lucyanus W.Bull	sp.
Euphorbia burkartii Bacigalupo	SCIENTIFIC	Euphorbia	burkartii		Bacigalupo		true		Euphorbia burkartii	Euphorbia burkartii	Euphorbia burkartii Bacigalupo	sp.
Comesperma viscidulum F.Muell.	SCIENTIFIC	Comesperma	viscidulum		F.Muell.		true		Comesperma viscidulum	Comesperma viscidulum	Comesperma viscidulum F.Muell.	sp.
Nectandra nitidula Nees & Mart. ex Nees	SCIENTIFIC	Nectandra	nitidula		Nees & Mart. ex Nees		true		Nectandra nitidula	Nectandra nitidula	Nectandra nitidula Nees & Mart. ex Nees	sp.
Kunzea micrantha subsp. micrantha	SCIENTIFIC	Kunzea	micrantha	micrantha			true		Kunzea micrantha micrantha	Kunzea micrantha subsp. micrantha	Kunzea micrantha subsp. micrantha	subsp.
Lupinus sulphureus subsp. delnortensis (Eastw.) L.Ll.Phillips	SCIENTIFIC	Lupinus	sulphureus	delnortensis	L.Ll.Phillips	Eastw.	true		Lupinus sulphureus delnortensis	Lupinus sulphureus subsp. delnortensis	Lupinus sulphureus subsp. delnortensis (Eastw.) L.Ll.Phillips	subsp.
Impatiens macrovexilla Y.L.Chen	SCIENTIFIC	Impatiens	macrovexilla		Y.L.Chen		true		Impatiens macrovexilla	Impatiens macrovexilla	Impatiens macrovexilla Y.L.Chen	sp.
Alexgeorgea	SCIENTIFIC	Alexgeorgea					true		Alexgeorgea	Alexgeorgea	Alexgeorgea
Microgramma mortoniana	SCIENTIFIC	Microgramma	mortoniana				true		Microgramma mortoniana	Microgramma mortoniana	Microgramma mortoniana	sp.
Impatiens epilobioides Y.L.Chen	SCIENTIFIC	Impatiens	epilobioides		Y.L.Chen		true		Impatiens epilobioides	Impatiens epilobioides	Impatiens epilobioides Y.L.Chen	sp.
Coccothrinax argentea	SCIENTIFIC	Coccothrinax	argentea				true		Coccothrinax argentea	Coccothrinax argentea	Coccothrinax argentea	sp.
Cyrtandra lutescens	SCIENTIFIC	Cyrtandra	lutescens				true		Cyrtandra lutescens	Cyrtandra lutescens	Cyrtandra lutescens	sp.
Phacelia inundata J. T. Howell	SCIENTIFIC	Phacelia	inundata		J.T.Howell		true		Phacelia inundata	Phacelia inundata	Phacelia inundata J.T.Howell	sp.
Psychotria comperei E.M.A.Petit	SCIENTIFIC	Psychotria	comperei		E.M.A.Petit		true		Psychotria comperei	Psychotria comperei	Psychotria comperei E.M.A.Petit	sp.
Loeseneriella serrata (Griff.) A.C.Sm.	SCIENTIFIC	Loeseneriella	serrata		A.C.Sm.	Griff.	true		Loeseneriella serrata	Loeseneriella serrata	Loeseneriella serrata (Griff.) A.C.Sm.	sp.
Hieracium dystactodon	SCIENTIFIC	Hieracium	dystactodon				true		Hieracium dystactodon	Hieracium dystactodon	Hieracium dystactodon	sp.
Geissanthus glaber	SCIENTIFIC	Geissanthus	glaber				true		Geissanthus glaber	Geissanthus glaber	Geissanthus glaber	sp.
Eranthemum decumbens Kladwong & Chantar.	SCIENTIFIC	Eranthemum	decumbens		Kladwong & Chantar.		true		Eranthemum decumbens	Eranthemum decumbens	Eranthemum decumbens Kladwong & Chantar.	sp.
Orobanche hansii A.Kern.	SCIENTIFIC	Orobanche	hansii		A.Kern.		true		Orobanche hansii	Orobanche hansii	Orobanche hansii A.Kern.	sp.
Hieracium breviligulatum	SCIENTIFIC	Hieracium	breviligulatum				true		Hieracium breviligulatum	Hieracium breviligulatum	Hieracium breviligulatum	sp.
Piper leticianum	SCIENTIFIC	Piper	leticianum				true		Piper leticianum	Piper leticianum	Piper leticianum	sp.
Solanum citrullifolium var. setigerum	SCIENTIFIC	Solanum	citrullifolium	setigerum			true		Solanum citrullifolium setigerum	Solanum citrullifolium var. setigerum	Solanum citrullifolium var. setigerum	var.
Psittacanthus auriculatus (Oliv.) Eichler	SCIENTIFIC	Psittacanthus	auriculatus		Eichler	Oliv.	true		Psittacanthus auriculatus	Psittacanthus auriculatus	Psittacanthus auriculatus (Oliv.) Eichler	sp.
Potentilla betonicifolia Poir.	SCIENTIFIC	Potentilla	betonicifolia		Poir.		true		Potentilla betonicifolia	Potentilla betonicifolia	Potentilla betonicifolia Poir.	sp.
Leptogonum domingensis Benth.	SCIENTIFIC	Leptogonum	domingensis		Benth.		true		Leptogonum domingensis	Leptogonum domingensis	Leptogonum domingensis Benth.	sp.
Primula rupestris	SCIENTIFIC	Primula	rupestris				true		Primula rupestris	Primula rupestris	Primula rupestris	sp.
Myrcia samuelssonii (Urb. & Ekman) K.Campbell & Peguero	SCIENTIFIC	Myrcia	samuelssonii		K.Campbell & Peguero	Urb. & Ekman	true		Myrcia samuelssonii	Myrcia samuelssonii	Myrcia samuelssonii (Urb. & Ekman) K.Campbell & Peguero	sp.
Coronilla juncea subsp. pomelii Batt.	SCIENTIFIC	Coronilla	juncea	pomelii	Batt.		true		Coronilla juncea pomelii	Coronilla juncea subsp. pomelii	Coronilla juncea subsp. pomelii Batt.	subsp.
Dendrobium lichenastrum	SCIENTIFIC	Dendrobium	lichenastrum				true		Dendrobium lichenastrum	Dendrobium lichenastrum	Dendrobium lichenastrum	sp.
Euonymus impressus Blakelock	SCIENTIFIC	Euonymus	impressus		Blakelock		true		Euonymus impressus	Euonymus impressus	Euonymus impressus Blakelock	sp.
Bastardiastrum cinctum	SCIENTIFIC	Bastardiastrum	cinctum				true		Bastardiastrum cinctum	Bastardiastrum cinctum	Bastardiastrum cinctum	sp.
Plataninium crystallophilum Platen, 1907	SCIENTIFIC	Plataninium	crystallophilum		Platen		true		Plataninium crystallophilum	Plataninium crystallophilum	Plataninium crystallophilum Platen, 1907	sp.
Tournefortia hartwegiana	SCIENTIFIC	Tournefortia	hartwegiana				true		Tournefortia hartwegiana	Tournefortia hartwegiana	Tournefortia hartwegiana	sp.
Eriocaulon depressum R.Br. ex Sm.	SCIENTIFIC	Eriocaulon	depressum		R.Br. ex Sm.		true		Eriocaulon depressum	Eriocaulon depressum	Eriocaulon depressum R.Br. ex Sm.	sp.
Vellozia alutacea Pohl	SCIENTIFIC	Vellozia	alutacea		Pohl		true		Vellozia alutacea	Vellozia alutacea	Vellozia alutacea Pohl	sp.
Comesperma ciliatum Steetz	SCIENTIFIC	Comesperma	ciliatum		Steetz		true		Comesperma ciliatum	Comesperma ciliatum	Comesperma ciliatum Steetz	sp.
Syringa steencruyssii	SCIENTIFIC	Syringa	steencruyssii				true		Syringa steencruyssii	Syringa steencruyssii	Syringa steencruyssii	sp.
Bulbophyllum dissolutum Ames	SCIENTIFIC	Bulbophyllum	dissolutum		Ames		true		Bulbophyllum dissolutum	Bulbophyllum dissolutum	Bulbophyllum dissolutum Ames	sp.
Anthurium erythrospadix	SCIENTIFIC	Anthurium	erythrospadix				true		Anthurium erythrospadix	Anthurium erythrospadix	Anthurium erythrospadix	sp.
Saurauia serpentina	SCIENTIFIC	Saurauia	serpentina				true		Saurauia serpentina	Saurauia serpentina	Saurauia serpentina	sp.
Pleurothallis tyria	SCIENTIFIC	Pleurothallis	tyria				true		Pleurothallis tyria	Pleurothallis tyria	Pleurothallis tyria	sp.
Helianthemum viscidulum subsp. viscidulum	SCIENTIFIC	Helianthemum	viscidulum	viscidulum			true		Helianthemum viscidulum viscidulum	Helianthemum viscidulum subsp. viscidulum	Helianthemum viscidulum subsp. viscidulum	subsp.
Cissus glaucotricha	SCIENTIFIC	Cissus	glaucotricha				true		Cissus glaucotricha	Cissus glaucotricha	Cissus glaucotricha	sp.
Psychotria rakotoniaina	SCIENTIFIC	Psychotria	rakotoniaina				true		Psychotria rakotoniaina	Psychotria rakotoniaina	Psychotria rakotoniaina	sp.
Limonium paralimniticum Christodoulou, Erben, Hand & Kefalas	SCIENTIFIC	Limonium	paralimniticum		Christodoulou, Erben, Hand & Kefalas		true		Limonium paralimniticum	Limonium paralimniticum	Limonium paralimniticum Christodoulou, Erben, Hand & Kefalas	sp.
Cephalantholejeunea R.M. Schust.	SCIENTIFIC	Cephalantholejeunea			R.M.Schust.		true		Cephalantholejeunea	Cephalantholejeunea	Cephalantholejeunea R.M.Schust.
Annona oxapampae Maas & Westra	SCIENTIFIC	Annona	oxapampae		Maas & Westra		true		Annona oxapampae	Annona oxapampae	Annona oxapampae Maas & Westra	sp.
Copiapoa humilis var. matancillensis (I.Schaub & Keim)	SCIENTIFIC	Copiapoa	humilis	matancillensis		I.Schaub & Keim	true		Copiapoa humilis matancillensis	Copiapoa humilis var. matancillensis	Copiapoa humilis var. matancillensis (I.Schaub & Keim)	var.
Lophopetalum Wight ex Arn.	SCIENTIFIC	Lophopetalum			Wight ex Arn.		true		Lophopetalum	Lophopetalum	Lophopetalum Wight ex Arn.
Echinocactus polycephalus subsp. xeranthemoides (J.M.Coult.) N.P.Taylor	SCIENTIFIC	Echinocactus	polycephalus	xeranthemoides	N.P.Taylor	J.M.Coult.	true		Echinocactus polycephalus xeranthemoides	Echinocactus polycephalus subsp. xeranthemoides	Echinocactus polycephalus subsp. xeranthemoides (J.M.Coult.) N.P.Taylor	subsp.
Pultenaea purpurea (Turcz.) Crisp & Orthia	SCIENTIFIC	Pultenaea	purpurea		Crisp & Orthia	Turcz.	true		Pultenaea purpurea	Pultenaea purpurea	Pultenaea purpurea (Turcz.) Crisp & Orthia	sp.
Taraxacum dilutissimum Kirschner & Stepánek	SCIENTIFIC	Taraxacum	dilutissimum		Kirschner & Stepánek		true		Taraxacum dilutissimum	Taraxacum dilutissimum	Taraxacum dilutissimum Kirschner & Stepánek	sp.
Clinopodium revolutum (Ruiz & Pav.) Govaerts	SCIENTIFIC	Clinopodium	revolutum		Govaerts	Ruiz & Pav.	true		Clinopodium revolutum	Clinopodium revolutum	Clinopodium revolutum (Ruiz & Pav.) Govaerts	sp.
Senecio heliopsis Hilliard & B.L.Burtt	SCIENTIFIC	Senecio	heliopsis		Hilliard & B.L.Burtt		true		Senecio heliopsis	Senecio heliopsis	Senecio heliopsis Hilliard & B.L.Burtt	sp.
Aerangis confusa	SCIENTIFIC	Aerangis	confusa				true		Aerangis confusa	Aerangis confusa	Aerangis confusa	sp.
Phyllospadix	SCIENTIFIC	Phyllospadix					true		Phyllospadix	Phyllospadix	Phyllospadix
Zootrophion erlangense Roeth & Rysy	SCIENTIFIC	Zootrophion	erlangense		Roeth & Rysy		true		Zootrophion erlangense	Zootrophion erlangense	Zootrophion erlangense Roeth & Rysy	sp.
Bourreria moaensis Britton	SCIENTIFIC	Bourreria	moaensis		Britton		true		Bourreria moaensis	Bourreria moaensis	Bourreria moaensis Britton	sp.
Eupatorium leonardii	SCIENTIFIC	Eupatorium	leonardii				true		Eupatorium leonardii	Eupatorium leonardii	Eupatorium leonardii	sp.
Weingartia Werderm.	SCIENTIFIC	Weingartia			Werderm.		true		Weingartia	Weingartia	Weingartia Werderm.
Caudex spinosus (Lesquereux, 1872)	SCIENTIFIC	Caudex	spinosus			Lesquereux	true		Caudex spinosus	Caudex spinosus	Caudex spinosus (Lesquereux, 1872)	sp.
Pentanisia veronicoides (Baker) K.Schum.	SCIENTIFIC	Pentanisia	veronicoides		K.Schum.	Baker	true		Pentanisia veronicoides	Pentanisia veronicoides	Pentanisia veronicoides (Baker) K.Schum.	sp.
Anthurium malianum Croat	SCIENTIFIC	Anthurium	malianum		Croat		true		Anthurium malianum	Anthurium malianum	Anthurium malianum Croat	sp.
Trapa incisa Siebold & Zucc.	SCIENTIFIC	Trapa	incisa		Siebold & Zucc.		true		Trapa incisa	Trapa incisa	Trapa incisa Siebold & Zucc.	sp.
Vriesea gelatinosa	SCIENTIFIC	Vriesea	gelatinosa				true		Vriesea gelatinosa	Vriesea gelatinosa	Vriesea gelatinosa	sp.
Dendrobium indivisum var. fuscum P.O'Byrne	SCIENTIFIC	Dendrobium	indivisum	fuscum	P.O'Byrne		true		Dendrobium indivisum fuscum	Dendrobium indivisum var. fuscum	Dendrobium indivisum var. fuscum P.O'Byrne	var.
Vellozia brevifolia var. brevifolia	SCIENTIFIC	Vellozia	brevifolia	brevifolia			true		Vellozia brevifolia brevifolia	Vellozia brevifolia var. brevifolia	Vellozia brevifolia var. brevifolia	var.
Palaquium cryptocariifolium P.Royen	SCIENTIFIC	Palaquium	cryptocariifolium		P.Royen		true		Palaquium cryptocariifolium	Palaquium cryptocariifolium	Palaquium cryptocariifolium P.Royen	sp.
Elleanthus aristatus Garay	SCIENTIFIC	Elleanthus	aristatus		Garay		true		Elleanthus aristatus	Elleanthus aristatus	Elleanthus aristatus Garay	sp.
Lobelia purpurascens	SCIENTIFIC	Lobelia	purpurascens				true		Lobelia purpurascens	Lobelia purpurascens	Lobelia purpurascens	sp.
Brachythecium noesicum Besch.	SCIENTIFIC	Brachythecium	noesicum		Besch.		true		Brachythecium noesicum	Brachythecium noesicum	Brachythecium noesicum Besch.	sp.
Weingartia fidaiana subsp. fidaiana	SCIENTIFIC	Weingartia	fidaiana	fidaiana			true		Weingartia fidaiana fidaiana	Weingartia fidaiana subsp. fidaiana	Weingartia fidaiana subsp. fidaiana	subsp.
Waltillia itambana	SCIENTIFIC	Waltillia	itambana				true		Waltillia itambana	Waltillia itambana	Waltillia itambana	sp.
Scleromitrion koanum	SCIENTIFIC	Scleromitrion	koanum				true		Scleromitrion koanum	Scleromitrion koanum	Scleromitrion koanum	sp.
Diplazium aberrans Maxon & C.V.Morton	SCIENTIFIC	Diplazium	aberrans		Maxon & C.V.Morton		true		Diplazium aberrans	Diplazium aberrans	Diplazium aberrans Maxon & C.V.Morton	sp.
Dryopteris anadroma Mitsuta	SCIENTIFIC	Dryopteris	anadroma		Mitsuta		true		Dryopteris anadroma	Dryopteris anadroma	Dryopteris anadroma Mitsuta	sp.
Euphrasia insignis var. nummularia	SCIENTIFIC	Euphrasia	insignis	nummularia			true		Euphrasia insignis nummularia	Euphrasia insignis var. nummularia	Euphrasia insignis var. nummularia	var.
Guarea guidonia (L.) Sleumer	SCIENTIFIC	Guarea	guidonia		Sleumer	L.	true		Guarea guidonia	Guarea guidonia	Guarea guidonia (L.) Sleumer	sp.
Begonia sudjanae	SCIENTIFIC	Begonia	sudjanae				true		Begonia sudjanae	Begonia sudjanae	Begonia sudjanae	sp.
Elaeocarpus capuronii	SCIENTIFIC	Elaeocarpus	capuronii				true		Elaeocarpus capuronii	Elaeocarpus capuronii	Elaeocarpus capuronii	sp.
Bouvardia perelegans	SCIENTIFIC	Bouvardia	perelegans				true		Bouvardia perelegans	Bouvardia perelegans	Bouvardia perelegans	sp.
Hieracium cottetii subsp. cottetii	SCIENTIFIC	Hieracium	cottetii	cottetii			true		Hieracium cottetii cottetii	Hieracium cottetii subsp. cottetii	Hieracium cottetii subsp. cottetii	subsp.
Senecio harazianus	SCIENTIFIC	Senecio	harazianus				true		Senecio harazianus	Senecio harazianus	Senecio harazianus	sp.
Crotalaria oligosperma Polhill	SCIENTIFIC	Crotalaria	oligosperma		Polhill		true		Crotalaria oligosperma	Crotalaria oligosperma	Crotalaria oligosperma Polhill	sp.
Berberis ilicifolia	SCIENTIFIC	Berberis	ilicifolia				true		Berberis ilicifolia	Berberis ilicifolia	Berberis ilicifolia	sp.
Phlomoides persimilis	SCIENTIFIC	Phlomoides	persimilis				true		Phlomoides persimilis	Phlomoides persimilis	Phlomoides persimilis	sp.
Gnaphalium supinum	SCIENTIFIC	Gnaphalium	supinum				true		Gnaphalium supinum	Gnaphalium supinum	Gnaphalium supinum	sp.
Tropaeolum calvum (J. F. Macbr.) Sparre	SCIENTIFIC	Tropaeolum	calvum		Sparre	J.F.Macbr.	true		Tropaeolum calvum	Tropaeolum calvum	Tropaeolum calvum (J.F.Macbr.) Sparre	sp.
Chaetopoa pilosa Clayton	SCIENTIFIC	Chaetopoa	pilosa		Clayton		true		Chaetopoa pilosa	Chaetopoa pilosa	Chaetopoa pilosa Clayton	sp.
Pinus thunbergii	SCIENTIFIC	Pinus	thunbergii				true		Pinus thunbergii	Pinus thunbergii	Pinus thunbergii	sp.
Aglaia monocaula C. M. Pannell	SCIENTIFIC	Aglaia	monocaula		C.M.Pannell		true		Aglaia monocaula	Aglaia monocaula	Aglaia monocaula C.M.Pannell	sp.
Gutenbergia pembensis S. Moore	SCIENTIFIC	Gutenbergia	pembensis		S.Moore		true		Gutenbergia pembensis	Gutenbergia pembensis	Gutenbergia pembensis S.Moore	sp.
Penstemon tracyi D.D.Keck	SCIENTIFIC	Penstemon	tracyi		D.D.Keck		true		Penstemon tracyi	Penstemon tracyi	Penstemon tracyi D.D.Keck	sp.
Tiganophyton karasense Swanepoel, F. Forest & A. E. van Wyk	SCIENTIFIC	Tiganophyton	karasense		Swanepoel, F.Forest & A.E.van Wyk		true		Tiganophyton karasense	Tiganophyton karasense	Tiganophyton karasense Swanepoel, F.Forest & A.E.van Wyk	sp.
Limonium nydeggeri Erben	SCIENTIFIC	Limonium	nydeggeri		Erben		true		Limonium nydeggeri	Limonium nydeggeri	Limonium nydeggeri Erben	sp.
Lathyrus nivalis	SCIENTIFIC	Lathyrus	nivalis				true		Lathyrus nivalis	Lathyrus nivalis	Lathyrus nivalis	sp.
Tradescantia reverchonii Bush	SCIENTIFIC	Tradescantia	reverchonii		Bush		true		Tradescantia reverchonii	Tradescantia reverchonii	Tradescantia reverchonii Bush	sp.
Micranthes paludosa (J.Anthony) Gornall & H.Ohba	SCIENTIFIC	Micranthes	paludosa		Gornall & H.Ohba	J.Anthony	true		Micranthes paludosa	Micranthes paludosa	Micranthes paludosa (J.Anthony) Gornall & H.Ohba	sp.
Dichrostachys pervilleana var. pervilleana	SCIENTIFIC	Dichrostachys	pervilleana	pervilleana			true		Dichrostachys pervilleana pervilleana	Dichrostachys pervilleana var. pervilleana	Dichrostachys pervilleana var. pervilleana	var.
Crataegus × atrorubens	SCIENTIFIC	Crataegus	atrorubens				true		Crataegus atrorubens	Crataegus ×atrorubens	Crataegus ×atrorubens	sp.
Taraxacum laurentianum Fernald	SCIENTIFIC	Taraxacum	laurentianum		Fernald		true		Taraxacum laurentianum	Taraxacum laurentianum	Taraxacum laurentianum Fernald	sp.
Ceratopetalum virchowii F.Muell.	SCIENTIFIC	Ceratopetalum	virchowii		F.Muell.		true		Ceratopetalum virchowii	Ceratopetalum virchowii	Ceratopetalum virchowii F.Muell.	sp.
Bulbophyllum gongshanense	SCIENTIFIC	Bulbophyllum	gongshanense				true		Bulbophyllum gongshanense	Bulbophyllum gongshanense	Bulbophyllum gongshanense	sp.
Argemone mexicana var. spinosa Barnéoud, 1894	SCIENTIFIC	Argemone	mexicana	spinosa	Barnéoud		true		Argemone mexicana spinosa	Argemone mexicana var. spinosa	Argemone mexicana var. spinosa Barnéoud, 1894	var.
Amaryllis bangoldi Steud., 1840	SCIENTIFIC	Amaryllis	bangoldi		Steud.		true		Amaryllis bangoldi	Amaryllis bangoldi	Amaryllis bangoldi Steud., 1840	sp.
Byrsonima orientensis Bisse	SCIENTIFIC	Byrsonima	orientensis		Bisse		true		Byrsonima orientensis	Byrsonima orientensis	Byrsonima orientensis Bisse	sp.
Stenocoelium popovii V. M. Vinogr. & Fedor.	SCIENTIFIC	Stenocoelium	popovii		V.M.Vinogr. & Fedor.		true		Stenocoelium popovii	Stenocoelium popovii	Stenocoelium popovii V.M.Vinogr. & Fedor.	sp.
Cololejeunea gracilis var. linearifolia (R.M. Schust.) Pócs	SCIENTIFIC	Cololejeunea	gracilis	linearifolia	Pócs	R.M.Schust.	true		Cololejeunea gracilis linearifolia	Cololejeunea gracilis var. linearifolia	Cololejeunea gracilis var. linearifolia (R.M.Schust.) Pócs	var.
Salvia meera Ramamoorthy ex J.G.González & SantanaMich.	SCIENTIFIC	Salvia	meera		Ramamoorthy ex J.G.González & SantanaMich.		true		Salvia meera	Salvia meera	Salvia meera Ramamoorthy ex J.G.González & SantanaMich.	sp.
Chrysocoma strigosa	SCIENTIFIC	Chrysocoma	strigosa				true		Chrysocoma strigosa	Chrysocoma strigosa	Chrysocoma strigosa	sp.
Cattleya marcaliana	SCIENTIFIC	Cattleya	marcaliana				true		Cattleya marcaliana	Cattleya marcaliana	Cattleya marcaliana	sp.
Primula nevadensis N.H.Holmgren	SCIENTIFIC	Primula	nevadensis		N.H.Holmgren		true		Primula nevadensis	Primula nevadensis	Primula nevadensis N.H.Holmgren	sp.
Meryta drakeana	SCIENTIFIC	Meryta	drakeana				true		Meryta drakeana	Meryta drakeana	Meryta drakeana	sp.
Luisia confusa Rchb.f.	SCIENTIFIC	Luisia	confusa		Rchb.f.		true		Luisia confusa	Luisia confusa	Luisia confusa Rchb.f.	sp.
Cordia vignei Hutch. & Dalziel	SCIENTIFIC	Cordia	vignei		Hutch. & Dalziel		true		Cordia vignei	Cordia vignei	Cordia vignei Hutch. & Dalziel	sp.
Rhamnus tzekweiensis Y. L. Chen & P. K. Chou	SCIENTIFIC	Rhamnus	tzekweiensis		Y.L.Chen & P.K.Chou		true		Rhamnus tzekweiensis	Rhamnus tzekweiensis	Rhamnus tzekweiensis Y.L.Chen & P.K.Chou	sp.
Sinocarum schizopetalum (Franch.) H.Wolff ex F.T.Pu	SCIENTIFIC	Sinocarum	schizopetalum		H.Wolff ex F.T.Pu	Franch.	true		Sinocarum schizopetalum	Sinocarum schizopetalum	Sinocarum schizopetalum (Franch.) H.Wolff ex F.T.Pu	sp.
Crassula calcarea N. H. G. Jacobsen	SCIENTIFIC	Crassula	calcarea		N.H.G.Jacobsen		true		Crassula calcarea	Crassula calcarea	Crassula calcarea N.H.G.Jacobsen	sp.
Euphorbia sommieriana C.Brullo & Brullo	SCIENTIFIC	Euphorbia	sommieriana		C.Brullo & Brullo		true		Euphorbia sommieriana	Euphorbia sommieriana	Euphorbia sommieriana C.Brullo & Brullo	sp.
Dimorphocladon borneense	SCIENTIFIC	Dimorphocladon	borneense				true		Dimorphocladon borneense	Dimorphocladon borneense	Dimorphocladon borneense	sp.
Fimbristylis ultragluma Govind.	SCIENTIFIC	Fimbristylis	ultragluma		Govind.		true		Fimbristylis ultragluma	Fimbristylis ultragluma	Fimbristylis ultragluma Govind.	sp.
Parodia alacriportana Backeb. & Voll	SCIENTIFIC	Parodia	alacriportana		Backeb. & Voll		true		Parodia alacriportana	Parodia alacriportana	Parodia alacriportana Backeb. & Voll	sp.
Euphorbia pseudograntii Pax	SCIENTIFIC	Euphorbia	pseudograntii		Pax		true		Euphorbia pseudograntii	Euphorbia pseudograntii	Euphorbia pseudograntii Pax	sp.
Alchemilla sukaczevii V. N. Tikhom.	SCIENTIFIC	Alchemilla	sukaczevii		V.N.Tikhom.		true		Alchemilla sukaczevii	Alchemilla sukaczevii	Alchemilla sukaczevii V.N.Tikhom.	sp.
Hieracium multisigne Johanss. & Sam.	SCIENTIFIC	Hieracium	multisigne		Johanss. & Sam.		true		Hieracium multisigne	Hieracium multisigne	Hieracium multisigne Johanss. & Sam.	sp.
Koeleria preslii	SCIENTIFIC	Koeleria	preslii				true		Koeleria preslii	Koeleria preslii	Koeleria preslii	sp.
Dicliptera clinopodia Nees	SCIENTIFIC	Dicliptera	clinopodia		Nees		true		Dicliptera clinopodia	Dicliptera clinopodia	Dicliptera clinopodia Nees	sp.
Cassytha rufa	SCIENTIFIC	Cassytha	rufa				true		Cassytha rufa	Cassytha rufa	Cassytha rufa	sp.
Tagetes erecta L.	SCIENTIFIC	Tagetes	erecta		L.		true		Tagetes erecta	Tagetes erecta	Tagetes erecta L.	sp.
Chondrilla piptocoma	SCIENTIFIC	Chondrilla	piptocoma				true		Chondrilla piptocoma	Chondrilla piptocoma	Chondrilla piptocoma	sp.
Rhytidocaulon splendidum	SCIENTIFIC	Rhytidocaulon	splendidum				true		Rhytidocaulon splendidum	Rhytidocaulon splendidum	Rhytidocaulon splendidum	sp.
Rubus radicans	SCIENTIFIC	Rubus	radicans				true		Rubus radicans	Rubus radicans	Rubus radicans	sp.
Commelina sphaerorrhizoma Faden & Layton	SCIENTIFIC	Commelina	sphaerorrhizoma		Faden & Layton		true		Commelina sphaerorrhizoma	Commelina sphaerorrhizoma	Commelina sphaerorrhizoma Faden & Layton	sp.
Geranium tablasense R.Knuth	SCIENTIFIC	Geranium	tablasense		R.Knuth		true		Geranium tablasense	Geranium tablasense	Geranium tablasense R.Knuth	sp.
Gardenia maugaloae Lauterb.	SCIENTIFIC	Gardenia	maugaloae		Lauterb.		true		Gardenia maugaloae	Gardenia maugaloae	Gardenia maugaloae Lauterb.	sp.
Berkheya Ehrh.	SCIENTIFIC	Berkheya			Ehrh.		true		Berkheya	Berkheya	Berkheya Ehrh.
Resnova van der Merwe	SCIENTIFIC	Resnova	van der		Merwe		true		Resnova van-der	Resnova van-der	Resnova van-der Merwe	sp.
Passiflora phoenicea Lindl.	SCIENTIFIC	Passiflora	phoenicea		Lindl.		true		Passiflora phoenicea	Passiflora phoenicea	Passiflora phoenicea Lindl.	sp.
Astragalus spruneri	SCIENTIFIC	Astragalus	spruneri				true		Astragalus spruneri	Astragalus spruneri	Astragalus spruneri	sp.
Euphorbia pteroneura A.Berger	SCIENTIFIC	Euphorbia	pteroneura		A.Berger		true		Euphorbia pteroneura	Euphorbia pteroneura	Euphorbia pteroneura A.Berger	sp.
Palicourea betancuriana	SCIENTIFIC	Palicourea	betancuriana				true		Palicourea betancuriana	Palicourea betancuriana	Palicourea betancuriana	sp.
Chloracantha australis G. L. Nesom	SCIENTIFIC	Chloracantha	australis		G.L.Nesom		true		Chloracantha australis	Chloracantha australis	Chloracantha australis G.L.Nesom	sp.
Dischisma ciliatum (P.J.Bergius) Choisy	SCIENTIFIC	Dischisma	ciliatum		Choisy	P.J.Bergius	true		Dischisma ciliatum	Dischisma ciliatum	Dischisma ciliatum (P.J.Bergius) Choisy	sp.
Thamnobryum subserratum	SCIENTIFIC	Thamnobryum	subserratum				true		Thamnobryum subserratum	Thamnobryum subserratum	Thamnobryum subserratum	sp.
Malus hupehensis var. hupehensis	SCIENTIFIC	Malus	hupehensis	hupehensis			true		Malus hupehensis hupehensis	Malus hupehensis var. hupehensis	Malus hupehensis var. hupehensis	var.
Chlamydomonas reinhardi Dang.	SCIENTIFIC	Chlamydomonas	reinhardi		Dang.		true		Chlamydomonas reinhardi	Chlamydomonas reinhardi	Chlamydomonas reinhardi Dang.	sp.
Kniphofia princeae (A.Berger) Marais	SCIENTIFIC	Kniphofia	princeae		Marais	A.Berger	true		Kniphofia princeae	Kniphofia princeae	Kniphofia princeae (A.Berger) Marais	sp.
Kreidion Raf.	SCIENTIFIC	Kreidion			Raf.		true		Kreidion	Kreidion	Kreidion Raf.
Johnstonia A.B.Walkom, 1925	SCIENTIFIC	Johnstonia			A.B.Walkom		true		Johnstonia	Johnstonia	Johnstonia A.B.Walkom, 1925
Tovomita caloneura	SCIENTIFIC	Tovomita	caloneura				true		Tovomita caloneura	Tovomita caloneura	Tovomita caloneura	sp.
Ectropothecium herzogii Y.Jia & S.He	SCIENTIFIC	Ectropothecium	herzogii		Y.Jia & S.He		true		Ectropothecium herzogii	Ectropothecium herzogii	Ectropothecium herzogii Y.Jia & S.He	sp.
Daphne hybrida	SCIENTIFIC	Daphne	hybrida				true		Daphne hybrida	Daphne hybrida	Daphne hybrida	sp.
Stenostephanus asplundii (Wassh.) Wassh.	SCIENTIFIC	Stenostephanus	asplundii		Wassh.	Wassh.	true		Stenostephanus asplundii	Stenostephanus asplundii	Stenostephanus asplundii (Wassh.) Wassh.	sp.
Athyrium ferulaceum (T.Moore ex Hook.) Christ	SCIENTIFIC	Athyrium	ferulaceum		Christ	T.Moore ex Hook.	true		Athyrium ferulaceum	Athyrium ferulaceum	Athyrium ferulaceum (T.Moore ex Hook.) Christ	sp.
Rourea brachyandra F. Muell.	SCIENTIFIC	Rourea	brachyandra		F.Muell.		true		Rourea brachyandra	Rourea brachyandra	Rourea brachyandra F.Muell.	sp.
Strumaria argillicola G.D.Duncan	SCIENTIFIC	Strumaria	argillicola		G.D.Duncan		true		Strumaria argillicola	Strumaria argillicola	Strumaria argillicola G.D.Duncan	sp.
Dalbergia adamii subsp. adamii	SCIENTIFIC	Dalbergia	adamii	adamii			true		Dalbergia adamii adamii	Dalbergia adamii subsp. adamii	Dalbergia adamii subsp. adamii	subsp.
Lytoneuron ornithopus (Mett. ex Hook. & Baker) Yesilyurt	SCIENTIFIC	Lytoneuron	ornithopus		Yesilyurt	Mett. ex Hook. & Baker	true		Lytoneuron ornithopus	Lytoneuron ornithopus	Lytoneuron ornithopus (Mett. ex Hook. & Baker) Yesilyurt	sp.
Cyathea pulcherrima Copel.	SCIENTIFIC	Cyathea	pulcherrima		Copel.		true		Cyathea pulcherrima	Cyathea pulcherrima	Cyathea pulcherrima Copel.	sp.
Impatiens kodachadriensis Bhaskar & Sringesh	SCIENTIFIC	Impatiens	kodachadriensis		Bhaskar & Sringesh		true		Impatiens kodachadriensis	Impatiens kodachadriensis	Impatiens kodachadriensis Bhaskar & Sringesh	sp.
Teucrium zaianum Emb. & Maire	SCIENTIFIC	Teucrium	zaianum		Emb. & Maire		true		Teucrium zaianum	Teucrium zaianum	Teucrium zaianum Emb. & Maire	sp.
Salicornia iranica subsp. rudshurensis	SCIENTIFIC	Salicornia	iranica	rudshurensis			true		Salicornia iranica rudshurensis	Salicornia iranica subsp. rudshurensis	Salicornia iranica subsp. rudshurensis	subsp.
Vernonia sidamensis	SCIENTIFIC	Vernonia	sidamensis				true		Vernonia sidamensis	Vernonia sidamensis	Vernonia sidamensis	sp.
Mentha longifolia var. schimperi	SCIENTIFIC	Mentha	longifolia	schimperi			true		Mentha longifolia schimperi	Mentha longifolia var. schimperi	Mentha longifolia var. schimperi	var.
Crotalaria kurtii Schinz	SCIENTIFIC	Crotalaria	kurtii		Schinz		true		Crotalaria kurtii	Crotalaria kurtii	Crotalaria kurtii Schinz	sp.
Thelymitra malvina	SCIENTIFIC	Thelymitra	malvina				true		Thelymitra malvina	Thelymitra malvina	Thelymitra malvina	sp.
Andropogon insculptus Andersson	SCIENTIFIC	Andropogon	insculptus		Andersson		true		Andropogon insculptus	Andropogon insculptus	Andropogon insculptus Andersson	sp.
Thermopsis alterniflora Regel & Schmalh.	SCIENTIFIC	Thermopsis	alterniflora		Regel & Schmalh.		true		Thermopsis alterniflora	Thermopsis alterniflora	Thermopsis alterniflora Regel & Schmalh.	sp.
Syncolostemon comosus (Wight ex Benth.) D.F.Otieno	SCIENTIFIC	Syncolostemon	comosus		D.F.Otieno	Wight ex Benth.	true		Syncolostemon comosus	Syncolostemon comosus	Syncolostemon comosus (Wight ex Benth.) D.F.Otieno	sp.
Polygala cabrae Chodat	SCIENTIFIC	Polygala	cabrae		Chodat		true		Polygala cabrae	Polygala cabrae	Polygala cabrae Chodat	sp.
Scleria mucronata	SCIENTIFIC	Scleria	mucronata				true		Scleria mucronata	Scleria mucronata	Scleria mucronata	sp.
Nasa santa-martae (Weigend) Weigend	SCIENTIFIC	Nasa	santa-martae		Weigend	Weigend	true		Nasa santa-martae	Nasa santa-martae	Nasa santa-martae (Weigend) Weigend	sp.
Plagiochila morobensis Inoue & Piippo	SCIENTIFIC	Plagiochila	morobensis		Inoue & Piippo		true		Plagiochila morobensis	Plagiochila morobensis	Plagiochila morobensis Inoue & Piippo	sp.
Paspalum oligostachyum	SCIENTIFIC	Paspalum	oligostachyum				true		Paspalum oligostachyum	Paspalum oligostachyum	Paspalum oligostachyum	sp.
Acianthera pavimentata (Rchb.f.) Pridgeon & M.W.Chase	SCIENTIFIC	Acianthera	pavimentata		Pridgeon & M.W.Chase	Rchb.f.	true		Acianthera pavimentata	Acianthera pavimentata	Acianthera pavimentata (Rchb.f.) Pridgeon & M.W.Chase	sp.
Bougainvillea spectabilis Willd.	SCIENTIFIC	Bougainvillea	spectabilis		Willd.		true		Bougainvillea spectabilis	Bougainvillea spectabilis	Bougainvillea spectabilis Willd.	sp.
Blakea bracteata Gleason	SCIENTIFIC	Blakea	bracteata		Gleason		true		Blakea bracteata	Blakea bracteata	Blakea bracteata Gleason	sp.
Themistoclesia smithiana (Standl.) Sleumer	SCIENTIFIC	Themistoclesia	smithiana		Sleumer	Standl.	true		Themistoclesia smithiana	Themistoclesia smithiana	Themistoclesia smithiana (Standl.) Sleumer	sp.
Cirsium vulgare	SCIENTIFIC	Cirsium	vulgare				true		Cirsium vulgare	Cirsium vulgare	Cirsium vulgare	sp.
Ursinia glandulosa	SCIENTIFIC	Ursinia	glandulosa				true		Ursinia glandulosa	Ursinia glandulosa	Ursinia glandulosa	sp.
Imperatoria lowei Coss.	SCIENTIFIC	Imperatoria	lowei		Coss.		true		Imperatoria lowei	Imperatoria lowei	Imperatoria lowei Coss.	sp.
Porella pinnata L.	SCIENTIFIC	Porella	pinnata		L.		true		Porella pinnata	Porella pinnata	Porella pinnata L.	sp.
Hieracium racemosum subsp. pyramidoides	SCIENTIFIC	Hieracium	racemosum	pyramidoides			true		Hieracium racemosum pyramidoides	Hieracium racemosum subsp. pyramidoides	Hieracium racemosum subsp. pyramidoides	subsp.
Sabatia campestris	SCIENTIFIC	Sabatia	campestris				true		Sabatia campestris	Sabatia campestris	Sabatia campestris	sp.
Stuckenia pamirica (Baagøe) Z.Kaplan	SCIENTIFIC	Stuckenia	pamirica		Z.Kaplan	Baagøe	true		Stuckenia pamirica	Stuckenia pamirica	Stuckenia pamirica (Baagøe) Z.Kaplan	sp.
Anthurium albispadix (Croat & J.Rodr.) Croat & O.Ortiz	SCIENTIFIC	Anthurium	albispadix		Croat & O.Ortiz	Croat & J.Rodr.	true		Anthurium albispadix	Anthurium albispadix	Anthurium albispadix (Croat & J.Rodr.) Croat & O.Ortiz	sp.
Saurauia scabra (Kunth) D.Dietr.	SCIENTIFIC	Saurauia	scabra		D.Dietr.	Kunth	true		Saurauia scabra	Saurauia scabra	Saurauia scabra (Kunth) D.Dietr.	sp.
Phytolacca latbenia	SCIENTIFIC	Phytolacca	latbenia				true		Phytolacca latbenia	Phytolacca latbenia	Phytolacca latbenia	sp.
Impatiens gorepaniensis	SCIENTIFIC	Impatiens	gorepaniensis				true		Impatiens gorepaniensis	Impatiens gorepaniensis	Impatiens gorepaniensis	sp.
Melica penicillaris	SCIENTIFIC	Melica	penicillaris				true		Melica penicillaris	Melica penicillaris	Melica penicillaris	sp.
Cinnamomum burmanni	SCIENTIFIC	Cinnamomum	burmanni				true		Cinnamomum burmanni	Cinnamomum burmanni	Cinnamomum burmanni	sp.
Portulaca conzattii P.Wilson	SCIENTIFIC	Portulaca	conzattii		P.Wilson		true		Portulaca conzattii	Portulaca conzattii	Portulaca conzattii P.Wilson	sp.
Quinqueremulus linearis Paul G. Wilson	SCIENTIFIC	Quinqueremulus	linearis		Paul G.Wilson		true		Quinqueremulus linearis	Quinqueremulus linearis	Quinqueremulus linearis Paul G.Wilson	sp.
Vaccinium singularis N.R.Salinas & Betancur	SCIENTIFIC	Vaccinium	singularis		N.R.Salinas & Betancur		true		Vaccinium singularis	Vaccinium singularis	Vaccinium singularis N.R.Salinas & Betancur	sp.
Uromyrtus emarginata	SCIENTIFIC	Uromyrtus	emarginata				true		Uromyrtus emarginata	Uromyrtus emarginata	Uromyrtus emarginata	sp.
Campylopus standleyi E.B. Bartram	SCIENTIFIC	Campylopus	standleyi		E.B.Bartram		true		Campylopus standleyi	Campylopus standleyi	Campylopus standleyi E.B.Bartram	sp.
Podophyllum cymosum	SCIENTIFIC	Podophyllum	cymosum				true		Podophyllum cymosum	Podophyllum cymosum	Podophyllum cymosum	sp.
Vietsenia laxiflora C. Hansen	SCIENTIFIC	Vietsenia	laxiflora		C.Hansen		true		Vietsenia laxiflora	Vietsenia laxiflora	Vietsenia laxiflora C.Hansen	sp.
Cantleya corniculata	SCIENTIFIC	Cantleya	corniculata				true		Cantleya corniculata	Cantleya corniculata	Cantleya corniculata	sp.
Viola × incisa Turcz.	SCIENTIFIC	Viola	incisa		Turcz.		true		Viola incisa	Viola ×incisa	Viola ×incisa Turcz.	sp.
Vernonia timorensis	SCIENTIFIC	Vernonia	timorensis				true		Vernonia timorensis	Vernonia timorensis	Vernonia timorensis	sp.
Rhexia graveolens	SCIENTIFIC	Rhexia	graveolens				true		Rhexia graveolens	Rhexia graveolens	Rhexia graveolens	sp.
Bornetia binderiana (Sonder) Zanardini, 1866	SCIENTIFIC	Bornetia	binderiana		Zanardini	Sonder	true		Bornetia binderiana	Bornetia binderiana	Bornetia binderiana (Sonder) Zanardini, 1866	sp.
Guatteria campestris	SCIENTIFIC	Guatteria	campestris				true		Guatteria campestris	Guatteria campestris	Guatteria campestris	sp.
Carex siamensis (Ohwi) S.R.Zhang	SCIENTIFIC	Carex	siamensis		S.R.Zhang	Ohwi	true		Carex siamensis	Carex siamensis	Carex siamensis (Ohwi) S.R.Zhang	sp.
Ruschia joubertiniana Klak	SCIENTIFIC	Ruschia	joubertiniana		Klak		true		Ruschia joubertiniana	Ruschia joubertiniana	Ruschia joubertiniana Klak	sp.
Salvia bahorucona Urb. & Ekman	SCIENTIFIC	Salvia	bahorucona		Urb. & Ekman		true		Salvia bahorucona	Salvia bahorucona	Salvia bahorucona Urb. & Ekman	sp.
Pouteria exstaminodia Pires & T.D.Penn.	SCIENTIFIC	Pouteria	exstaminodia		Pires & T.D.Penn.		true		Pouteria exstaminodia	Pouteria exstaminodia	Pouteria exstaminodia Pires & T.D.Penn.	sp.
Beta vulgaris L.	SCIENTIFIC	Beta	vulgaris		L.		true		Beta vulgaris	Beta vulgaris	Beta vulgaris L.	sp.
Miconia pisinniflora Wurdack	SCIENTIFIC	Miconia	pisinniflora		Wurdack		true		Miconia pisinniflora	Miconia pisinniflora	Miconia pisinniflora Wurdack	sp.
Strophanthus ledienii	SCIENTIFIC	Strophanthus	ledienii				true		Strophanthus ledienii	Strophanthus ledienii	Strophanthus ledienii	sp.
Anthurium viridifusiforme	SCIENTIFIC	Anthurium	viridifusiforme				true		Anthurium viridifusiforme	Anthurium viridifusiforme	Anthurium viridifusiforme	sp.
Bulbophyllum bidenticulatum subsp. bidenticulatum	SCIENTIFIC	Bulbophyllum	bidenticulatum	bidenticulatum			true		Bulbophyllum bidenticulatum bidenticulatum	Bulbophyllum bidenticulatum subsp. bidenticulatum	Bulbophyllum bidenticulatum subsp. bidenticulatum	subsp.
Rinorea endotricha	SCIENTIFIC	Rinorea	endotricha				true		Rinorea endotricha	Rinorea endotricha	Rinorea endotricha	sp.
Pimelodendron Hassk.	SCIENTIFIC	Pimelodendron			Hassk.		true		Pimelodendron	Pimelodendron	Pimelodendron Hassk.
Costus montanus Maas	SCIENTIFIC	Costus	montanus		Maas		true		Costus montanus	Costus montanus	Costus montanus Maas	sp.
Searsia pyroides (Burch.) Moffett	SCIENTIFIC	Searsia	pyroides		Moffett	Burch.	true		Searsia pyroides	Searsia pyroides	Searsia pyroides (Burch.) Moffett	sp.
Pteris bakeri C.Chr.	SCIENTIFIC	Pteris	bakeri		C.Chr.		true		Pteris bakeri	Pteris bakeri	Pteris bakeri C.Chr.	sp.
Justicia masuta Steud., 1840	SCIENTIFIC	Justicia	masuta		Steud.		true		Justicia masuta	Justicia masuta	Justicia masuta Steud., 1840	sp.
Vincetoxicum hoyoense	SCIENTIFIC	Vincetoxicum	hoyoense				true		Vincetoxicum hoyoense	Vincetoxicum hoyoense	Vincetoxicum hoyoense	sp.
Ocotea purpurea (Mez) van der Werff	SCIENTIFIC	Ocotea	purpurea		van der Werff	Mez	true		Ocotea purpurea	Ocotea purpurea	Ocotea purpurea (Mez) van der Werff	sp.
Typha	SCIENTIFIC	Typha					true		Typha	Typha	Typha
Montia calcicola Standl. & Steyerm.	SCIENTIFIC	Montia	calcicola		Standl. & Steyerm.		true		Montia calcicola	Montia calcicola	Montia calcicola Standl. & Steyerm.	sp.
Trymatococcus	SCIENTIFIC	Trymatococcus					true		Trymatococcus	Trymatococcus	Trymatococcus
Capurodendron antongiliense	SCIENTIFIC	Capurodendron	antongiliense				true		Capurodendron antongiliense	Capurodendron antongiliense	Capurodendron antongiliense	sp.
Condylocarpon intermedium Müll.Arg.	SCIENTIFIC	Condylocarpon	intermedium		Müll.Arg.		true		Condylocarpon intermedium	Condylocarpon intermedium	Condylocarpon intermedium Müll.Arg.	sp.
Packera crocata	SCIENTIFIC	Packera	crocata				true		Packera crocata	Packera crocata	Packera crocata	sp.
Corydalis arctica subsp. arctica	SCIENTIFIC	Corydalis	arctica	arctica			true		Corydalis arctica arctica	Corydalis arctica subsp. arctica	Corydalis arctica subsp. arctica	subsp.
Pedicularis macrochila Vved.	SCIENTIFIC	Pedicularis	macrochila		Vved.		true		Pedicularis macrochila	Pedicularis macrochila	Pedicularis macrochila Vved.	sp.
Musa velutina H.Wendl. & Drude	SCIENTIFIC	Musa	velutina		H.Wendl. & Drude		true		Musa velutina	Musa velutina	Musa velutina H.Wendl. & Drude	sp.
Astragalus birangiae Maassoumi	SCIENTIFIC	Astragalus	birangiae		Maassoumi		true		Astragalus birangiae	Astragalus birangiae	Astragalus birangiae Maassoumi	sp.
Gnidia gilbertae Drake	SCIENTIFIC	Gnidia	gilbertae		Drake		true		Gnidia gilbertae	Gnidia gilbertae	Gnidia gilbertae Drake	sp.
Pentameris thouarsii Kunth	SCIENTIFIC	Pentameris	thouarsii		Kunth		true		Pentameris thouarsii	Pentameris thouarsii	Pentameris thouarsii Kunth	sp.
Protea argyrea subsp. argyrea	SCIENTIFIC	Protea	argyrea	argyrea			true		Protea argyrea argyrea	Protea argyrea subsp. argyrea	Protea argyrea subsp. argyrea	subsp.
Buxbaumia Hedw.	SCIENTIFIC	Buxbaumia			Hedw.		true		Buxbaumia	Buxbaumia	Buxbaumia Hedw.
Cuscuta difficilis Stefanovic & Costea	SCIENTIFIC	Cuscuta	difficilis		Stefanovic & Costea		true		Cuscuta difficilis	Cuscuta difficilis	Cuscuta difficilis Stefanovic & Costea	sp.
Palicourea calophylla DC.	SCIENTIFIC	Palicourea	calophylla		DC.		true		Palicourea calophylla	Palicourea calophylla	Palicourea calophylla DC.	sp.
Arundinella ravii Shaju & N.Mohanan	SCIENTIFIC	Arundinella	ravii		Shaju & N.Mohanan		true		Arundinella ravii	Arundinella ravii	Arundinella ravii Shaju & N.Mohanan	sp.
Physalis porrecta Waterf.	SCIENTIFIC	Physalis	porrecta		Waterf.		true		Physalis porrecta	Physalis porrecta	Physalis porrecta Waterf.	sp.
Dumasia cordifolia	SCIENTIFIC	Dumasia	cordifolia				true		Dumasia cordifolia	Dumasia cordifolia	Dumasia cordifolia	sp.
Remirea	SCIENTIFIC	Remirea					true		Remirea	Remirea	Remirea
Bisboeckelera vinacea Standl.	SCIENTIFIC	Bisboeckelera	vinacea		Standl.		true		Bisboeckelera vinacea	Bisboeckelera vinacea	Bisboeckelera vinacea Standl.	sp.
Impatiens paucidentata De Wild.	SCIENTIFIC	Impatiens	paucidentata		De Wild.		true		Impatiens paucidentata	Impatiens paucidentata	Impatiens paucidentata De Wild.	sp.
Mcneillia graminifolia subsp. hungarica (Jáv.) F. Conti & Bartolucci	SCIENTIFIC	Mcneillia	graminifolia	hungarica	F.Conti & Bartolucci	Jáv.	true		Mcneillia graminifolia hungarica	Mcneillia graminifolia subsp. hungarica	Mcneillia graminifolia subsp. hungarica (Jáv.) F.Conti & Bartolucci	subsp.
Penstemon pseudoparvus Crosswh.	SCIENTIFIC	Penstemon	pseudoparvus		Crosswh.		true		Penstemon pseudoparvus	Penstemon pseudoparvus	Penstemon pseudoparvus Crosswh.	sp.
Kegeliella Mansf.	SCIENTIFIC	Kegeliella			Mansf.		true		Kegeliella	Kegeliella	Kegeliella Mansf.
Tolpis webbii Sch. Bip.	SCIENTIFIC	Tolpis	webbii		Sch.Bip.		true		Tolpis webbii	Tolpis webbii	Tolpis webbii Sch.Bip.	sp.
Aesculus glabra var. glabra	SCIENTIFIC	Aesculus	glabra	glabra			true		Aesculus glabra glabra	Aesculus glabra var. glabra	Aesculus glabra var. glabra	var.
Astragalus montis-aquillae Grossh.	SCIENTIFIC	Astragalus	montis-aquillae		Grossh.		true		Astragalus montis-aquillae	Astragalus montis-aquillae	Astragalus montis-aquillae Grossh.	sp.
Carex ungurensis	SCIENTIFIC	Carex	ungurensis				true		Carex ungurensis	Carex ungurensis	Carex ungurensis	sp.
Rhamnus tortuosa var. awarica (Sachokia) Galushko	SCIENTIFIC	Rhamnus	tortuosa	awarica	Galushko	Sachokia	true		Rhamnus tortuosa awarica	Rhamnus tortuosa var. awarica	Rhamnus tortuosa var. awarica (Sachokia) Galushko	var.
Phyllanthus reinwardtii Müll.Arg.	SCIENTIFIC	Phyllanthus	reinwardtii		Müll.Arg.		true		Phyllanthus reinwardtii	Phyllanthus reinwardtii	Phyllanthus reinwardtii Müll.Arg.	sp.
Aspidistra carinata	SCIENTIFIC	Aspidistra	carinata				true		Aspidistra carinata	Aspidistra carinata	Aspidistra carinata	sp.
Arum orientale M.Bieb.	SCIENTIFIC	Arum	orientale		M.Bieb.		true		Arum orientale	Arum orientale	Arum orientale M.Bieb.	sp.
Tapirira obtusa	SCIENTIFIC	Tapirira	obtusa				true		Tapirira obtusa	Tapirira obtusa	Tapirira obtusa	sp.
Astragalus falciformis	SCIENTIFIC	Astragalus	falciformis				true		Astragalus falciformis	Astragalus falciformis	Astragalus falciformis	sp.
Boesenbergia albosanguinea (Ridl.) Loes.	SCIENTIFIC	Boesenbergia	albosanguinea		Loes.	Ridl.	true		Boesenbergia albosanguinea	Boesenbergia albosanguinea	Boesenbergia albosanguinea (Ridl.) Loes.	sp.
Clinopodium grandiflorum subsp. baborense	SCIENTIFIC	Clinopodium	grandiflorum	baborense			true		Clinopodium grandiflorum baborense	Clinopodium grandiflorum subsp. baborense	Clinopodium grandiflorum subsp. baborense	subsp.
Crepis purpurea	SCIENTIFIC	Crepis	purpurea				true		Crepis purpurea	Crepis purpurea	Crepis purpurea	sp.
Quercus magnosquamata Djav.-Khoie	SCIENTIFIC	Quercus	magnosquamata		Djav.-Khoie		true		Quercus magnosquamata	Quercus magnosquamata	Quercus magnosquamata Djav.-Khoie	sp.
Angelica heterocarpa	SCIENTIFIC	Angelica	heterocarpa				true		Angelica heterocarpa	Angelica heterocarpa	Angelica heterocarpa	sp.
Ornithogalum sphaerolobum	SCIENTIFIC	Ornithogalum	sphaerolobum				true		Ornithogalum sphaerolobum	Ornithogalum sphaerolobum	Ornithogalum sphaerolobum	sp.
Eriocaulon compressum var. harperi	SCIENTIFIC	Eriocaulon	compressum	harperi			true		Eriocaulon compressum harperi	Eriocaulon compressum var. harperi	Eriocaulon compressum var. harperi	var.
Machaonia erythrocarpa subsp. hondurensis	SCIENTIFIC	Machaonia	erythrocarpa	hondurensis			true		Machaonia erythrocarpa hondurensis	Machaonia erythrocarpa subsp. hondurensis	Machaonia erythrocarpa subsp. hondurensis	subsp.
Astragalus chlorostachys	SCIENTIFIC	Astragalus	chlorostachys				true		Astragalus chlorostachys	Astragalus chlorostachys	Astragalus chlorostachys	sp.
Antidesma petiolatum Airy Shaw	SCIENTIFIC	Antidesma	petiolatum		Airy Shaw		true		Antidesma petiolatum	Antidesma petiolatum	Antidesma petiolatum Airy Shaw	sp.
Kashmiria himalaica	SCIENTIFIC	Kashmiria	himalaica				true		Kashmiria himalaica	Kashmiria himalaica	Kashmiria himalaica	sp.
Utricularia dichotoma subsp. oxleyensis	SCIENTIFIC	Utricularia	dichotoma	oxleyensis			true		Utricularia dichotoma oxleyensis	Utricularia dichotoma subsp. oxleyensis	Utricularia dichotoma subsp. oxleyensis	subsp.
Stelis tetramera Luer	SCIENTIFIC	Stelis	tetramera		Luer		true		Stelis tetramera	Stelis tetramera	Stelis tetramera Luer	sp.
Notholaena weatherbiana R. M. Tryon	SCIENTIFIC	Notholaena	weatherbiana		R.M.Tryon		true		Notholaena weatherbiana	Notholaena weatherbiana	Notholaena weatherbiana R.M.Tryon	sp.
Eragrostis stolonifera A.Camus	SCIENTIFIC	Eragrostis	stolonifera		A.Camus		true		Eragrostis stolonifera	Eragrostis stolonifera	Eragrostis stolonifera A.Camus	sp.
Pelargonium somalense Franch.	SCIENTIFIC	Pelargonium	somalense		Franch.		true		Pelargonium somalense	Pelargonium somalense	Pelargonium somalense Franch.	sp.
Anthemis pseudocotula subsp. rotata	SCIENTIFIC	Anthemis	pseudocotula	rotata			true		Anthemis pseudocotula rotata	Anthemis pseudocotula subsp. rotata	Anthemis pseudocotula subsp. rotata	subsp.
Kennedia coccinea var. molly (Benth.) Domin, 1922	SCIENTIFIC	Kennedia	coccinea	molly	Domin	Benth.	true		Kennedia coccinea molly	Kennedia coccinea var. molly	Kennedia coccinea var. molly (Benth.) Domin, 1922	var.
Meistera propinqua (Ridl.) kornick. & M.F.Newman	DOUBTFUL	Meistera	propinqua				true		Meistera propinqua	Meistera propinqua	Meistera propinqua	sp.
Artemisia macilenta (Maxim.) Krasch.	SCIENTIFIC	Artemisia	macilenta		Krasch.	Maxim.	true		Artemisia macilenta	Artemisia macilenta	Artemisia macilenta (Maxim.) Krasch.	sp.
Chamaecostus subsessilis (Nees & Mart.) C.D.Specht & D.W.Stev.	SCIENTIFIC	Chamaecostus	subsessilis		C.D.Specht & D.W.Stev.	Nees & Mart.	true		Chamaecostus subsessilis	Chamaecostus subsessilis	Chamaecostus subsessilis (Nees & Mart.) C.D.Specht & D.W.Stev.	sp.
Merremia ellenbeckii Pilg.	SCIENTIFIC	Merremia	ellenbeckii		Pilg.		true		Merremia ellenbeckii	Merremia ellenbeckii	Merremia ellenbeckii Pilg.	sp.
Glomera pungens (Schltr.) J.J.Sm.	SCIENTIFIC	Glomera	pungens		J.J.Sm.	Schltr.	true		Glomera pungens	Glomera pungens	Glomera pungens (Schltr.) J.J.Sm.	sp.
Hieracium anaclastopodum Omang	SCIENTIFIC	Hieracium	anaclastopodum		Omang		true		Hieracium anaclastopodum	Hieracium anaclastopodum	Hieracium anaclastopodum Omang	sp.
Astragalus mojavensis S.Watson	SCIENTIFIC	Astragalus	mojavensis		S.Watson		true		Astragalus mojavensis	Astragalus mojavensis	Astragalus mojavensis S.Watson	sp.
Dipcadi ciliare (Eckl. & Zeyh. ex Harv.) Baker	SCIENTIFIC	Dipcadi	ciliare		Baker	Eckl. & Zeyh. ex Harv.	true		Dipcadi ciliare	Dipcadi ciliare	Dipcadi ciliare (Eckl. & Zeyh. ex Harv.) Baker	sp.
Shorea geniculata Symington ex P.S.Ashton	SCIENTIFIC	Shorea	geniculata		Symington ex P.S.Ashton		true		Shorea geniculata	Shorea geniculata	Shorea geniculata Symington ex P.S.Ashton	sp.
Etlingera nasuta var. reticulata R.M.Sm.	SCIENTIFIC	Etlingera	nasuta	reticulata	R.M.Sm.		true		Etlingera nasuta reticulata	Etlingera nasuta var. reticulata	Etlingera nasuta var. reticulata R.M.Sm.	var.
Heteropterys aequatorialis	SCIENTIFIC	Heteropterys	aequatorialis				true		Heteropterys aequatorialis	Heteropterys aequatorialis	Heteropterys aequatorialis	sp.
Camphorosma songorica	SCIENTIFIC	Camphorosma	songorica				true		Camphorosma songorica	Camphorosma songorica	Camphorosma songorica	sp.
Monostroma crispatum Kjellman, 1883	SCIENTIFIC	Monostroma	crispatum		Kjellman		true		Monostroma crispatum	Monostroma crispatum	Monostroma crispatum Kjellman, 1883	sp.
Myosotis olympica subsp. demawendica (Bornm. ex Vestergr.) Riedl	SCIENTIFIC	Myosotis	olympica	demawendica	Riedl	Bornm. ex Vestergr.	true		Myosotis olympica demawendica	Myosotis olympica subsp. demawendica	Myosotis olympica subsp. demawendica (Bornm. ex Vestergr.) Riedl	subsp.
Graffenrieda scandens (Gleason) Wurdack	SCIENTIFIC	Graffenrieda	scandens		Wurdack	Gleason	true		Graffenrieda scandens	Graffenrieda scandens	Graffenrieda scandens (Gleason) Wurdack	sp.
Xyris atrospicata	SCIENTIFIC	Xyris	atrospicata				true		Xyris atrospicata	Xyris atrospicata	Xyris atrospicata	sp.
Euonymus theifolius Wall. ex M.A.Lawson	SCIENTIFIC	Euonymus	theifolius		Wall. ex M.A.Lawson		true		Euonymus theifolius	Euonymus theifolius	Euonymus theifolius Wall. ex M.A.Lawson	sp.
Gypsophila sambukii Schischk.	SCIENTIFIC	Gypsophila	sambukii		Schischk.		true		Gypsophila sambukii	Gypsophila sambukii	Gypsophila sambukii Schischk.	sp.
Atriplex velutinella F.Muell.	SCIENTIFIC	Atriplex	velutinella		F.Muell.		true		Atriplex velutinella	Atriplex velutinella	Atriplex velutinella F.Muell.	sp.
Taraxacum aperavtum Soest	SCIENTIFIC	Taraxacum	aperavtum		Soest		true		Taraxacum aperavtum	Taraxacum aperavtum	Taraxacum aperavtum Soest	sp.
Astragalus rubellus	SCIENTIFIC	Astragalus	rubellus				true		Astragalus rubellus	Astragalus rubellus	Astragalus rubellus	sp.
Ixora	SCIENTIFIC	Ixora					true		Ixora	Ixora	Ixora
Eucalyptus victrix L.A.S.Johnson & K.D.Hill	SCIENTIFIC	Eucalyptus	victrix		L.A.S.Johnson & K.D.Hill		true		Eucalyptus victrix	Eucalyptus victrix	Eucalyptus victrix L.A.S.Johnson & K.D.Hill	sp.
Riccardia nana (Hook.f. & Taylor) Trevis.	SCIENTIFIC	Riccardia	nana		Trevis.	Hook.f. & Taylor	true		Riccardia nana	Riccardia nana	Riccardia nana (Hook.f. & Taylor) Trevis.	sp.
Kalanchoe rebmannii Desc.	SCIENTIFIC	Kalanchoe	rebmannii		Desc.		true		Kalanchoe rebmannii	Kalanchoe rebmannii	Kalanchoe rebmannii Desc.	sp.
Psychotria chalconeura subsp. chalconeura	SCIENTIFIC	Psychotria	chalconeura	chalconeura			true		Psychotria chalconeura chalconeura	Psychotria chalconeura subsp. chalconeura	Psychotria chalconeura subsp. chalconeura	subsp.
Jumelleanthus perrieri Hochr.	SCIENTIFIC	Jumelleanthus	perrieri		Hochr.		true		Jumelleanthus perrieri	Jumelleanthus perrieri	Jumelleanthus perrieri Hochr.	sp.
Mikania fosbergii H.Rob. & W.C.Holmes	SCIENTIFIC	Mikania	fosbergii		H.Rob. & W.C.Holmes		true		Mikania fosbergii	Mikania fosbergii	Mikania fosbergii H.Rob. & W.C.Holmes	sp.
Psychotria dressleri	SCIENTIFIC	Psychotria	dressleri				true		Psychotria dressleri	Psychotria dressleri	Psychotria dressleri	sp.
Ferocactus chrysacanthus subsp. grandiflorus	SCIENTIFIC	Ferocactus	chrysacanthus	grandiflorus			true		Ferocactus chrysacanthus grandiflorus	Ferocactus chrysacanthus subsp. grandiflorus	Ferocactus chrysacanthus subsp. grandiflorus	subsp.
Leptospermum whitei Cheel	SCIENTIFIC	Leptospermum	whitei		Cheel		true		Leptospermum whitei	Leptospermum whitei	Leptospermum whitei Cheel	sp.
Sphaeropteris medullaris	SCIENTIFIC	Sphaeropteris	medullaris				true		Sphaeropteris medullaris	Sphaeropteris medullaris	Sphaeropteris medullaris	sp.
Austrocactus praecox E.Sarnes & N.Sarnes	SCIENTIFIC	Austrocactus	praecox		E.Sarnes & N.Sarnes		true		Austrocactus praecox	Austrocactus praecox	Austrocactus praecox E.Sarnes & N.Sarnes	sp.
Pouteria rigidopsis Monach. ex T.D.Penn.	SCIENTIFIC	Pouteria	rigidopsis		Monach. ex T.D.Penn.		true		Pouteria rigidopsis	Pouteria rigidopsis	Pouteria rigidopsis Monach. ex T.D.Penn.	sp.
Rhodosciadium longipes (Rose) Mathias & Constance	SCIENTIFIC	Rhodosciadium	longipes		Mathias & Constance	Rose	true		Rhodosciadium longipes	Rhodosciadium longipes	Rhodosciadium longipes (Rose) Mathias & Constance	sp.
Anisopus efulensis	SCIENTIFIC	Anisopus	efulensis				true		Anisopus efulensis	Anisopus efulensis	Anisopus efulensis	sp.
Microcladia pinnata J.Agardh	SCIENTIFIC	Microcladia	pinnata		J.Agardh		true		Microcladia pinnata	Microcladia pinnata	Microcladia pinnata J.Agardh	sp.
Micranthes ×ursina (Sipliv.)	SCIENTIFIC	Micranthes	ursina			Sipliv.	true		Micranthes ursina	Micranthes ×ursina	Micranthes ×ursina (Sipliv.)	sp.
Curcuma flammea Škorničk.	SCIENTIFIC	Curcuma	flammea		Škorničk.		true		Curcuma flammea	Curcuma flammea	Curcuma flammea Škorničk.	sp.
Euphorbia hedigeriana (Malaisse) Bruyns	SCIENTIFIC	Euphorbia	hedigeriana		Bruyns	Malaisse	true		Euphorbia hedigeriana	Euphorbia hedigeriana	Euphorbia hedigeriana (Malaisse) Bruyns	sp.
Primulina purpureokylin F. Wen, Yi Huang & W. C. Chou	SCIENTIFIC	Primulina	purpureokylin		F.Wen, Yi Huang & W.C.Chou		true		Primulina purpureokylin	Primulina purpureokylin	Primulina purpureokylin F.Wen, Yi Huang & W.C.Chou	sp.
Stachytarpheta speciosa Pohl ex Schauer	SCIENTIFIC	Stachytarpheta	speciosa		Pohl ex Schauer		true		Stachytarpheta speciosa	Stachytarpheta speciosa	Stachytarpheta speciosa Pohl ex Schauer	sp.
Elatostematoides falcatum C. B. Rob.	SCIENTIFIC	Elatostematoides	falcatum		C.B.Rob.		true		Elatostematoides falcatum	Elatostematoides falcatum	Elatostematoides falcatum C.B.Rob.	sp.
Ligusticum yanyuanense F.T.Pu	SCIENTIFIC	Ligusticum	yanyuanense		F.T.Pu		true		Ligusticum yanyuanense	Ligusticum yanyuanense	Ligusticum yanyuanense F.T.Pu	sp.
Alpinia microlophon Ridl.	SCIENTIFIC	Alpinia	microlophon		Ridl.		true		Alpinia microlophon	Alpinia microlophon	Alpinia microlophon Ridl.	sp.
Cyathea cumingii	SCIENTIFIC	Cyathea	cumingii				true		Cyathea cumingii	Cyathea cumingii	Cyathea cumingii	sp.
Galium matthewsii A.Gray	SCIENTIFIC	Galium	matthewsii		A.Gray		true		Galium matthewsii	Galium matthewsii	Galium matthewsii A.Gray	sp.
Phaeocolax kajimurai Hollenb., 1967	SCIENTIFIC	Phaeocolax	kajimurai		Hollenb.		true		Phaeocolax kajimurai	Phaeocolax kajimurai	Phaeocolax kajimurai Hollenb., 1967	sp.
Epilobium × wisconsinense	SCIENTIFIC	Epilobium	wisconsinense				true		Epilobium wisconsinense	Epilobium ×wisconsinense	Epilobium ×wisconsinense	sp.
Parahellenia	SCIENTIFIC	Parahellenia					true		Parahellenia	Parahellenia	Parahellenia
Rhopalephora scaberrima (Blume) Faden	SCIENTIFIC	Rhopalephora	scaberrima		Faden	Blume	true		Rhopalephora scaberrima	Rhopalephora scaberrima	Rhopalephora scaberrima (Blume) Faden	sp.
Rhododendron meddianum var. meddianum	SCIENTIFIC	Rhododendron	meddianum	meddianum			true		Rhododendron meddianum meddianum	Rhododendron meddianum var. meddianum	Rhododendron meddianum var. meddianum	var.
Protium carana (Humb.) Marchand	SCIENTIFIC	Protium	carana		Marchand	Humb.	true		Protium carana	Protium carana	Protium carana (Humb.) Marchand	sp.
Ficus stolonifera King	SCIENTIFIC	Ficus	stolonifera		King		true		Ficus stolonifera	Ficus stolonifera	Ficus stolonifera King	sp.
Lastreopsis silvestris D.A.Sm. ex Tindale	SCIENTIFIC	Lastreopsis	silvestris		D.A.Sm. ex Tindale		true		Lastreopsis silvestris	Lastreopsis silvestris	Lastreopsis silvestris D.A.Sm. ex Tindale	sp.
Cirsium austrohidakaense Kadota	SCIENTIFIC	Cirsium	austrohidakaense		Kadota		true		Cirsium austrohidakaense	Cirsium austrohidakaense	Cirsium austrohidakaense Kadota	sp.
Jamesbrittenia grandiflora	SCIENTIFIC	Jamesbrittenia	grandiflora				true		Jamesbrittenia grandiflora	Jamesbrittenia grandiflora	Jamesbrittenia grandiflora	sp.
Epidendrum antonense Hágsater	SCIENTIFIC	Epidendrum	antonense		Hágsater		true		Epidendrum antonense	Epidendrum antonense	Epidendrum antonense Hágsater	sp.
Combretum lanceolatum	SCIENTIFIC	Combretum	lanceolatum				true		Combretum lanceolatum	Combretum lanceolatum	Combretum lanceolatum	sp.
Pedicularis duclouxii Bonati	SCIENTIFIC	Pedicularis	duclouxii		Bonati		true		Pedicularis duclouxii	Pedicularis duclouxii	Pedicularis duclouxii Bonati	sp.
Lopholejeunea laciniata E.W. Jones	SCIENTIFIC	Lopholejeunea	laciniata		E.W.Jones		true		Lopholejeunea laciniata	Lopholejeunea laciniata	Lopholejeunea laciniata E.W.Jones	sp.
Chaetogastra sebastianopolitana (Raddi) P.J.F.Guim. & Michelang.	SCIENTIFIC	Chaetogastra	sebastianopolitana		P.J.F.Guim. & Michelang.	Raddi	true		Chaetogastra sebastianopolitana	Chaetogastra sebastianopolitana	Chaetogastra sebastianopolitana (Raddi) P.J.F.Guim. & Michelang.	sp.
Cotoneaster chungtiensis J.Fryer & B.Hylmö	SCIENTIFIC	Cotoneaster	chungtiensis		J.Fryer & B.Hylmö		true		Cotoneaster chungtiensis	Cotoneaster chungtiensis	Cotoneaster chungtiensis J.Fryer & B.Hylmö	sp.
Koenigia delicatula subsp. delicatula	SCIENTIFIC	Koenigia	delicatula	delicatula			true		Koenigia delicatula delicatula	Koenigia delicatula subsp. delicatula	Koenigia delicatula subsp. delicatula	subsp.
Astragalus discolor	SCIENTIFIC	Astragalus	discolor				true		Astragalus discolor	Astragalus discolor	Astragalus discolor	sp.
Justicia congestiflora var. congestiflora	SCIENTIFIC	Justicia	congestiflora	congestiflora			true		Justicia congestiflora congestiflora	Justicia congestiflora var. congestiflora	Justicia congestiflora var. congestiflora	var.
Senega australis (A. W. Benn.) J. F. B. Pastore	SCIENTIFIC	Senega	australis		J.F.B.Pastore	A.W.Benn.	true		Senega australis	Senega australis	Senega australis (A.W.Benn.) J.F.B.Pastore	sp.
Galium xylorrhizum	SCIENTIFIC	Galium	xylorrhizum				true		Galium xylorrhizum	Galium xylorrhizum	Galium xylorrhizum	sp.
Lepisorus rufofuscus	SCIENTIFIC	Lepisorus	rufofuscus				true		Lepisorus rufofuscus	Lepisorus rufofuscus	Lepisorus rufofuscus	sp.
Dicerocaryum senecioides (Klotzsch) Abels	SCIENTIFIC	Dicerocaryum	senecioides		Abels	Klotzsch	true		Dicerocaryum senecioides	Dicerocaryum senecioides	Dicerocaryum senecioides (Klotzsch) Abels	sp.
Gregbrownia lyman-smithii	SCIENTIFIC	Gregbrownia	lyman-smithii				true		Gregbrownia lyman-smithii	Gregbrownia lyman-smithii	Gregbrownia lyman-smithii	sp.
Ficus benjamina var. comosa (Roxb.) Kurz	SCIENTIFIC	Ficus	benjamina	comosa	Kurz	Roxb.	true		Ficus benjamina comosa	Ficus benjamina var. comosa	Ficus benjamina var. comosa (Roxb.) Kurz	var.
Tectaria subdimorpha A.Rojas	SCIENTIFIC	Tectaria	subdimorpha		A.Rojas		true		Tectaria subdimorpha	Tectaria subdimorpha	Tectaria subdimorpha A.Rojas	sp.
Diplazium longicarpum	SCIENTIFIC	Diplazium	longicarpum				true		Diplazium longicarpum	Diplazium longicarpum	Diplazium longicarpum	sp.
Calamus dilaceratus Becc.	SCIENTIFIC	Calamus	dilaceratus		Becc.		true		Calamus dilaceratus	Calamus dilaceratus	Calamus dilaceratus Becc.	sp.
Crotalaria lasiocarpa Polhill	SCIENTIFIC	Crotalaria	lasiocarpa		Polhill		true		Crotalaria lasiocarpa	Crotalaria lasiocarpa	Crotalaria lasiocarpa Polhill	sp.
Hydrangea albostellata Samain & al.	SCIENTIFIC	Hydrangea	albostellata		Samain et al.		true		Hydrangea albostellata	Hydrangea albostellata	Hydrangea albostellata Samain et al.	sp.
Rhynchospora albescens (Miq.) Kük.	SCIENTIFIC	Rhynchospora	albescens		Kük.	Miq.	true		Rhynchospora albescens	Rhynchospora albescens	Rhynchospora albescens (Miq.) Kük.	sp.
Dapsilanthus disjunctus (Mast.) B.G.Briggs & L.A.S.Johnson	SCIENTIFIC	Dapsilanthus	disjunctus		B.G.Briggs & L.A.S.Johnson	Mast.	true		Dapsilanthus disjunctus	Dapsilanthus disjunctus	Dapsilanthus disjunctus (Mast.) B.G.Briggs & L.A.S.Johnson	sp.
Acer elegantulum	SCIENTIFIC	Acer	elegantulum				true		Acer elegantulum	Acer elegantulum	Acer elegantulum	sp.
Cyperus lipopygmaeus Goetgh.	SCIENTIFIC	Cyperus	lipopygmaeus		Goetgh.		true		Cyperus lipopygmaeus	Cyperus lipopygmaeus	Cyperus lipopygmaeus Goetgh.	sp.
Podorungia	SCIENTIFIC	Podorungia					true		Podorungia	Podorungia	Podorungia
Eriogonum corymbosum var. heilii	SCIENTIFIC	Eriogonum	corymbosum	heilii			true		Eriogonum corymbosum heilii	Eriogonum corymbosum var. heilii	Eriogonum corymbosum var. heilii	var.
Helichrysum stoechas subsp. brachyphyllum (Boiss.) Murb.	SCIENTIFIC	Helichrysum	stoechas	brachyphyllum	Murb.	Boiss.	true		Helichrysum stoechas brachyphyllum	Helichrysum stoechas subsp. brachyphyllum	Helichrysum stoechas subsp. brachyphyllum (Boiss.) Murb.	subsp.
Fortuynia bungei Boiss.	SCIENTIFIC	Fortuynia	bungei		Boiss.		true		Fortuynia bungei	Fortuynia bungei	Fortuynia bungei Boiss.	sp.
Tetrastigma tetragynum	SCIENTIFIC	Tetrastigma	tetragynum				true		Tetrastigma tetragynum	Tetrastigma tetragynum	Tetrastigma tetragynum	sp.
Gastrochilus tsii H.Jiang & D.P.Ye	SCIENTIFIC	Gastrochilus	tsii		H.Jiang & D.P.Ye		true		Gastrochilus tsii	Gastrochilus tsii	Gastrochilus tsii H.Jiang & D.P.Ye	sp.
Myristica fugax W.J.de Wilde	SCIENTIFIC	Myristica	fugax		W.J.de Wilde		true		Myristica fugax	Myristica fugax	Myristica fugax W.J.de Wilde	sp.
Pimenta dioica (L.) Merr.	SCIENTIFIC	Pimenta	dioica		Merr.	L.	true		Pimenta dioica	Pimenta dioica	Pimenta dioica (L.) Merr.	sp.
Phaulopsis angolana S. Moore	SCIENTIFIC	Phaulopsis	angolana		S.Moore		true		Phaulopsis angolana	Phaulopsis angolana	Phaulopsis angolana S.Moore	sp.
Stacheia triassica Liebus, 1942	SCIENTIFIC	Stacheia	triassica		Liebus		true		Stacheia triassica	Stacheia triassica	Stacheia triassica Liebus, 1942	sp.
Sida glomerata Cav.	SCIENTIFIC	Sida	glomerata		Cav.		true		Sida glomerata	Sida glomerata	Sida glomerata Cav.	sp.
Zygia andaquiensis	SCIENTIFIC	Zygia	andaquiensis				true		Zygia andaquiensis	Zygia andaquiensis	Zygia andaquiensis	sp.
Diplazium siamense C.Chr.	SCIENTIFIC	Diplazium	siamense		C.Chr.		true		Diplazium siamense	Diplazium siamense	Diplazium siamense C.Chr.	sp.
Passiflora panamensis Killip	SCIENTIFIC	Passiflora	panamensis		Killip		true		Passiflora panamensis	Passiflora panamensis	Passiflora panamensis Killip	sp.
Carex leptopoda	SCIENTIFIC	Carex	leptopoda				true		Carex leptopoda	Carex leptopoda	Carex leptopoda	sp.
Lejeunea obfusca Mitt.	SCIENTIFIC	Lejeunea	obfusca		Mitt.		true		Lejeunea obfusca	Lejeunea obfusca	Lejeunea obfusca Mitt.	sp.
Verbesina durangensis	SCIENTIFIC	Verbesina	durangensis				true		Verbesina durangensis	Verbesina durangensis	Verbesina durangensis	sp.
Hellenia deliniana	SCIENTIFIC	Hellenia	deliniana				true		Hellenia deliniana	Hellenia deliniana	Hellenia deliniana	sp.
Bredemeyera barbeyana Chodat	SCIENTIFIC	Bredemeyera	barbeyana		Chodat		true		Bredemeyera barbeyana	Bredemeyera barbeyana	Bredemeyera barbeyana Chodat	sp.
Chiliadenus glutinosus	SCIENTIFIC	Chiliadenus	glutinosus				true		Chiliadenus glutinosus	Chiliadenus glutinosus	Chiliadenus glutinosus	sp.
Achyrocline gardneri (Baker) Deble & Marchiori	SCIENTIFIC	Achyrocline	gardneri		Deble & Marchiori	Baker	true		Achyrocline gardneri	Achyrocline gardneri	Achyrocline gardneri (Baker) Deble & Marchiori	sp.
Aconitum franchetii var. franchetii	SCIENTIFIC	Aconitum	franchetii	franchetii			true		Aconitum franchetii franchetii	Aconitum franchetii var. franchetii	Aconitum franchetii var. franchetii	var.
Lagochilus kaschgaricus Rupr.	SCIENTIFIC	Lagochilus	kaschgaricus		Rupr.		true		Lagochilus kaschgaricus	Lagochilus kaschgaricus	Lagochilus kaschgaricus Rupr.	sp.
Adenopappus persicaefolius Benth., 1840	SCIENTIFIC	Adenopappus	persicaefolius		Benth.		true		Adenopappus persicaefolius	Adenopappus persicaefolius	Adenopappus persicaefolius Benth., 1840	sp.
Isolepis cernua	SCIENTIFIC	Isolepis	cernua				true		Isolepis cernua	Isolepis cernua	Isolepis cernua	sp.
Priva ibugana	SCIENTIFIC	Priva	ibugana				true		Priva ibugana	Priva ibugana	Priva ibugana	sp.
Pulsatilla millefolium	SCIENTIFIC	Pulsatilla	millefolium				true		Pulsatilla millefolium	Pulsatilla millefolium	Pulsatilla millefolium	sp.
Antheroporum banaense L.K.Phan & J.E.Vidal	SCIENTIFIC	Antheroporum	banaense		L.K.Phan & J.E.Vidal		true		Antheroporum banaense	Antheroporum banaense	Antheroporum banaense L.K.Phan & J.E.Vidal	sp.
Syzygium eximiiflorum	SCIENTIFIC	Syzygium	eximiiflorum				true		Syzygium eximiiflorum	Syzygium eximiiflorum	Syzygium eximiiflorum	sp.
Hoya quinquenervia Warb.	SCIENTIFIC	Hoya	quinquenervia		Warb.		true		Hoya quinquenervia	Hoya quinquenervia	Hoya quinquenervia Warb.	sp.
Phyllanthus thulinii Radcl.-Sm.	SCIENTIFIC	Phyllanthus	thulinii		Radcl.-Sm.		true		Phyllanthus thulinii	Phyllanthus thulinii	Phyllanthus thulinii Radcl.-Sm.	sp.
Ayapanopsis andina	SCIENTIFIC	Ayapanopsis	andina				true		Ayapanopsis andina	Ayapanopsis andina	Ayapanopsis andina	sp.
Tephrosia purpurea var. delagoensis (H.M.L.Forbes) Brummitt	SCIENTIFIC	Tephrosia	purpurea	delagoensis	Brummitt	H.M.L.Forbes	true		Tephrosia purpurea delagoensis	Tephrosia purpurea var. delagoensis	Tephrosia purpurea var. delagoensis (H.M.L.Forbes) Brummitt	var.
Hieracium nigrescens subsp. schwazense Zahn	SCIENTIFIC	Hieracium	nigrescens	schwazense	Zahn		true		Hieracium nigrescens schwazense	Hieracium nigrescens subsp. schwazense	Hieracium nigrescens subsp. schwazense Zahn	subsp.
Ipomoea tacambarensis	SCIENTIFIC	Ipomoea	tacambarensis				true		Ipomoea tacambarensis	Ipomoea tacambarensis	Ipomoea tacambarensis	sp.
Impatiens kamerunensis var. kamerunensis	SCIENTIFIC	Impatiens	kamerunensis	kamerunensis			true		Impatiens kamerunensis kamerunensis	Impatiens kamerunensis var. kamerunensis	Impatiens kamerunensis var. kamerunensis	var.
Struthiola eckloniana (Meisn.) Gand.	SCIENTIFIC	Struthiola	eckloniana		Gand.	Meisn.	true		Struthiola eckloniana	Struthiola eckloniana	Struthiola eckloniana (Meisn.) Gand.	sp.
Dicksonia karsteniana var. karsteniana	SCIENTIFIC	Dicksonia	karsteniana	karsteniana			true		Dicksonia karsteniana karsteniana	Dicksonia karsteniana var. karsteniana	Dicksonia karsteniana var. karsteniana	var.
Herniaria ciliolata	SCIENTIFIC	Herniaria	ciliolata				true		Herniaria ciliolata	Herniaria ciliolata	Herniaria ciliolata	sp.
Hiraea haberi W.R.Anderson	SCIENTIFIC	Hiraea	haberi		W.R.Anderson		true		Hiraea haberi	Hiraea haberi	Hiraea haberi W.R.Anderson	sp.
Marina catalinae Barneby	SCIENTIFIC	Marina	catalinae		Barneby		true		Marina catalinae	Marina catalinae	Marina catalinae Barneby	sp.
Limonium oristanum	SCIENTIFIC	Limonium	oristanum				true		Limonium oristanum	Limonium oristanum	Limonium oristanum	sp.
Cousinia actinacantha Rech.f.	SCIENTIFIC	Cousinia	actinacantha		Rech.f.		true		Cousinia actinacantha	Cousinia actinacantha	Cousinia actinacantha Rech.f.	sp.
Alopecurus pratensis subsp. pratensis	SCIENTIFIC	Alopecurus	pratensis	pratensis			true		Alopecurus pratensis pratensis	Alopecurus pratensis subsp. pratensis	Alopecurus pratensis subsp. pratensis	subsp.
Empleurum fragrans P.E.Glover	SCIENTIFIC	Empleurum	fragrans		P.E.Glover		true		Empleurum fragrans	Empleurum fragrans	Empleurum fragrans P.E.Glover	sp.
Matayba peruviana subsp. peruviana	SCIENTIFIC	Matayba	peruviana	peruviana			true		Matayba peruviana peruviana	Matayba peruviana subsp. peruviana	Matayba peruviana subsp. peruviana	subsp.
Zornia megistocarpa	SCIENTIFIC	Zornia	megistocarpa				true		Zornia megistocarpa	Zornia megistocarpa	Zornia megistocarpa	sp.
Ageratina acevedoi H.Rob.	SCIENTIFIC	Ageratina	acevedoi		H.Rob.		true		Ageratina acevedoi	Ageratina acevedoi	Ageratina acevedoi H.Rob.	sp.
Cousinia psammophila	SCIENTIFIC	Cousinia	psammophila				true		Cousinia psammophila	Cousinia psammophila	Cousinia psammophila	sp.
Alyxia veillonii D.J.Middleton	SCIENTIFIC	Alyxia	veillonii		D.J.Middleton		true		Alyxia veillonii	Alyxia veillonii	Alyxia veillonii D.J.Middleton	sp.
Codonanthopsis crassifolia (H. Focke) Chautems & Mat. Perret	SCIENTIFIC	Codonanthopsis	crassifolia		Chautems & Mat.Perret	H.Focke	true		Codonanthopsis crassifolia	Codonanthopsis crassifolia	Codonanthopsis crassifolia (H.Focke) Chautems & Mat.Perret	sp.
Amauropelta heteroclita (Desv.) Pic. Serm.	SCIENTIFIC	Amauropelta	heteroclita		Pic.Serm.	Desv.	true		Amauropelta heteroclita	Amauropelta heteroclita	Amauropelta heteroclita (Desv.) Pic.Serm.	sp.
Baphia massaiensis subsp. massaiensis	SCIENTIFIC	Baphia	massaiensis	massaiensis			true		Baphia massaiensis massaiensis	Baphia massaiensis subsp. massaiensis	Baphia massaiensis subsp. massaiensis	subsp.
Malacomeles (Decne.) Decne.	SCIENTIFIC	Malacomeles			Decne.	Decne.	true		Malacomeles	Malacomeles	Malacomeles (Decne.) Decne.
Erythroxylum bangii	SCIENTIFIC	Erythroxylum	bangii				true		Erythroxylum bangii	Erythroxylum bangii	Erythroxylum bangii	sp.
Exacum axillare Thwaites	SCIENTIFIC	Exacum	axillare		Thwaites		true		Exacum axillare	Exacum axillare	Exacum axillare Thwaites	sp.
Mimosa foliolosa var. foliolosa	SCIENTIFIC	Mimosa	foliolosa	foliolosa			true		Mimosa foliolosa foliolosa	Mimosa foliolosa var. foliolosa	Mimosa foliolosa var. foliolosa	var.
Ranunculus almquistii (Julin) Ericsson	SCIENTIFIC	Ranunculus	almquistii		Ericsson	Julin	true		Ranunculus almquistii	Ranunculus almquistii	Ranunculus almquistii (Julin) Ericsson	sp.
Radula kitagawae K.Yamada	SCIENTIFIC	Radula	kitagawae		K.Yamada		true		Radula kitagawae	Radula kitagawae	Radula kitagawae K.Yamada	sp.
Inga lomatophylla	SCIENTIFIC	Inga	lomatophylla				true		Inga lomatophylla	Inga lomatophylla	Inga lomatophylla	sp.
Cousinia hohenackeri Fisch. & C.A.Mey.	SCIENTIFIC	Cousinia	hohenackeri		Fisch. & C.A.Mey.		true		Cousinia hohenackeri	Cousinia hohenackeri	Cousinia hohenackeri Fisch. & C.A.Mey.	sp.
Cycas sexseminifera F.N.Wei	SCIENTIFIC	Cycas	sexseminifera		F.N.Wei		true		Cycas sexseminifera	Cycas sexseminifera	Cycas sexseminifera F.N.Wei	sp.
Hymenopus occultans (Prance) Sothers & Prance	SCIENTIFIC	Hymenopus	occultans		Sothers & Prance	Prance	true		Hymenopus occultans	Hymenopus occultans	Hymenopus occultans (Prance) Sothers & Prance	sp.
Sorbus	SCIENTIFIC	Sorbus					true		Sorbus	Sorbus	Sorbus
Acilepis peninsularis	SCIENTIFIC	Acilepis	peninsularis				true		Acilepis peninsularis	Acilepis peninsularis	Acilepis peninsularis	sp.
Lasianthus vriesianus Miq.	SCIENTIFIC	Lasianthus	vriesianus		Miq.		true		Lasianthus vriesianus	Lasianthus vriesianus	Lasianthus vriesianus Miq.	sp.
Pariana zinziberina Döll, 1877	SCIENTIFIC	Pariana	zinziberina		Döll		true		Pariana zinziberina	Pariana zinziberina	Pariana zinziberina Döll, 1877	sp.
Scrophularia modesta Kitag.	SCIENTIFIC	Scrophularia	modesta		Kitag.		true		Scrophularia modesta	Scrophularia modesta	Scrophularia modesta Kitag.	sp.
Curcuma scaposa	SCIENTIFIC	Curcuma	scaposa				true		Curcuma scaposa	Curcuma scaposa	Curcuma scaposa	sp.
Petasites sibiricus (J.F.Gmel.) Dingwall	SCIENTIFIC	Petasites	sibiricus		Dingwall	J.F.Gmel.	true		Petasites sibiricus	Petasites sibiricus	Petasites sibiricus (J.F.Gmel.) Dingwall	sp.
Lobelia trullifolia subsp. delicatula (Compton) Thulin	SCIENTIFIC	Lobelia	trullifolia	delicatula	Thulin	Compton	true		Lobelia trullifolia delicatula	Lobelia trullifolia subsp. delicatula	Lobelia trullifolia subsp. delicatula (Compton) Thulin	subsp.
Cirsium edule	SCIENTIFIC	Cirsium	edule				true		Cirsium edule	Cirsium edule	Cirsium edule	sp.
Schoenia filifolia (Turcz.) Paul G. Wilson	SCIENTIFIC	Schoenia	filifolia		Paul G.Wilson	Turcz.	true		Schoenia filifolia	Schoenia filifolia	Schoenia filifolia (Turcz.) Paul G.Wilson	sp.
Galium huljakii Javorka, 1928	SCIENTIFIC	Galium	huljakii		Javorka		true		Galium huljakii	Galium huljakii	Galium huljakii Javorka, 1928	sp.
Hieracium promontoriale P.D.Sell	SCIENTIFIC	Hieracium	promontoriale		P.D.Sell		true		Hieracium promontoriale	Hieracium promontoriale	Hieracium promontoriale P.D.Sell	sp.
Brachyscome campylocarpa J.M.Black	SCIENTIFIC	Brachyscome	campylocarpa		J.M.Black		true		Brachyscome campylocarpa	Brachyscome campylocarpa	Brachyscome campylocarpa J.M.Black	sp.
Rousea florentina Jaramillo & Dilcher, 2001	SCIENTIFIC	Rousea	florentina		Jaramillo & Dilcher		true		Rousea florentina	Rousea florentina	Rousea florentina Jaramillo & Dilcher, 2001	sp.
Aristida blakei B.K.Simon	SCIENTIFIC	Aristida	blakei		B.K.Simon		true		Aristida blakei	Aristida blakei	Aristida blakei B.K.Simon	sp.
Rhynchosia resinosa (Hochst. ex A.Rich.) Baker	SCIENTIFIC	Rhynchosia	resinosa		Baker	Hochst. ex A.Rich.	true		Rhynchosia resinosa	Rhynchosia resinosa	Rhynchosia resinosa (Hochst. ex A.Rich.) Baker	sp.
Tragopogon conduplicatus S.A.Nikitin	SCIENTIFIC	Tragopogon	conduplicatus		S.A.Nikitin		true		Tragopogon conduplicatus	Tragopogon conduplicatus	Tragopogon conduplicatus S.A.Nikitin	sp.
Viola keiskei	SCIENTIFIC	Viola	keiskei				true		Viola keiskei	Viola keiskei	Viola keiskei	sp.
Polycycnis annectans Dressler	SCIENTIFIC	Polycycnis	annectans		Dressler		true		Polycycnis annectans	Polycycnis annectans	Polycycnis annectans Dressler	sp.
Baldellia repens subsp. baetica Talavera & Casim.-Sor.	SCIENTIFIC	Baldellia	repens	baetica	Talavera & Casim.-Sor.		true		Baldellia repens baetica	Baldellia repens subsp. baetica	Baldellia repens subsp. baetica Talavera & Casim.-Sor.	subsp.
Phyllanthus caligatus Jean F.Brunel & J.P.Roux	SCIENTIFIC	Phyllanthus	caligatus		Jean F.Brunel & J.P.Roux		true		Phyllanthus caligatus	Phyllanthus caligatus	Phyllanthus caligatus Jean F.Brunel & J.P.Roux	sp.
Oenothera ×inconspecta Hudziok	SCIENTIFIC	Oenothera	inconspecta		Hudziok		true		Oenothera inconspecta	Oenothera ×inconspecta	Oenothera ×inconspecta Hudziok	sp.
Wahlenbergia campanuloides	SCIENTIFIC	Wahlenbergia	campanuloides				true		Wahlenbergia campanuloides	Wahlenbergia campanuloides	Wahlenbergia campanuloides	sp.
Astragalus murinus	SCIENTIFIC	Astragalus	murinus				true		Astragalus murinus	Astragalus murinus	Astragalus murinus	sp.
Clusia torresii Standl.	SCIENTIFIC	Clusia	torresii		Standl.		true		Clusia torresii	Clusia torresii	Clusia torresii Standl.	sp.
Platyosprion platycarpum (Maxim.) Maxim.	SCIENTIFIC	Platyosprion	platycarpum		Maxim.	Maxim.	true		Platyosprion platycarpum	Platyosprion platycarpum	Platyosprion platycarpum (Maxim.) Maxim.	sp.
Arachnothryx chiapensis (Brandegee) Borhidi	SCIENTIFIC	Arachnothryx	chiapensis		Borhidi	Brandegee	true		Arachnothryx chiapensis	Arachnothryx chiapensis	Arachnothryx chiapensis (Brandegee) Borhidi	sp.
Fargesia rufa T.P.Yi	SCIENTIFIC	Fargesia	rufa		T.P.Yi		true		Fargesia rufa	Fargesia rufa	Fargesia rufa T.P.Yi	sp.
Masdevallia xanthina	SCIENTIFIC	Masdevallia	xanthina				true		Masdevallia xanthina	Masdevallia xanthina	Masdevallia xanthina	sp.
Erodium trichomanefolium L'Hér.	SCIENTIFIC	Erodium	trichomanefolium		L'Hér.		true		Erodium trichomanefolium	Erodium trichomanefolium	Erodium trichomanefolium L'Hér.	sp.
Astragalus chamaemeniscus	SCIENTIFIC	Astragalus	chamaemeniscus				true		Astragalus chamaemeniscus	Astragalus chamaemeniscus	Astragalus chamaemeniscus	sp.
Epidendrum vandifolium Lindl.	SCIENTIFIC	Epidendrum	vandifolium		Lindl.		true		Epidendrum vandifolium	Epidendrum vandifolium	Epidendrum vandifolium Lindl.	sp.
Scaevola bursariifolia J.M.Black	SCIENTIFIC	Scaevola	bursariifolia		J.M.Black		true		Scaevola bursariifolia	Scaevola bursariifolia	Scaevola bursariifolia J.M.Black	sp.
Quesnelia edmundoi L.B.Sm.	SCIENTIFIC	Quesnelia	edmundoi		L.B.Sm.		true		Quesnelia edmundoi	Quesnelia edmundoi	Quesnelia edmundoi L.B.Sm.	sp.
Hypericum cuisinii Barbey	SCIENTIFIC	Hypericum	cuisinii		Barbey		true		Hypericum cuisinii	Hypericum cuisinii	Hypericum cuisinii Barbey	sp.
Polystichum bonapartii	SCIENTIFIC	Polystichum	bonapartii				true		Polystichum bonapartii	Polystichum bonapartii	Polystichum bonapartii	sp.
Gymnophyton robustum	SCIENTIFIC	Gymnophyton	robustum				true		Gymnophyton robustum	Gymnophyton robustum	Gymnophyton robustum	sp.
Anadelphia liebigiana	SCIENTIFIC	Anadelphia	liebigiana				true		Anadelphia liebigiana	Anadelphia liebigiana	Anadelphia liebigiana	sp.
Kosteletzkya thurberi A.Gray	SCIENTIFIC	Kosteletzkya	thurberi		A.Gray		true		Kosteletzkya thurberi	Kosteletzkya thurberi	Kosteletzkya thurberi A.Gray	sp.
Mikania hastata (L.) Willd.	SCIENTIFIC	Mikania	hastata		Willd.	L.	true		Mikania hastata	Mikania hastata	Mikania hastata (L.) Willd.	sp.
Restio stokoei	SCIENTIFIC	Restio	stokoei				true		Restio stokoei	Restio stokoei	Restio stokoei	sp.
Freycinetia angulata C.B.Rob. ex Martelli	SCIENTIFIC	Freycinetia	angulata		C.B.Rob. ex Martelli		true		Freycinetia angulata	Freycinetia angulata	Freycinetia angulata C.B.Rob. ex Martelli	sp.
Deprea micrantha S.Leiva & Barboza	SCIENTIFIC	Deprea	micrantha		S.Leiva & Barboza		true		Deprea micrantha	Deprea micrantha	Deprea micrantha S.Leiva & Barboza	sp.
Pedicularis laktangensis Bonati	SCIENTIFIC	Pedicularis	laktangensis		Bonati		true		Pedicularis laktangensis	Pedicularis laktangensis	Pedicularis laktangensis Bonati	sp.
×Guaridendrum obrieniae (Rolfe & Hurst) Molinari & Sánchez Och.	SCIENTIFIC	Guaridendrum	obrieniae		Molinari & Sánchez Och.	Rolfe & Hurst	true		Guaridendrum obrieniae	×Guaridendrum obrieniae	×Guaridendrum obrieniae (Rolfe & Hurst) Molinari & Sánchez Och.	sp.
Senegalia condyloclada	SCIENTIFIC	Senegalia	condyloclada				true		Senegalia condyloclada	Senegalia condyloclada	Senegalia condyloclada	sp.
Freziera verrucosa (Hieron.) Kobuski	SCIENTIFIC	Freziera	verrucosa		Kobuski	Hieron.	true		Freziera verrucosa	Freziera verrucosa	Freziera verrucosa (Hieron.) Kobuski	sp.
Angiopteris rapensis	SCIENTIFIC	Angiopteris	rapensis				true		Angiopteris rapensis	Angiopteris rapensis	Angiopteris rapensis	sp.
Frankenia desertorum	SCIENTIFIC	Frankenia	desertorum				true		Frankenia desertorum	Frankenia desertorum	Frankenia desertorum	sp.
Aloysia pulchra (Briq.) Moldenke	SCIENTIFIC	Aloysia	pulchra		Moldenke	Briq.	true		Aloysia pulchra	Aloysia pulchra	Aloysia pulchra (Briq.) Moldenke	sp.
Ferula elbursensis (Mozaff.) Spalik & S. R. Downie	SCIENTIFIC	Ferula	elbursensis		Spalik & S.R.Downie	Mozaff.	true		Ferula elbursensis	Ferula elbursensis	Ferula elbursensis (Mozaff.) Spalik & S.R.Downie	sp.
Casearia gossypiosperma	SCIENTIFIC	Casearia	gossypiosperma				true		Casearia gossypiosperma	Casearia gossypiosperma	Casearia gossypiosperma	sp.
Haworthia dura M.Hayashi	SCIENTIFIC	Haworthia	dura		M.Hayashi		true		Haworthia dura	Haworthia dura	Haworthia dura M.Hayashi	sp.
Humiria balsamifera var. laurina (Urb.) Cuatrec.	SCIENTIFIC	Humiria	balsamifera	laurina	Cuatrec.	Urb.	true		Humiria balsamifera laurina	Humiria balsamifera var. laurina	Humiria balsamifera var. laurina (Urb.) Cuatrec.	var.
Bertiera aethiopica Hiern	SCIENTIFIC	Bertiera	aethiopica		Hiern		true		Bertiera aethiopica	Bertiera aethiopica	Bertiera aethiopica Hiern	sp.
Colpodium chionogeiton	SCIENTIFIC	Colpodium	chionogeiton				true		Colpodium chionogeiton	Colpodium chionogeiton	Colpodium chionogeiton	sp.
Aethionema sagittatum (Boiss.) Boiss.	SCIENTIFIC	Aethionema	sagittatum		Boiss.	Boiss.	true		Aethionema sagittatum	Aethionema sagittatum	Aethionema sagittatum (Boiss.) Boiss.	sp.
Isopogon inconspicuus	SCIENTIFIC	Isopogon	inconspicuus				true		Isopogon inconspicuus	Isopogon inconspicuus	Isopogon inconspicuus	sp.
Gaultheria ovatifolia A.Gray	SCIENTIFIC	Gaultheria	ovatifolia		A.Gray		true		Gaultheria ovatifolia	Gaultheria ovatifolia	Gaultheria ovatifolia A.Gray	sp.
Hemigraphis betonicifolia	SCIENTIFIC	Hemigraphis	betonicifolia				true		Hemigraphis betonicifolia	Hemigraphis betonicifolia	Hemigraphis betonicifolia	sp.
Barleriola saturejoides (Griseb.) M.Gómez	SCIENTIFIC	Barleriola	saturejoides		M.Gómez	Griseb.	true		Barleriola saturejoides	Barleriola saturejoides	Barleriola saturejoides (Griseb.) M.Gómez	sp.
Eriophorum ×beringianum Raymond	SCIENTIFIC	Eriophorum	beringianum		Raymond		true		Eriophorum beringianum	Eriophorum ×beringianum	Eriophorum ×beringianum Raymond	sp.
Capparis urens	SCIENTIFIC	Capparis	urens				true		Capparis urens	Capparis urens	Capparis urens	sp.
Asarum fauriei var. takaoi (F. Maek.) T. Sugaw.	SCIENTIFIC	Asarum	fauriei	takaoi	T.Sugaw.	F.Maek.	true		Asarum fauriei takaoi	Asarum fauriei var. takaoi	Asarum fauriei var. takaoi (F.Maek.) T.Sugaw.	var.
Eutrema botschantzevii (D.A.German) Al-Shehbaz & S.I.Warwick	SCIENTIFIC	Eutrema	botschantzevii		Al-Shehbaz & S.I.Warwick	D.A.German	true		Eutrema botschantzevii	Eutrema botschantzevii	Eutrema botschantzevii (D.A.German) Al-Shehbaz & S.I.Warwick	sp.
Ranunculus prolixifidus (Julin) Ericsson	SCIENTIFIC	Ranunculus	prolixifidus		Ericsson	Julin	true		Ranunculus prolixifidus	Ranunculus prolixifidus	Ranunculus prolixifidus (Julin) Ericsson	sp.
Chaetogastra adenophora	SCIENTIFIC	Chaetogastra	adenophora				true		Chaetogastra adenophora	Chaetogastra adenophora	Chaetogastra adenophora	sp.
Onobrychis heliocarpa	SCIENTIFIC	Onobrychis	heliocarpa				true		Onobrychis heliocarpa	Onobrychis heliocarpa	Onobrychis heliocarpa	sp.
Dendrobium sarcodes var. majus Schltr.	SCIENTIFIC	Dendrobium	sarcodes	majus	Schltr.		true		Dendrobium sarcodes majus	Dendrobium sarcodes var. majus	Dendrobium sarcodes var. majus Schltr.	var.
Anaphalis batangensis	SCIENTIFIC	Anaphalis	batangensis				true		Anaphalis batangensis	Anaphalis batangensis	Anaphalis batangensis	sp.
Carex yunnanensis Franch.	SCIENTIFIC	Carex	yunnanensis		Franch.		true		Carex yunnanensis	Carex yunnanensis	Carex yunnanensis Franch.	sp.
Salvia pennellii	SCIENTIFIC	Salvia	pennellii				true		Salvia pennellii	Salvia pennellii	Salvia pennellii	sp.
Anthurium pageanum	SCIENTIFIC	Anthurium	pageanum				true		Anthurium pageanum	Anthurium pageanum	Anthurium pageanum	sp.
Impatiens sidaeformis	SCIENTIFIC	Impatiens	sidaeformis				true		Impatiens sidaeformis	Impatiens sidaeformis	Impatiens sidaeformis	sp.
Elaeocarpus dubius	SCIENTIFIC	Elaeocarpus	dubius				true		Elaeocarpus dubius	Elaeocarpus dubius	Elaeocarpus dubius	sp.
Didymoglossum liberiense (Copel.) Copel.	SCIENTIFIC	Didymoglossum	liberiense		Copel.	Copel.	true		Didymoglossum liberiense	Didymoglossum liberiense	Didymoglossum liberiense (Copel.) Copel.	sp.
Sphaeropteris papuana	SCIENTIFIC	Sphaeropteris	papuana				true		Sphaeropteris papuana	Sphaeropteris papuana	Sphaeropteris papuana	sp.
Diplazium brausei	SCIENTIFIC	Diplazium	brausei				true		Diplazium brausei	Diplazium brausei	Diplazium brausei	sp.
Oxytropis purpurea (Bald.) Markgr.	SCIENTIFIC	Oxytropis	purpurea		Markgr.	Bald.	true		Oxytropis purpurea	Oxytropis purpurea	Oxytropis purpurea (Bald.) Markgr.	sp.
Campylocentrum jamaicense (Rchb.f. & Wullschl.) Benth. ex Fawc.	SCIENTIFIC	Campylocentrum	jamaicense		Benth. ex Fawc.	Rchb.f. & Wullschl.	true		Campylocentrum jamaicense	Campylocentrum jamaicense	Campylocentrum jamaicense (Rchb.f. & Wullschl.) Benth. ex Fawc.	sp.
Mitthyridium wallisii (Müll.Hal.) H.Rob.	SCIENTIFIC	Mitthyridium	wallisii		H.Rob.	Müll.Hal.	true		Mitthyridium wallisii	Mitthyridium wallisii	Mitthyridium wallisii (Müll.Hal.) H.Rob.	sp.
Erysimum portugalense	SCIENTIFIC	Erysimum	portugalense				true		Erysimum portugalense	Erysimum portugalense	Erysimum portugalense	sp.
Begonia tonduzii C. DC. ex T. Durand & Pittier	SCIENTIFIC	Begonia	tonduzii		C.DC. ex T.Durand & Pittier		true		Begonia tonduzii	Begonia tonduzii	Begonia tonduzii C.DC. ex T.Durand & Pittier	sp.
Claoxylon	SCIENTIFIC	Claoxylon					true		Claoxylon	Claoxylon	Claoxylon
Mimosa andina Benth.	SCIENTIFIC	Mimosa	andina		Benth.		true		Mimosa andina	Mimosa andina	Mimosa andina Benth.	sp.
Pavonia paludicola	SCIENTIFIC	Pavonia	paludicola				true		Pavonia paludicola	Pavonia paludicola	Pavonia paludicola	sp.
Guzmania hitchcockiana	SCIENTIFIC	Guzmania	hitchcockiana				true		Guzmania hitchcockiana	Guzmania hitchcockiana	Guzmania hitchcockiana	sp.
Talisia oedipoda Radlk.	SCIENTIFIC	Talisia	oedipoda		Radlk.		true		Talisia oedipoda	Talisia oedipoda	Talisia oedipoda Radlk.	sp.
Echeveria fimbriata	SCIENTIFIC	Echeveria	fimbriata				true		Echeveria fimbriata	Echeveria fimbriata	Echeveria fimbriata	sp.
Isoglossa asystasioides I. Darbysh. & Ensermu	SCIENTIFIC	Isoglossa	asystasioides		I.Darbysh. & Ensermu		true		Isoglossa asystasioides	Isoglossa asystasioides	Isoglossa asystasioides I.Darbysh. & Ensermu	sp.
Alchemilla glabra Neygenf.	SCIENTIFIC	Alchemilla	glabra		Neygenf.		true		Alchemilla glabra	Alchemilla glabra	Alchemilla glabra Neygenf.	sp.
Craspedia uniflora var. maritima Allan	SCIENTIFIC	Craspedia	uniflora	maritima	Allan		true		Craspedia uniflora maritima	Craspedia uniflora var. maritima	Craspedia uniflora var. maritima Allan	var.
Amaracarpus wichmannii Valeton	SCIENTIFIC	Amaracarpus	wichmannii		Valeton		true		Amaracarpus wichmannii	Amaracarpus wichmannii	Amaracarpus wichmannii Valeton	sp.
Malacothrix foliosa subsp. polycephala W. S. Davis	SCIENTIFIC	Malacothrix	foliosa	polycephala	W.S.Davis		true		Malacothrix foliosa polycephala	Malacothrix foliosa subsp. polycephala	Malacothrix foliosa subsp. polycephala W.S.Davis	subsp.
Beilschmiedia assamica	SCIENTIFIC	Beilschmiedia	assamica				true		Beilschmiedia assamica	Beilschmiedia assamica	Beilschmiedia assamica	sp.
Halosarcia indica	SCIENTIFIC	Halosarcia	indica				true		Halosarcia indica	Halosarcia indica	Halosarcia indica	sp.
Paronychia amani var. minutiflora Chaudhri	SCIENTIFIC	Paronychia	amani	minutiflora	Chaudhri		true		Paronychia amani minutiflora	Paronychia amani var. minutiflora	Paronychia amani var. minutiflora Chaudhri	var.
Pimelea brevistyla subsp. minor Rye	SCIENTIFIC	Pimelea	brevistyla	minor	Rye		true		Pimelea brevistyla minor	Pimelea brevistyla subsp. minor	Pimelea brevistyla subsp. minor Rye	subsp.
Ranunculus giordanoi F.Conti & Bartolucci	SCIENTIFIC	Ranunculus	giordanoi		F.Conti & Bartolucci		true		Ranunculus giordanoi	Ranunculus giordanoi	Ranunculus giordanoi F.Conti & Bartolucci	sp.
Eugenia nipensis Urb.	SCIENTIFIC	Eugenia	nipensis		Urb.		true		Eugenia nipensis	Eugenia nipensis	Eugenia nipensis Urb.	sp.
Micranthes svetlanae	SCIENTIFIC	Micranthes	svetlanae				true		Micranthes svetlanae	Micranthes svetlanae	Micranthes svetlanae	sp.
Colletia paradoxa (Spreng.) Escal.	SCIENTIFIC	Colletia	paradoxa		Escal.	Spreng.	true		Colletia paradoxa	Colletia paradoxa	Colletia paradoxa (Spreng.) Escal.	sp.
Celastrus caseariifolius Lundell	SCIENTIFIC	Celastrus	caseariifolius		Lundell		true		Celastrus caseariifolius	Celastrus caseariifolius	Celastrus caseariifolius Lundell	sp.
Anthemis scopulorum	SCIENTIFIC	Anthemis	scopulorum				true		Anthemis scopulorum	Anthemis scopulorum	Anthemis scopulorum	sp.
Berberis paucijuga (C.Y.Wu) Laferr.	SCIENTIFIC	Berberis	paucijuga		Laferr.	C.Y.Wu	true		Berberis paucijuga	Berberis paucijuga	Berberis paucijuga (C.Y.Wu) Laferr.	sp.
Carex aphylla	SCIENTIFIC	Carex	aphylla				true		Carex aphylla	Carex aphylla	Carex aphylla	sp.
Styphelia retrorsa Hislop, Crayn & Puente-Lel.	SCIENTIFIC	Styphelia	retrorsa		Hislop, Crayn & Puente-Lel.		true		Styphelia retrorsa	Styphelia retrorsa	Styphelia retrorsa Hislop, Crayn & Puente-Lel.	sp.
Hieracium oxyodon subsp. amauradenium (Zahn) Zahn	SCIENTIFIC	Hieracium	oxyodon	amauradenium	Zahn	Zahn	true		Hieracium oxyodon amauradenium	Hieracium oxyodon subsp. amauradenium	Hieracium oxyodon subsp. amauradenium (Zahn) Zahn	subsp.
Arrojadoa rhodantha (Gürke) Britton & Rose	SCIENTIFIC	Arrojadoa	rhodantha		Britton & Rose	Gürke	true		Arrojadoa rhodantha	Arrojadoa rhodantha	Arrojadoa rhodantha (Gürke) Britton & Rose	sp.
Rhododendron argyrophyllum subsp. argyrophyllum	SCIENTIFIC	Rhododendron	argyrophyllum	argyrophyllum			true		Rhododendron argyrophyllum argyrophyllum	Rhododendron argyrophyllum subsp. argyrophyllum	Rhododendron argyrophyllum subsp. argyrophyllum	subsp.
Liparis parviflora (Blume) Lindl.	SCIENTIFIC	Liparis	parviflora		Lindl.	Blume	true		Liparis parviflora	Liparis parviflora	Liparis parviflora (Blume) Lindl.	sp.
Gladiolus cunonius (L.) Gaertn.	SCIENTIFIC	Gladiolus	cunonius		Gaertn.	L.	true		Gladiolus cunonius	Gladiolus cunonius	Gladiolus cunonius (L.) Gaertn.	sp.
Eriocaulon ozense	SCIENTIFIC	Eriocaulon	ozense				true		Eriocaulon ozense	Eriocaulon ozense	Eriocaulon ozense	sp.
Gardenia hillii	SCIENTIFIC	Gardenia	hillii				true		Gardenia hillii	Gardenia hillii	Gardenia hillii	sp.
Actinanthus syriacus	SCIENTIFIC	Actinanthus	syriacus				true		Actinanthus syriacus	Actinanthus syriacus	Actinanthus syriacus	sp.
Carex abrupta	SCIENTIFIC	Carex	abrupta				true		Carex abrupta	Carex abrupta	Carex abrupta	sp.
Xylopia glauca Boerl.	SCIENTIFIC	Xylopia	glauca		Boerl.		true		Xylopia glauca	Xylopia glauca	Xylopia glauca Boerl.	sp.
Pherotrichis mixtecana	SCIENTIFIC	Pherotrichis	mixtecana				true		Pherotrichis mixtecana	Pherotrichis mixtecana	Pherotrichis mixtecana	sp.
Echinocereus scheeri (Salm-Dyck) Scheer	SCIENTIFIC	Echinocereus	scheeri		Scheer	Salm-Dyck	true		Echinocereus scheeri	Echinocereus scheeri	Echinocereus scheeri (Salm-Dyck) Scheer	sp.
Scaphochlamys rubescens	SCIENTIFIC	Scaphochlamys	rubescens				true		Scaphochlamys rubescens	Scaphochlamys rubescens	Scaphochlamys rubescens	sp.
Taraxacum oreophilum	SCIENTIFIC	Taraxacum	oreophilum				true		Taraxacum oreophilum	Taraxacum oreophilum	Taraxacum oreophilum	sp.
Lindsaea protensa C.Chr.	SCIENTIFIC	Lindsaea	protensa		C.Chr.		true		Lindsaea protensa	Lindsaea protensa	Lindsaea protensa C.Chr.	sp.
Trautvetteria japonica Siebold & Zucc.	SCIENTIFIC	Trautvetteria	japonica		Siebold & Zucc.		true		Trautvetteria japonica	Trautvetteria japonica	Trautvetteria japonica Siebold & Zucc.	sp.
Valeriana gracilipes	SCIENTIFIC	Valeriana	gracilipes				true		Valeriana gracilipes	Valeriana gracilipes	Valeriana gracilipes	sp.
Horneophyton Bargh. & Darrah	SCIENTIFIC	Horneophyton			Bargh. & Darrah		true		Horneophyton	Horneophyton	Horneophyton Bargh. & Darrah
Carex filipedunculata S.W.Su	SCIENTIFIC	Carex	filipedunculata		S.W.Su		true		Carex filipedunculata	Carex filipedunculata	Carex filipedunculata S.W.Su	sp.
Gravesia succosa H. Perrier	SCIENTIFIC	Gravesia	succosa		H.Perrier		true		Gravesia succosa	Gravesia succosa	Gravesia succosa H.Perrier	sp.
Walsura pachycaulon Mabb. ex T.P.Clark	SCIENTIFIC	Walsura	pachycaulon		Mabb. ex T.P.Clark		true		Walsura pachycaulon	Walsura pachycaulon	Walsura pachycaulon Mabb. ex T.P.Clark	sp.
Dudleya lanceolata	SCIENTIFIC	Dudleya	lanceolata				true		Dudleya lanceolata	Dudleya lanceolata	Dudleya lanceolata	sp.
Calyptrochilum christyanum (Rchb.f.) Summerh.	SCIENTIFIC	Calyptrochilum	christyanum		Summerh.	Rchb.f.	true		Calyptrochilum christyanum	Calyptrochilum christyanum	Calyptrochilum christyanum (Rchb.f.) Summerh.	sp.
Monolena bracteata Gleason	SCIENTIFIC	Monolena	bracteata		Gleason		true		Monolena bracteata	Monolena bracteata	Monolena bracteata Gleason	sp.
Nama biflora Choisy ex A. DC.	SCIENTIFIC	Nama	biflora		Choisy ex A.DC.		true		Nama biflora	Nama biflora	Nama biflora Choisy ex A.DC.	sp.
Campylopus fragilis	SCIENTIFIC	Campylopus	fragilis				true		Campylopus fragilis	Campylopus fragilis	Campylopus fragilis	sp.
Pouzolzia occidentalis	SCIENTIFIC	Pouzolzia	occidentalis				true		Pouzolzia occidentalis	Pouzolzia occidentalis	Pouzolzia occidentalis	sp.
Acanthopsis tetragona subsp. tetragona	SCIENTIFIC	Acanthopsis	tetragona	tetragona			true		Acanthopsis tetragona tetragona	Acanthopsis tetragona subsp. tetragona	Acanthopsis tetragona subsp. tetragona	subsp.
Oncidium tripudians	SCIENTIFIC	Oncidium	tripudians				true		Oncidium tripudians	Oncidium tripudians	Oncidium tripudians	sp.
Salix caprea	SCIENTIFIC	Salix	caprea				true		Salix caprea	Salix caprea	Salix caprea	sp.
Lathyrus linifolius	SCIENTIFIC	Lathyrus	linifolius				true		Lathyrus linifolius	Lathyrus linifolius	Lathyrus linifolius	sp.
Styphelia mucronata	SCIENTIFIC	Styphelia	mucronata				true		Styphelia mucronata	Styphelia mucronata	Styphelia mucronata	sp.
Epidendrum rotundifolium Hágsater & Dodson	SCIENTIFIC	Epidendrum	rotundifolium		Hágsater & Dodson		true		Epidendrum rotundifolium	Epidendrum rotundifolium	Epidendrum rotundifolium Hágsater & Dodson	sp.
Astragalus calycinus	SCIENTIFIC	Astragalus	calycinus				true		Astragalus calycinus	Astragalus calycinus	Astragalus calycinus	sp.
Vitex negundo	SCIENTIFIC	Vitex	negundo				true		Vitex negundo	Vitex negundo	Vitex negundo	sp.
Angraecum jeannineanum	SCIENTIFIC	Angraecum	jeannineanum				true		Angraecum jeannineanum	Angraecum jeannineanum	Angraecum jeannineanum	sp.
Polylepis fjeldsaoi T. Boza & M. Kessler	SCIENTIFIC	Polylepis	fjeldsaoi		T.Boza & M.Kessler		true		Polylepis fjeldsaoi	Polylepis fjeldsaoi	Polylepis fjeldsaoi T.Boza & M.Kessler	sp.
Hornstedtia pininga var. aurantiaca	SCIENTIFIC	Hornstedtia	pininga	aurantiaca			true		Hornstedtia pininga aurantiaca	Hornstedtia pininga var. aurantiaca	Hornstedtia pininga var. aurantiaca	var.
Begonia hispida Schott ex A.DC.	SCIENTIFIC	Begonia	hispida		Schott ex A.DC.		true		Begonia hispida	Begonia hispida	Begonia hispida Schott ex A.DC.	sp.
Trichosanthes ovigera var. boninensis (Nakai) H.Ohba	SCIENTIFIC	Trichosanthes	ovigera	boninensis	H.Ohba	Nakai	true		Trichosanthes ovigera boninensis	Trichosanthes ovigera var. boninensis	Trichosanthes ovigera var. boninensis (Nakai) H.Ohba	var.
Oxylobus glanduliferus	SCIENTIFIC	Oxylobus	glanduliferus				true		Oxylobus glanduliferus	Oxylobus glanduliferus	Oxylobus glanduliferus	sp.
Melastomastrum porteresii (Jacq.-Fél.) Ver.-Lib. & G.Kadereit	SCIENTIFIC	Melastomastrum	porteresii		Ver.-Lib. & G.Kadereit	Jacq.-Fél.	true		Melastomastrum porteresii	Melastomastrum porteresii	Melastomastrum porteresii (Jacq.-Fél.) Ver.-Lib. & G.Kadereit	sp.
Paullinia tricornis Radlk.	SCIENTIFIC	Paullinia	tricornis		Radlk.		true		Paullinia tricornis	Paullinia tricornis	Paullinia tricornis Radlk.	sp.
Myrcia laruotteana var. australis D.Legrand	SCIENTIFIC	Myrcia	laruotteana	australis	D.Legrand		true		Myrcia laruotteana australis	Myrcia laruotteana var. australis	Myrcia laruotteana var. australis D.Legrand	var.
Colchicum stenopetalum Boiss. & Buhse ex Stef.	SCIENTIFIC	Colchicum	stenopetalum		Boiss. & Buhse ex Stef.		true		Colchicum stenopetalum	Colchicum stenopetalum	Colchicum stenopetalum Boiss. & Buhse ex Stef.	sp.
Cyrtandra longicarpa	SCIENTIFIC	Cyrtandra	longicarpa				true		Cyrtandra longicarpa	Cyrtandra longicarpa	Cyrtandra longicarpa	sp.
Salix × nasuensis	SCIENTIFIC	Salix	nasuensis				true		Salix nasuensis	Salix ×nasuensis	Salix ×nasuensis	sp.
Rhamnus dechenii Weber, 1852	SCIENTIFIC	Rhamnus	dechenii		Weber		true		Rhamnus dechenii	Rhamnus dechenii	Rhamnus dechenii Weber, 1852	sp.
Cyperus setiformis	SCIENTIFIC	Cyperus	setiformis				true		Cyperus setiformis	Cyperus setiformis	Cyperus setiformis	sp.
Leptobalanus diegogomezii	SCIENTIFIC	Leptobalanus	diegogomezii				true		Leptobalanus diegogomezii	Leptobalanus diegogomezii	Leptobalanus diegogomezii	sp.
Convolvulus erubescens Sims	SCIENTIFIC	Convolvulus	erubescens		Sims		true		Convolvulus erubescens	Convolvulus erubescens	Convolvulus erubescens Sims	sp.
Riccardia submersa (Hook.f. & Taylor) Trevis.	SCIENTIFIC	Riccardia	submersa		Trevis.	Hook.f. & Taylor	true		Riccardia submersa	Riccardia submersa	Riccardia submersa (Hook.f. & Taylor) Trevis.	sp.
Selaginella subsplendens	SCIENTIFIC	Selaginella	subsplendens				true		Selaginella subsplendens	Selaginella subsplendens	Selaginella subsplendens	sp.
Ocotea tonii (Lundell) VanDerWerff	SCIENTIFIC	Ocotea	tonii		VanDerWerff	Lundell	true		Ocotea tonii	Ocotea tonii	Ocotea tonii (Lundell) VanDerWerff	sp.
Begonia lindleyana Walp.	SCIENTIFIC	Begonia	lindleyana		Walp.		true		Begonia lindleyana	Begonia lindleyana	Begonia lindleyana Walp.	sp.
Pachylobus buettneri (Engl.) Guillaumin	SCIENTIFIC	Pachylobus	buettneri		Guillaumin	Engl.	true		Pachylobus buettneri	Pachylobus buettneri	Pachylobus buettneri (Engl.) Guillaumin	sp.
Camonea vitifolia (Burm. fil.) A. R. Simões & Staples	SCIENTIFIC	Camonea	vitifolia		A.R.Simões & Staples	Burm.fil.	true		Camonea vitifolia	Camonea vitifolia	Camonea vitifolia (Burm.fil.) A.R.Simões & Staples	sp.
Paropsiopsis pulchra Gilg	SCIENTIFIC	Paropsiopsis	pulchra		Gilg		true		Paropsiopsis pulchra	Paropsiopsis pulchra	Paropsiopsis pulchra Gilg	sp.
Machaerina	SCIENTIFIC	Machaerina					true		Machaerina	Machaerina	Machaerina
Dryopteris lawalreei_x Janch.	HYBRID
Casearia bourdillonii	SCIENTIFIC	Casearia	bourdillonii				true		Casearia bourdillonii	Casearia bourdillonii	Casearia bourdillonii	sp.
Erica totta Thunb.	SCIENTIFIC	Erica	totta		Thunb.		true		Erica totta	Erica totta	Erica totta Thunb.	sp.
Synotis cappa var. parishii (Hook. fil.) H. Koyama	SCIENTIFIC	Synotis	cappa	parishii	H.Koyama	Hook.fil.	true		Synotis cappa parishii	Synotis cappa var. parishii	Synotis cappa var. parishii (Hook.fil.) H.Koyama	var.
Laphamia saxicola Eastw.	SCIENTIFIC	Laphamia	saxicola		Eastw.		true		Laphamia saxicola	Laphamia saxicola	Laphamia saxicola Eastw.	sp.
Dendrobium lancilabium J.J.Sm.	SCIENTIFIC	Dendrobium	lancilabium		J.J.Sm.		true		Dendrobium lancilabium	Dendrobium lancilabium	Dendrobium lancilabium J.J.Sm.	sp.
Ligularia kojimae	SCIENTIFIC	Ligularia	kojimae				true		Ligularia kojimae	Ligularia kojimae	Ligularia kojimae	sp.
Conioselinum pseudoangelica	SCIENTIFIC	Conioselinum	pseudoangelica				true		Conioselinum pseudoangelica	Conioselinum pseudoangelica	Conioselinum pseudoangelica	sp.
Disocactus ackermannii subsp. conzattianus	SCIENTIFIC	Disocactus	ackermannii	conzattianus			true		Disocactus ackermannii conzattianus	Disocactus ackermannii subsp. conzattianus	Disocactus ackermannii subsp. conzattianus	subsp.
Rhynchostegium semitortum A. Jaeger	SCIENTIFIC	Rhynchostegium	semitortum		A.Jaeger		true		Rhynchostegium semitortum	Rhynchostegium semitortum	Rhynchostegium semitortum A.Jaeger	sp.
Pseudadenia × schweinfurthii	SCIENTIFIC	Pseudadenia	schweinfurthii				true		Pseudadenia schweinfurthii	Pseudadenia ×schweinfurthii	Pseudadenia ×schweinfurthii	sp.
Moussonia tacanaensis Ram.-Roa	SCIENTIFIC	Moussonia	tacanaensis		Ram.-Roa		true		Moussonia tacanaensis	Moussonia tacanaensis	Moussonia tacanaensis Ram.-Roa	sp.
Papuacalia kukul (P.Royen) Veldkamp	SCIENTIFIC	Papuacalia	kukul		Veldkamp	P.Royen	true		Papuacalia kukul	Papuacalia kukul	Papuacalia kukul (P.Royen) Veldkamp	sp.
Fritillaria unibracteata var. wabuensis	SCIENTIFIC	Fritillaria	unibracteata	wabuensis			true		Fritillaria unibracteata wabuensis	Fritillaria unibracteata var. wabuensis	Fritillaria unibracteata var. wabuensis	var.
Helianthemum ordosicum	SCIENTIFIC	Helianthemum	ordosicum				true		Helianthemum ordosicum	Helianthemum ordosicum	Helianthemum ordosicum	sp.
Ranunculus decurvus (Hook.fil.) Melville	SCIENTIFIC	Ranunculus	decurvus		Melville	Hook.fil.	true		Ranunculus decurvus	Ranunculus decurvus	Ranunculus decurvus (Hook.fil.) Melville	sp.
Acacia formidabilis	SCIENTIFIC	Acacia	formidabilis				true		Acacia formidabilis	Acacia formidabilis	Acacia formidabilis	sp.
Eragrostis bemarivensis A.Camus	SCIENTIFIC	Eragrostis	bemarivensis		A.Camus		true		Eragrostis bemarivensis	Eragrostis bemarivensis	Eragrostis bemarivensis A.Camus	sp.
Microchilus ortgiesii (Rchb.f.) Ormerod	SCIENTIFIC	Microchilus	ortgiesii		Ormerod	Rchb.f.	true		Microchilus ortgiesii	Microchilus ortgiesii	Microchilus ortgiesii (Rchb.f.) Ormerod	sp.
Pogonatum belangeri	SCIENTIFIC	Pogonatum	belangeri				true		Pogonatum belangeri	Pogonatum belangeri	Pogonatum belangeri	sp.
Lysimachia racemiflora Bonati	SCIENTIFIC	Lysimachia	racemiflora		Bonati		true		Lysimachia racemiflora	Lysimachia racemiflora	Lysimachia racemiflora Bonati	sp.
Botrychium boreale Milde	SCIENTIFIC	Botrychium	boreale		Milde		true		Botrychium boreale	Botrychium boreale	Botrychium boreale Milde	sp.
Dianthus moviensis var. dentatus Burtt Davy	SCIENTIFIC	Dianthus	moviensis	dentatus	Burtt Davy		true		Dianthus moviensis dentatus	Dianthus moviensis var. dentatus	Dianthus moviensis var. dentatus Burtt Davy	var.
Merremia bimbim	SCIENTIFIC	Merremia	bimbim				true		Merremia bimbim	Merremia bimbim	Merremia bimbim	sp.
Pandanus pendulinus	SCIENTIFIC	Pandanus	pendulinus				true		Pandanus pendulinus	Pandanus pendulinus	Pandanus pendulinus	sp.
Mussaenda hirsutissima (Hook.f.) Hutch. ex Gamble	SCIENTIFIC	Mussaenda	hirsutissima		Hutch. ex Gamble	Hook.f.	true		Mussaenda hirsutissima	Mussaenda hirsutissima	Mussaenda hirsutissima (Hook.f.) Hutch. ex Gamble	sp.
Hypericum rigidum A. St.-Hil.	SCIENTIFIC	Hypericum	rigidum		A.St.-Hil.		true		Hypericum rigidum	Hypericum rigidum	Hypericum rigidum A.St.-Hil.	sp.
Coccocypselum aureum (Spreng.) Cham. & Schltdl.	SCIENTIFIC	Coccocypselum	aureum		Cham. & Schltdl.	Spreng.	true		Coccocypselum aureum	Coccocypselum aureum	Coccocypselum aureum (Spreng.) Cham. & Schltdl.	sp.
Hieracium aperissoides	SCIENTIFIC	Hieracium	aperissoides				true		Hieracium aperissoides	Hieracium aperissoides	Hieracium aperissoides	sp.
Lupinus chihuahuensis	SCIENTIFIC	Lupinus	chihuahuensis				true		Lupinus chihuahuensis	Lupinus chihuahuensis	Lupinus chihuahuensis	sp.
Ixiolirion songaricum	SCIENTIFIC	Ixiolirion	songaricum				true		Ixiolirion songaricum	Ixiolirion songaricum	Ixiolirion songaricum	sp.
Odontarrhena turgida (T.R.Dudley) Španiel, Al-Shehbaz, D.A.German & Marhold	SCIENTIFIC	Odontarrhena	turgida		Španiel, Al-Shehbaz, D.A.German & Marhold	T.R.Dudley	true		Odontarrhena turgida	Odontarrhena turgida	Odontarrhena turgida (T.R.Dudley) Španiel, Al-Shehbaz, D.A.German & Marhold	sp.
Syzygium clypeolatum (Ridl.) I.M.Turner	SCIENTIFIC	Syzygium	clypeolatum		I.M.Turner	Ridl.	true		Syzygium clypeolatum	Syzygium clypeolatum	Syzygium clypeolatum (Ridl.) I.M.Turner	sp.
Grossularia Tourn. ex Adans., 1763	SCIENTIFIC	Grossularia			Tourn. ex Adans.		true		Grossularia	Grossularia	Grossularia Tourn. ex Adans., 1763
Macrolobium hartshornii R.S.Cowan	SCIENTIFIC	Macrolobium	hartshornii		R.S.Cowan		true		Macrolobium hartshornii	Macrolobium hartshornii	Macrolobium hartshornii R.S.Cowan	sp.
Hieracium aggregatifolium P.D.Sell	SCIENTIFIC	Hieracium	aggregatifolium		P.D.Sell		true		Hieracium aggregatifolium	Hieracium aggregatifolium	Hieracium aggregatifolium P.D.Sell	sp.
Cyrtochilum cupulatum (Königer) J.M.H.Shaw	SCIENTIFIC	Cyrtochilum	cupulatum		J.M.H.Shaw	Königer	true		Cyrtochilum cupulatum	Cyrtochilum cupulatum	Cyrtochilum cupulatum (Königer) J.M.H.Shaw	sp.
Mammillaria voburnensis subsp. eichlamii (Quehl) D. R. Hunt	SCIENTIFIC	Mammillaria	voburnensis	eichlamii	D.R.Hunt	Quehl	true		Mammillaria voburnensis eichlamii	Mammillaria voburnensis subsp. eichlamii	Mammillaria voburnensis subsp. eichlamii (Quehl) D.R.Hunt	subsp.
Hippocrepis constricta	SCIENTIFIC	Hippocrepis	constricta				true		Hippocrepis constricta	Hippocrepis constricta	Hippocrepis constricta	sp.
Corybas rotundifolius (Hook.f.) Rchb.f.	SCIENTIFIC	Corybas	rotundifolius		Rchb.f.	Hook.f.	true		Corybas rotundifolius	Corybas rotundifolius	Corybas rotundifolius (Hook.f.) Rchb.f.	sp.
Rubus ohtakiensis_x Naruh.	HYBRID
Trichocline minuana	SCIENTIFIC	Trichocline	minuana				true		Trichocline minuana	Trichocline minuana	Trichocline minuana	sp.
Zieria wilhelminae	SCIENTIFIC	Zieria	wilhelminae				true		Zieria wilhelminae	Zieria wilhelminae	Zieria wilhelminae	sp.
Ardisia scortechinii var. scortechinii	SCIENTIFIC	Ardisia	scortechinii	scortechinii			true		Ardisia scortechinii scortechinii	Ardisia scortechinii var. scortechinii	Ardisia scortechinii var. scortechinii	var.
Cinnamodendron axillare (Nees) Endl. ex Walp.	SCIENTIFIC	Cinnamodendron	axillare		Endl. ex Walp.	Nees	true		Cinnamodendron axillare	Cinnamodendron axillare	Cinnamodendron axillare (Nees) Endl. ex Walp.	sp.
Uncaria cordata (Lour.) Merr.	SCIENTIFIC	Uncaria	cordata		Merr.	Lour.	true		Uncaria cordata	Uncaria cordata	Uncaria cordata (Lour.) Merr.	sp.
Epidendrum albomarginatum Rchb.f.	SCIENTIFIC	Epidendrum	albomarginatum		Rchb.f.		true		Epidendrum albomarginatum	Epidendrum albomarginatum	Epidendrum albomarginatum Rchb.f.	sp.
Cyclodictyon varians (Sull.) Kuntze	SCIENTIFIC	Cyclodictyon	varians		Kuntze	Sull.	true		Cyclodictyon varians	Cyclodictyon varians	Cyclodictyon varians (Sull.) Kuntze	sp.
Panicum vollesenii Renvoize	SCIENTIFIC	Panicum	vollesenii		Renvoize		true		Panicum vollesenii	Panicum vollesenii	Panicum vollesenii Renvoize	sp.
Syncolostemon parviflorus var. lanceolatus	SCIENTIFIC	Syncolostemon	parviflorus	lanceolatus			true		Syncolostemon parviflorus lanceolatus	Syncolostemon parviflorus var. lanceolatus	Syncolostemon parviflorus var. lanceolatus	var.
Panicum merkeri Mez	SCIENTIFIC	Panicum	merkeri		Mez		true		Panicum merkeri	Panicum merkeri	Panicum merkeri Mez	sp.
Floscaldasia hypsophila Cuatrec.	SCIENTIFIC	Floscaldasia	hypsophila		Cuatrec.		true		Floscaldasia hypsophila	Floscaldasia hypsophila	Floscaldasia hypsophila Cuatrec.	sp.
Senecio dumeticola	SCIENTIFIC	Senecio	dumeticola				true		Senecio dumeticola	Senecio dumeticola	Senecio dumeticola	sp.
Roessleria linearifolia	SCIENTIFIC	Roessleria	linearifolia				true		Roessleria linearifolia	Roessleria linearifolia	Roessleria linearifolia	sp.
Vicia venosa (Willd. ex Link) Maxim.	SCIENTIFIC	Vicia	venosa		Maxim.	Willd. ex Link	true		Vicia venosa	Vicia venosa	Vicia venosa (Willd. ex Link) Maxim.	sp.
Spondias mombin var. globosa J.D.Mitch. & Daly	SCIENTIFIC	Spondias	mombin	globosa	J.D.Mitch. & Daly		true		Spondias mombin globosa	Spondias mombin var. globosa	Spondias mombin var. globosa J.D.Mitch. & Daly	var.
Wurmbea nilpinna R.J.Bates	SCIENTIFIC	Wurmbea	nilpinna		R.J.Bates		true		Wurmbea nilpinna	Wurmbea nilpinna	Wurmbea nilpinna R.J.Bates	sp.
Imperiella crassiparietalis Rashidi & Senowbari-Daryan, 2010	SCIENTIFIC	Imperiella	crassiparietalis		Rashidi & Senowbari-Daryan		true		Imperiella crassiparietalis	Imperiella crassiparietalis	Imperiella crassiparietalis Rashidi & Senowbari-Daryan, 2010	sp.
Athyrium emeicola	SCIENTIFIC	Athyrium	emeicola				true		Athyrium emeicola	Athyrium emeicola	Athyrium emeicola	sp.
Mikania pseudomicrocephala	SCIENTIFIC	Mikania	pseudomicrocephala				true		Mikania pseudomicrocephala	Mikania pseudomicrocephala	Mikania pseudomicrocephala	sp.
Vepris peraperta	SCIENTIFIC	Vepris	peraperta				true		Vepris peraperta	Vepris peraperta	Vepris peraperta	sp.
Davallia solida var. fejeensis	SCIENTIFIC	Davallia	solida	fejeensis			true		Davallia solida fejeensis	Davallia solida var. fejeensis	Davallia solida var. fejeensis	var.
Hieracium robustum subsp. robustum	SCIENTIFIC	Hieracium	robustum	robustum			true		Hieracium robustum robustum	Hieracium robustum subsp. robustum	Hieracium robustum subsp. robustum	subsp.
Xanthium strumarium subsp. strumarium	SCIENTIFIC	Xanthium	strumarium	strumarium			true		Xanthium strumarium strumarium	Xanthium strumarium subsp. strumarium	Xanthium strumarium subsp. strumarium	subsp.
Gypsophila turcica Hamzaoglu	SCIENTIFIC	Gypsophila	turcica		Hamzaoglu		true		Gypsophila turcica	Gypsophila turcica	Gypsophila turcica Hamzaoglu	sp.
Cogniauxia	SCIENTIFIC	Cogniauxia					true		Cogniauxia	Cogniauxia	Cogniauxia
Epiphyllum thomasianum subsp. thomasianum	SCIENTIFIC	Epiphyllum	thomasianum	thomasianum			true		Epiphyllum thomasianum thomasianum	Epiphyllum thomasianum subsp. thomasianum	Epiphyllum thomasianum subsp. thomasianum	subsp.
Epilobium glaciale	SCIENTIFIC	Epilobium	glaciale				true		Epilobium glaciale	Epilobium glaciale	Epilobium glaciale	sp.
Taraxacum idiomorphum	SCIENTIFIC	Taraxacum	idiomorphum				true		Taraxacum idiomorphum	Taraxacum idiomorphum	Taraxacum idiomorphum	sp.
Anthurium obtusum subsp. obtusum	SCIENTIFIC	Anthurium	obtusum	obtusum			true		Anthurium obtusum obtusum	Anthurium obtusum subsp. obtusum	Anthurium obtusum subsp. obtusum	subsp.
Araucaria angustifolia	SCIENTIFIC	Araucaria	angustifolia				true		Araucaria angustifolia	Araucaria angustifolia	Araucaria angustifolia	sp.
Globularia incanescens Viv.	SCIENTIFIC	Globularia	incanescens		Viv.		true		Globularia incanescens	Globularia incanescens	Globularia incanescens Viv.	sp.
Tapeinosperma deflexum Mez	SCIENTIFIC	Tapeinosperma	deflexum		Mez		true		Tapeinosperma deflexum	Tapeinosperma deflexum	Tapeinosperma deflexum Mez	sp.
Melampodium gracile	SCIENTIFIC	Melampodium	gracile				true		Melampodium gracile	Melampodium gracile	Melampodium gracile	sp.
Poa pseudoschimperiana Chiov.	SCIENTIFIC	Poa	pseudoschimperiana		Chiov.		true		Poa pseudoschimperiana	Poa pseudoschimperiana	Poa pseudoschimperiana Chiov.	sp.
Hieracium orariifolium	SCIENTIFIC	Hieracium	orariifolium				true		Hieracium orariifolium	Hieracium orariifolium	Hieracium orariifolium	sp.
Cyathea dealbata	SCIENTIFIC	Cyathea	dealbata				true		Cyathea dealbata	Cyathea dealbata	Cyathea dealbata	sp.
Piper pseudoalbuginiferum	SCIENTIFIC	Piper	pseudoalbuginiferum				true		Piper pseudoalbuginiferum	Piper pseudoalbuginiferum	Piper pseudoalbuginiferum	sp.
Blakea unguiculata	SCIENTIFIC	Blakea	unguiculata				true		Blakea unguiculata	Blakea unguiculata	Blakea unguiculata	sp.
Sparaxis grandiflora (D.Delaroche) Ker Gawl.	SCIENTIFIC	Sparaxis	grandiflora		Ker Gawl.	D.Delaroche	true		Sparaxis grandiflora	Sparaxis grandiflora	Sparaxis grandiflora (D.Delaroche) Ker Gawl.	sp.
Tillandsia barthlottii	SCIENTIFIC	Tillandsia	barthlottii				true		Tillandsia barthlottii	Tillandsia barthlottii	Tillandsia barthlottii	sp.
Cayratia trifolia (L.) Domin	SCIENTIFIC	Cayratia	trifolia		Domin	L.	true		Cayratia trifolia	Cayratia trifolia	Cayratia trifolia (L.) Domin	sp.
Linum mucronatum subsp. orientale (Boiss. & Heldr.) P.H.Davis	SCIENTIFIC	Linum	mucronatum	orientale	P.H.Davis	Boiss. & Heldr.	true		Linum mucronatum orientale	Linum mucronatum subsp. orientale	Linum mucronatum subsp. orientale (Boiss. & Heldr.) P.H.Davis	subsp.
Crepis heterotricha	SCIENTIFIC	Crepis	heterotricha				true		Crepis heterotricha	Crepis heterotricha	Crepis heterotricha	sp.
Breynia coronata Hook.f.	SCIENTIFIC	Breynia	coronata		Hook.f.		true		Breynia coronata	Breynia coronata	Breynia coronata Hook.f.	sp.
Canthium coffeoides Pierre ex Pit.	SCIENTIFIC	Canthium	coffeoides		Pierre ex Pit.		true		Canthium coffeoides	Canthium coffeoides	Canthium coffeoides Pierre ex Pit.	sp.
Hieracium hypochoeroides subsp. apertorum	SCIENTIFIC	Hieracium	hypochoeroides	apertorum			true		Hieracium hypochoeroides apertorum	Hieracium hypochoeroides subsp. apertorum	Hieracium hypochoeroides subsp. apertorum	subsp.
Ampelocissus trichoclada Quisumb. & Merr.	SCIENTIFIC	Ampelocissus	trichoclada		Quisumb. & Merr.		true		Ampelocissus trichoclada	Ampelocissus trichoclada	Ampelocissus trichoclada Quisumb. & Merr.	sp.
Dendrobium ginalopeziae (Cootes, M.Leon & Naive) Naive & Alejandro	SCIENTIFIC	Dendrobium	ginalopeziae		Naive & Alejandro	Cootes, M.Leon & Naive	true		Dendrobium ginalopeziae	Dendrobium ginalopeziae	Dendrobium ginalopeziae (Cootes, M.Leon & Naive) Naive & Alejandro	sp.
Stipa barbata Desf.	SCIENTIFIC	Stipa	barbata		Desf.		true		Stipa barbata	Stipa barbata	Stipa barbata Desf.	sp.
Goodenia faucium	SCIENTIFIC	Goodenia	faucium				true		Goodenia faucium	Goodenia faucium	Goodenia faucium	sp.
Setaria bosseri	SCIENTIFIC	Setaria	bosseri				true		Setaria bosseri	Setaria bosseri	Setaria bosseri	sp.
Knema pseudolaurina W.J.de Wilde	SCIENTIFIC	Knema	pseudolaurina		W.J.de Wilde		true		Knema pseudolaurina	Knema pseudolaurina	Knema pseudolaurina W.J.de Wilde	sp.
Pentacalia purpurivenosa	SCIENTIFIC	Pentacalia	purpurivenosa				true		Pentacalia purpurivenosa	Pentacalia purpurivenosa	Pentacalia purpurivenosa	sp.
Scleromitrion intonsum (Halford) K.L.Gibbons	SCIENTIFIC	Scleromitrion	intonsum		K.L.Gibbons	Halford	true		Scleromitrion intonsum	Scleromitrion intonsum	Scleromitrion intonsum (Halford) K.L.Gibbons	sp.
Sonerila urceolata Cellin. & S.S.Renner	SCIENTIFIC	Sonerila	urceolata		Cellin. & S.S.Renner		true		Sonerila urceolata	Sonerila urceolata	Sonerila urceolata Cellin. & S.S.Renner	sp.
Clematis viticaulis Steele	SCIENTIFIC	Clematis	viticaulis		Steele		true		Clematis viticaulis	Clematis viticaulis	Clematis viticaulis Steele	sp.
Ardisia cartagoana Lundell	SCIENTIFIC	Ardisia	cartagoana		Lundell		true		Ardisia cartagoana	Ardisia cartagoana	Ardisia cartagoana Lundell	sp.
Lindsaea rigidiuscula Lindm.	SCIENTIFIC	Lindsaea	rigidiuscula		Lindm.		true		Lindsaea rigidiuscula	Lindsaea rigidiuscula	Lindsaea rigidiuscula Lindm.	sp.
Pycnostachys ruandensis	SCIENTIFIC	Pycnostachys	ruandensis				true		Pycnostachys ruandensis	Pycnostachys ruandensis	Pycnostachys ruandensis	sp.
Geonoma poeppigiana Mart.	SCIENTIFIC	Geonoma	poeppigiana		Mart.		true		Geonoma poeppigiana	Geonoma poeppigiana	Geonoma poeppigiana Mart.	sp.
Genista versicolor	SCIENTIFIC	Genista	versicolor				true		Genista versicolor	Genista versicolor	Genista versicolor	sp.
Ravenala agatheae	SCIENTIFIC	Ravenala	agatheae				true		Ravenala agatheae	Ravenala agatheae	Ravenala agatheae	sp.
Aspidistra jiewhoei	SCIENTIFIC	Aspidistra	jiewhoei				true		Aspidistra jiewhoei	Aspidistra jiewhoei	Aspidistra jiewhoei	sp.
Corybas comptus J.Dransf. & G.Sm.	SCIENTIFIC	Corybas	comptus		J.Dransf. & G.Sm.		true		Corybas comptus	Corybas comptus	Corybas comptus J.Dransf. & G.Sm.	sp.
Briza maxima	SCIENTIFIC	Briza	maxima				true		Briza maxima	Briza maxima	Briza maxima	sp.
Leucopogon fastigiatus (Spreng.) G.Don	SCIENTIFIC	Leucopogon	fastigiatus		G.Don	Spreng.	true		Leucopogon fastigiatus	Leucopogon fastigiatus	Leucopogon fastigiatus (Spreng.) G.Don	sp.
Gesneria odontophylla Urb. & Ekman	SCIENTIFIC	Gesneria	odontophylla		Urb. & Ekman		true		Gesneria odontophylla	Gesneria odontophylla	Gesneria odontophylla Urb. & Ekman	sp.
Symplocos huegeliana Brand	SCIENTIFIC	Symplocos	huegeliana		Brand		true		Symplocos huegeliana	Symplocos huegeliana	Symplocos huegeliana Brand	sp.
Zygodon roccatii var. diffusus G.Negri	SCIENTIFIC	Zygodon	roccatii	diffusus	G.Negri		true		Zygodon roccatii diffusus	Zygodon roccatii var. diffusus	Zygodon roccatii var. diffusus G.Negri	var.
Orthodicranum montanum (Hedw.) Loeske	SCIENTIFIC	Orthodicranum	montanum		Loeske	Hedw.	true		Orthodicranum montanum	Orthodicranum montanum	Orthodicranum montanum (Hedw.) Loeske	sp.
Persoonia laurina subsp. leiogyna L. A. S. Johnson & P. H. Weston	SCIENTIFIC	Persoonia	laurina	leiogyna	L.A.S.Johnson & P.H.Weston		true		Persoonia laurina leiogyna	Persoonia laurina subsp. leiogyna	Persoonia laurina subsp. leiogyna L.A.S.Johnson & P.H.Weston	subsp.
Vesicularia subsphaerica (Müll.Hal.) Broth.	SCIENTIFIC	Vesicularia	subsphaerica		Broth.	Müll.Hal.	true		Vesicularia subsphaerica	Vesicularia subsphaerica	Vesicularia subsphaerica (Müll.Hal.) Broth.	sp.
Hoffmannseggia Cav.	SCIENTIFIC	Hoffmannseggia			Cav.		true		Hoffmannseggia	Hoffmannseggia	Hoffmannseggia Cav.
Lampranthus subaequalis (L.Bolus) L.Bolus	SCIENTIFIC	Lampranthus	subaequalis		L.Bolus	L.Bolus	true		Lampranthus subaequalis	Lampranthus subaequalis	Lampranthus subaequalis (L.Bolus) L.Bolus	sp.
Senna macranthera var. micans (Nees) H.S.Irwin & Barneby	SCIENTIFIC	Senna	macranthera	micans	H.S.Irwin & Barneby	Nees	true		Senna macranthera micans	Senna macranthera var. micans	Senna macranthera var. micans (Nees) H.S.Irwin & Barneby	var.
Phyllanthus rubescens Beille	SCIENTIFIC	Phyllanthus	rubescens		Beille		true		Phyllanthus rubescens	Phyllanthus rubescens	Phyllanthus rubescens Beille	sp.
Cladotheca undans Lindley & Hutton, 1911	SCIENTIFIC	Cladotheca	undans		Lindley & Hutton		true		Cladotheca undans	Cladotheca undans	Cladotheca undans Lindley & Hutton, 1911	sp.
Pitcairnia tumulicola	SCIENTIFIC	Pitcairnia	tumulicola				true		Pitcairnia tumulicola	Pitcairnia tumulicola	Pitcairnia tumulicola	sp.
Bulbophyllum nigericum	SCIENTIFIC	Bulbophyllum	nigericum				true		Bulbophyllum nigericum	Bulbophyllum nigericum	Bulbophyllum nigericum	sp.
Schizostachyum griffithii	SCIENTIFIC	Schizostachyum	griffithii				true		Schizostachyum griffithii	Schizostachyum griffithii	Schizostachyum griffithii	sp.
Tetrapilus dioicus	SCIENTIFIC	Tetrapilus	dioicus				true		Tetrapilus dioicus	Tetrapilus dioicus	Tetrapilus dioicus	sp.
Chamaegastrodia vaginata (Hook.f.) Seidenf.	SCIENTIFIC	Chamaegastrodia	vaginata		Seidenf.	Hook.f.	true		Chamaegastrodia vaginata	Chamaegastrodia vaginata	Chamaegastrodia vaginata (Hook.f.) Seidenf.	sp.
Lycianthes profunderugosa	SCIENTIFIC	Lycianthes	profunderugosa				true		Lycianthes profunderugosa	Lycianthes profunderugosa	Lycianthes profunderugosa	sp.
Corydalis ludlowii Stearn	SCIENTIFIC	Corydalis	ludlowii		Stearn		true		Corydalis ludlowii	Corydalis ludlowii	Corydalis ludlowii Stearn	sp.
Monanthotaxis couvreurii P.H.Hoekstra	SCIENTIFIC	Monanthotaxis	couvreurii		P.H.Hoekstra		true		Monanthotaxis couvreurii	Monanthotaxis couvreurii	Monanthotaxis couvreurii P.H.Hoekstra	sp.
Chronanthos orientalis (Loisel.) Frodin & Heywood	SCIENTIFIC	Chronanthos	orientalis		Frodin & Heywood	Loisel.	true		Chronanthos orientalis	Chronanthos orientalis	Chronanthos orientalis (Loisel.) Frodin & Heywood	sp.
Kadsura longipedunculata	SCIENTIFIC	Kadsura	longipedunculata				true		Kadsura longipedunculata	Kadsura longipedunculata	Kadsura longipedunculata	sp.
Limonium tuberculatum (Boiss.) Kuntze	SCIENTIFIC	Limonium	tuberculatum		Kuntze	Boiss.	true		Limonium tuberculatum	Limonium tuberculatum	Limonium tuberculatum (Boiss.) Kuntze	sp.
Aldama perennans (B.L.Turner & F.G.Davies) E.E.Schill. & Panero	SCIENTIFIC	Aldama	perennans		E.E.Schill. & Panero	B.L.Turner & F.G.Davies	true		Aldama perennans	Aldama perennans	Aldama perennans (B.L.Turner & F.G.Davies) E.E.Schill. & Panero	sp.
Helixanthera brevicalyx var. brevicalyx	SCIENTIFIC	Helixanthera	brevicalyx	brevicalyx			true		Helixanthera brevicalyx brevicalyx	Helixanthera brevicalyx var. brevicalyx	Helixanthera brevicalyx var. brevicalyx	var.
Silene andicola Gillies	SCIENTIFIC	Silene	andicola		Gillies		true		Silene andicola	Silene andicola	Silene andicola Gillies	sp.
Entolasia olivacea Stapf	SCIENTIFIC	Entolasia	olivacea		Stapf		true		Entolasia olivacea	Entolasia olivacea	Entolasia olivacea Stapf	sp.
Trichilia surumuensis C.DC.	SCIENTIFIC	Trichilia	surumuensis		C.DC.		true		Trichilia surumuensis	Trichilia surumuensis	Trichilia surumuensis C.DC.	sp.
Ericameria nauseosa var. oreophila (A.Nelson) G.L.Nesom & G.I.Baird	SCIENTIFIC	Ericameria	nauseosa	oreophila	G.L.Nesom & G.I.Baird	A.Nelson	true		Ericameria nauseosa oreophila	Ericameria nauseosa var. oreophila	Ericameria nauseosa var. oreophila (A.Nelson) G.L.Nesom & G.I.Baird	var.
Rorida brevipetiolata (D.F.Chamb. & Lamond) Thulin & Roalson	SCIENTIFIC	Rorida	brevipetiolata		Thulin & Roalson	D.F.Chamb. & Lamond	true		Rorida brevipetiolata	Rorida brevipetiolata	Rorida brevipetiolata (D.F.Chamb. & Lamond) Thulin & Roalson	sp.
Ponerorchis crenulata	SCIENTIFIC	Ponerorchis	crenulata				true		Ponerorchis crenulata	Ponerorchis crenulata	Ponerorchis crenulata	sp.
Ficus pachyclada subsp. pachyclada	SCIENTIFIC	Ficus	pachyclada	pachyclada			true		Ficus pachyclada pachyclada	Ficus pachyclada subsp. pachyclada	Ficus pachyclada subsp. pachyclada	subsp.
Flueggea acicularis (Croizat) G.L.Webster	SCIENTIFIC	Flueggea	acicularis		G.L.Webster	Croizat	true		Flueggea acicularis	Flueggea acicularis	Flueggea acicularis (Croizat) G.L.Webster	sp.
Dioscorea contracta	SCIENTIFIC	Dioscorea	contracta				true		Dioscorea contracta	Dioscorea contracta	Dioscorea contracta	sp.
Calochortus amabilis Purdy	SCIENTIFIC	Calochortus	amabilis		Purdy		true		Calochortus amabilis	Calochortus amabilis	Calochortus amabilis Purdy	sp.
Hieracium cantianum	SCIENTIFIC	Hieracium	cantianum				true		Hieracium cantianum	Hieracium cantianum	Hieracium cantianum	sp.
Butomopsis	SCIENTIFIC	Butomopsis					true		Butomopsis	Butomopsis	Butomopsis
Epigeneium macropodum (Hook.f.) Summerh.	SCIENTIFIC	Epigeneium	macropodum		Summerh.	Hook.f.	true		Epigeneium macropodum	Epigeneium macropodum	Epigeneium macropodum (Hook.f.) Summerh.	sp.
Symphyotrichum novi-belgii	SCIENTIFIC	Symphyotrichum	novi-belgii				true		Symphyotrichum novi-belgii	Symphyotrichum novi-belgii	Symphyotrichum novi-belgii	sp.
Habenaria bantamensis	SCIENTIFIC	Habenaria	bantamensis				true		Habenaria bantamensis	Habenaria bantamensis	Habenaria bantamensis	sp.
Neesenbeckia punctoria (Vahl) Levyns	SCIENTIFIC	Neesenbeckia	punctoria		Levyns	Vahl	true		Neesenbeckia punctoria	Neesenbeckia punctoria	Neesenbeckia punctoria (Vahl) Levyns	sp.
Bulbostylis macra (Ridl.) C.B.Clarke	SCIENTIFIC	Bulbostylis	macra		C.B.Clarke	Ridl.	true		Bulbostylis macra	Bulbostylis macra	Bulbostylis macra (Ridl.) C.B.Clarke	sp.
Lejeunea prionoides Spruce	SCIENTIFIC	Lejeunea	prionoides		Spruce		true		Lejeunea prionoides	Lejeunea prionoides	Lejeunea prionoides Spruce	sp.
Viola ×yurii Vl.V.Nikitin	SCIENTIFIC	Viola	yurii		Vl.V.Nikitin		true		Viola yurii	Viola ×yurii	Viola ×yurii Vl.V.Nikitin	sp.
Polygala crotalarioides Buch.-Ham. ex DC.	SCIENTIFIC	Polygala	crotalarioides		Buch.-Ham. ex DC.		true		Polygala crotalarioides	Polygala crotalarioides	Polygala crotalarioides Buch.-Ham. ex DC.	sp.
Hieracium galactiniceps Norrl.	SCIENTIFIC	Hieracium	galactiniceps		Norrl.		true		Hieracium galactiniceps	Hieracium galactiniceps	Hieracium galactiniceps Norrl.	sp.
Indigofera smitinandii Mattapha & Chantar.	SCIENTIFIC	Indigofera	smitinandii		Mattapha & Chantar.		true		Indigofera smitinandii	Indigofera smitinandii	Indigofera smitinandii Mattapha & Chantar.	sp.
Bassia krylovii	SCIENTIFIC	Bassia	krylovii				true		Bassia krylovii	Bassia krylovii	Bassia krylovii	sp.
Gymnostachyum signatum (Benoist) J. B. Imlay	SCIENTIFIC	Gymnostachyum	signatum		J.B.Imlay	Benoist	true		Gymnostachyum signatum	Gymnostachyum signatum	Gymnostachyum signatum (Benoist) J.B.Imlay	sp.
Bauhinia kalantha Harms	SCIENTIFIC	Bauhinia	kalantha		Harms		true		Bauhinia kalantha	Bauhinia kalantha	Bauhinia kalantha Harms	sp.
Rubus pentagonus var. pentagonus	SCIENTIFIC	Rubus	pentagonus	pentagonus			true		Rubus pentagonus pentagonus	Rubus pentagonus var. pentagonus	Rubus pentagonus var. pentagonus	var.
Gaylussacia pallida Cham.	SCIENTIFIC	Gaylussacia	pallida		Cham.		true		Gaylussacia pallida	Gaylussacia pallida	Gaylussacia pallida Cham.	sp.
Argyreia wallichii Choisy	SCIENTIFIC	Argyreia	wallichii		Choisy		true		Argyreia wallichii	Argyreia wallichii	Argyreia wallichii Choisy	sp.
Youngia baoxingensis Y. S. Chen	SCIENTIFIC	Youngia	baoxingensis		Y.S.Chen		true		Youngia baoxingensis	Youngia baoxingensis	Youngia baoxingensis Y.S.Chen	sp.
Artocarpus hispidus F. M. Jarrett	SCIENTIFIC	Artocarpus	hispidus		F.M.Jarrett		true		Artocarpus hispidus	Artocarpus hispidus	Artocarpus hispidus F.M.Jarrett	sp.
Sphaeranthus africanus	SCIENTIFIC	Sphaeranthus	africanus				true		Sphaeranthus africanus	Sphaeranthus africanus	Sphaeranthus africanus	sp.
Mussaenda utakwae	SCIENTIFIC	Mussaenda	utakwae				true		Mussaenda utakwae	Mussaenda utakwae	Mussaenda utakwae	sp.
Piper aulacospermum Callejas	SCIENTIFIC	Piper	aulacospermum		Callejas		true		Piper aulacospermum	Piper aulacospermum	Piper aulacospermum Callejas	sp.
Cyphostemma spinosopilosum (Gilg & M.Brandt) Desc.	SCIENTIFIC	Cyphostemma	spinosopilosum		Desc.	Gilg & M.Brandt	true		Cyphostemma spinosopilosum	Cyphostemma spinosopilosum	Cyphostemma spinosopilosum (Gilg & M.Brandt) Desc.	sp.
Polystichum oreodoxa	SCIENTIFIC	Polystichum	oreodoxa				true		Polystichum oreodoxa	Polystichum oreodoxa	Polystichum oreodoxa	sp.
Heliamphora huberi A.Fleischm., Wistuba & Nerz	SCIENTIFIC	Heliamphora	huberi		A.Fleischm., Wistuba & Nerz		true		Heliamphora huberi	Heliamphora huberi	Heliamphora huberi A.Fleischm., Wistuba & Nerz	sp.
Annesorhiza thunbergii	SCIENTIFIC	Annesorhiza	thunbergii				true		Annesorhiza thunbergii	Annesorhiza thunbergii	Annesorhiza thunbergii	sp.
Plantago ovata var. fastigiata (E.Morris) S.C.Meyers & Liston	SCIENTIFIC	Plantago	ovata	fastigiata	S.C.Meyers & Liston	E.Morris	true		Plantago ovata fastigiata	Plantago ovata var. fastigiata	Plantago ovata var. fastigiata (E.Morris) S.C.Meyers & Liston	var.
Garcinia merguensis Wight	SCIENTIFIC	Garcinia	merguensis		Wight		true		Garcinia merguensis	Garcinia merguensis	Garcinia merguensis Wight	sp.
Stelis paradisicola Luer & Hirtz	SCIENTIFIC	Stelis	paradisicola		Luer & Hirtz		true		Stelis paradisicola	Stelis paradisicola	Stelis paradisicola Luer & Hirtz	sp.
Cephaloziella garsidei	SCIENTIFIC	Cephaloziella	garsidei				true		Cephaloziella garsidei	Cephaloziella garsidei	Cephaloziella garsidei	sp.
Pandanus cupribasalis	SCIENTIFIC	Pandanus	cupribasalis				true		Pandanus cupribasalis	Pandanus cupribasalis	Pandanus cupribasalis	sp.
Mimosa bahamensis Benth.	SCIENTIFIC	Mimosa	bahamensis		Benth.		true		Mimosa bahamensis	Mimosa bahamensis	Mimosa bahamensis Benth.	sp.
Choreonema F.Schmitz, 1889	SCIENTIFIC	Choreonema			F.Schmitz		true		Choreonema	Choreonema	Choreonema F.Schmitz, 1889
Calamagrostis leonardii	SCIENTIFIC	Calamagrostis	leonardii				true		Calamagrostis leonardii	Calamagrostis leonardii	Calamagrostis leonardii	sp.
Salvia evadens J.G.González & Art.Castro	SCIENTIFIC	Salvia	evadens		J.G.González & Art.Castro		true		Salvia evadens	Salvia evadens	Salvia evadens J.G.González & Art.Castro	sp.
Allocheilos maguanensis W.H.Chen & Y.M.Shui	SCIENTIFIC	Allocheilos	maguanensis		W.H.Chen & Y.M.Shui		true		Allocheilos maguanensis	Allocheilos maguanensis	Allocheilos maguanensis W.H.Chen & Y.M.Shui	sp.
Cyrtomium obliquum	SCIENTIFIC	Cyrtomium	obliquum				true		Cyrtomium obliquum	Cyrtomium obliquum	Cyrtomium obliquum	sp.
Xyris brachysepala Kral	SCIENTIFIC	Xyris	brachysepala		Kral		true		Xyris brachysepala	Xyris brachysepala	Xyris brachysepala Kral	sp.
Kohautia subverticillata subsp. eritreensis (Bremek.) D.Mantell ex Puff	SCIENTIFIC	Kohautia	subverticillata	eritreensis	D.Mantell ex Puff	Bremek.	true		Kohautia subverticillata eritreensis	Kohautia subverticillata subsp. eritreensis	Kohautia subverticillata subsp. eritreensis (Bremek.) D.Mantell ex Puff	subsp.
Philibertia barbata	SCIENTIFIC	Philibertia	barbata				true		Philibertia barbata	Philibertia barbata	Philibertia barbata	sp.
Staurogyne paniculata (Wall. ex T.Anderson) Kuntze	SCIENTIFIC	Staurogyne	paniculata		Kuntze	Wall. ex T.Anderson	true		Staurogyne paniculata	Staurogyne paniculata	Staurogyne paniculata (Wall. ex T.Anderson) Kuntze	sp.
Hymenophyllum myriocarpum	SCIENTIFIC	Hymenophyllum	myriocarpum				true		Hymenophyllum myriocarpum	Hymenophyllum myriocarpum	Hymenophyllum myriocarpum	sp.
Coccothrinax alexandri subsp. alexandri	SCIENTIFIC	Coccothrinax	alexandri	alexandri			true		Coccothrinax alexandri alexandri	Coccothrinax alexandri subsp. alexandri	Coccothrinax alexandri subsp. alexandri	subsp.
Phyllanthus asperulatus Hutch.	SCIENTIFIC	Phyllanthus	asperulatus		Hutch.		true		Phyllanthus asperulatus	Phyllanthus asperulatus	Phyllanthus asperulatus Hutch.	sp.
Gentianella lowndesii HarrySm.	SCIENTIFIC	Gentianella	lowndesii		HarrySm.		true		Gentianella lowndesii	Gentianella lowndesii	Gentianella lowndesii HarrySm.	sp.
Cucurbita maxima subsp. andreana (Naudin) Filov	SCIENTIFIC	Cucurbita	maxima	andreana	Filov	Naudin	true		Cucurbita maxima andreana	Cucurbita maxima subsp. andreana	Cucurbita maxima subsp. andreana (Naudin) Filov	subsp.
Jacaratia chocoensis	SCIENTIFIC	Jacaratia	chocoensis				true		Jacaratia chocoensis	Jacaratia chocoensis	Jacaratia chocoensis	sp.
Lolium arundinaceum subsp. orientale	SCIENTIFIC	Lolium	arundinaceum	orientale			true		Lolium arundinaceum orientale	Lolium arundinaceum subsp. orientale	Lolium arundinaceum subsp. orientale	subsp.
Atractocarpus vaginatus Guill.	SCIENTIFIC	Atractocarpus	vaginatus		Guill.		true		Atractocarpus vaginatus	Atractocarpus vaginatus	Atractocarpus vaginatus Guill.	sp.
Thalictrum	SCIENTIFIC	Thalictrum					true		Thalictrum	Thalictrum	Thalictrum
Schefflera revoluta	SCIENTIFIC	Schefflera	revoluta				true		Schefflera revoluta	Schefflera revoluta	Schefflera revoluta	sp.
Hieracium aryslynense	SCIENTIFIC	Hieracium	aryslynense				true		Hieracium aryslynense	Hieracium aryslynense	Hieracium aryslynense	sp.
Moraea angulata	SCIENTIFIC	Moraea	angulata				true		Moraea angulata	Moraea angulata	Moraea angulata	sp.
Karrabina	SCIENTIFIC	Karrabina					true		Karrabina	Karrabina	Karrabina
Peperomia jamesoniana C. DC.	SCIENTIFIC	Peperomia	jamesoniana		C.DC.		true		Peperomia jamesoniana	Peperomia jamesoniana	Peperomia jamesoniana C.DC.	sp.
Atraphaxis billardieri subsp. tournefortii	SCIENTIFIC	Atraphaxis	billardieri	tournefortii			true		Atraphaxis billardieri tournefortii	Atraphaxis billardieri subsp. tournefortii	Atraphaxis billardieri subsp. tournefortii	subsp.
Tapeinosperma deflexum Mez	SCIENTIFIC	Tapeinosperma	deflexum		Mez		true		Tapeinosperma deflexum	Tapeinosperma deflexum	Tapeinosperma deflexum Mez	sp.
Rajahia E.Kon'no, 1970	SCIENTIFIC	Rajahia			E.Kon'no		true		Rajahia	Rajahia	Rajahia E.Kon'no, 1970
Gymnostachyum javanicum	SCIENTIFIC	Gymnostachyum	javanicum				true		Gymnostachyum javanicum	Gymnostachyum javanicum	Gymnostachyum javanicum	sp.
Protium warmingianum Marchand	SCIENTIFIC	Protium	warmingianum		Marchand		true		Protium warmingianum	Protium warmingianum	Protium warmingianum Marchand	sp.
Arnebia afghanica	SCIENTIFIC	Arnebia	afghanica				true		Arnebia afghanica	Arnebia afghanica	Arnebia afghanica	sp.
Desmodium ospriostreblum	SCIENTIFIC	Desmodium	ospriostreblum				true		Desmodium ospriostreblum	Desmodium ospriostreblum	Desmodium ospriostreblum	sp.
Hohenbergia castellanosii	SCIENTIFIC	Hohenbergia	castellanosii				true		Hohenbergia castellanosii	Hohenbergia castellanosii	Hohenbergia castellanosii	sp.
Ectropothecium leptochaeton (Schwägr.) W.R. Buck	SCIENTIFIC	Ectropothecium	leptochaeton		W.R.Buck	Schwägr.	true		Ectropothecium leptochaeton	Ectropothecium leptochaeton	Ectropothecium leptochaeton (Schwägr.) W.R.Buck	sp.
Lepanthes deleastes Luer	SCIENTIFIC	Lepanthes	deleastes		Luer		true		Lepanthes deleastes	Lepanthes deleastes	Lepanthes deleastes Luer	sp.
Bulbophyllum cariniflorum var. cariniflorum	SCIENTIFIC	Bulbophyllum	cariniflorum	cariniflorum			true		Bulbophyllum cariniflorum cariniflorum	Bulbophyllum cariniflorum var. cariniflorum	Bulbophyllum cariniflorum var. cariniflorum	var.
Mirabilis odorata	SCIENTIFIC	Mirabilis	odorata				true		Mirabilis odorata	Mirabilis odorata	Mirabilis odorata	sp.
Physotrichia Hiern	SCIENTIFIC	Physotrichia			Hiern		true		Physotrichia	Physotrichia	Physotrichia Hiern
Leptopoda integrifolia M.A.Curtis	SCIENTIFIC	Leptopoda	integrifolia		M.A.Curtis		true		Leptopoda integrifolia	Leptopoda integrifolia	Leptopoda integrifolia M.A.Curtis	sp.
Myosotis refracta Boiss.	SCIENTIFIC	Myosotis	refracta		Boiss.		true		Myosotis refracta	Myosotis refracta	Myosotis refracta Boiss.	sp.
Ptychomitrium polyphyllum (Dicks.) Bruch & Schimp.	SCIENTIFIC	Ptychomitrium	polyphyllum		Bruch & Schimp.	Dicks.	true		Ptychomitrium polyphyllum	Ptychomitrium polyphyllum	Ptychomitrium polyphyllum (Dicks.) Bruch & Schimp.	sp.
Trichoglottis adnata J.J.Sm.	SCIENTIFIC	Trichoglottis	adnata		J.J.Sm.		true		Trichoglottis adnata	Trichoglottis adnata	Trichoglottis adnata J.J.Sm.	sp.
Wiesneria triandra (Dalzell) Micheli	SCIENTIFIC	Wiesneria	triandra		Micheli	Dalzell	true		Wiesneria triandra	Wiesneria triandra	Wiesneria triandra (Dalzell) Micheli	sp.
Derris fordii	SCIENTIFIC	Derris	fordii				true		Derris fordii	Derris fordii	Derris fordii	sp.
Sherbournia	SCIENTIFIC	Sherbournia					true		Sherbournia	Sherbournia	Sherbournia
Hypopterygiopsis subspinulosa (Spring) Li Bing Zhang & X. M. Zhou	SCIENTIFIC	Hypopterygiopsis	subspinulosa		Li Bing Zhang & X.M.Zhou	Spring	true		Hypopterygiopsis subspinulosa	Hypopterygiopsis subspinulosa	Hypopterygiopsis subspinulosa (Spring) Li Bing Zhang & X.M.Zhou	sp.
Erica strigilifolia Salisb.	SCIENTIFIC	Erica	strigilifolia		Salisb.		true		Erica strigilifolia	Erica strigilifolia	Erica strigilifolia Salisb.	sp.
Crambe aculeolata (N.Busch) Czerniak.	SCIENTIFIC	Crambe	aculeolata		Czerniak.	N.Busch	true		Crambe aculeolata	Crambe aculeolata	Crambe aculeolata (N.Busch) Czerniak.	sp.
Vellozia geotegens L.B.Sm. & Ayensu	SCIENTIFIC	Vellozia	geotegens		L.B.Sm. & Ayensu		true		Vellozia geotegens	Vellozia geotegens	Vellozia geotegens L.B.Sm. & Ayensu	sp.
Steiropteris praetervisa (Kuhn) Pic. Serm.	SCIENTIFIC	Steiropteris	praetervisa		Pic.Serm.	Kuhn	true		Steiropteris praetervisa	Steiropteris praetervisa	Steiropteris praetervisa (Kuhn) Pic.Serm.	sp.
Epidendrum foldatsii Hágsater & Carnevali	SCIENTIFIC	Epidendrum	foldatsii		Hágsater & Carnevali		true		Epidendrum foldatsii	Epidendrum foldatsii	Epidendrum foldatsii Hágsater & Carnevali	sp.
Conostylis setigera subsp. setigera	SCIENTIFIC	Conostylis	setigera	setigera			true		Conostylis setigera setigera	Conostylis setigera subsp. setigera	Conostylis setigera subsp. setigera	subsp.
Stylonemataceae	SCIENTIFIC	Stylonemataceae					true		Stylonemataceae	Stylonemataceae	Stylonemataceae	fam.
Bromus bolzeanus H.Scholz	SCIENTIFIC	Bromus	bolzeanus		H.Scholz		true		Bromus bolzeanus	Bromus bolzeanus	Bromus bolzeanus H.Scholz	sp.
Habenaria tosariensis	SCIENTIFIC	Habenaria	tosariensis				true		Habenaria tosariensis	Habenaria tosariensis	Habenaria tosariensis	sp.
Impatiens distracta	SCIENTIFIC	Impatiens	distracta				true		Impatiens distracta	Impatiens distracta	Impatiens distracta	sp.
Chloroleucon eurycyclum Barneby & J.W.Grimes	SCIENTIFIC	Chloroleucon	eurycyclum		Barneby & J.W.Grimes		true		Chloroleucon eurycyclum	Chloroleucon eurycyclum	Chloroleucon eurycyclum Barneby & J.W.Grimes	sp.
Dypsis	SCIENTIFIC	Dypsis					true		Dypsis	Dypsis	Dypsis
Lethedon setosa	SCIENTIFIC	Lethedon	setosa				true		Lethedon setosa	Lethedon setosa	Lethedon setosa	sp.
Pseudognaphalium attenuatum	SCIENTIFIC	Pseudognaphalium	attenuatum				true		Pseudognaphalium attenuatum	Pseudognaphalium attenuatum	Pseudognaphalium attenuatum	sp.
Vaccinium crassivenium Sleumer	SCIENTIFIC	Vaccinium	crassivenium		Sleumer		true		Vaccinium crassivenium	Vaccinium crassivenium	Vaccinium crassivenium Sleumer	sp.
Aconitum ikedae	SCIENTIFIC	Aconitum	ikedae				true		Aconitum ikedae	Aconitum ikedae	Aconitum ikedae	sp.
Albizia zimmermannii	SCIENTIFIC	Albizia	zimmermannii				true		Albizia zimmermannii	Albizia zimmermannii	Albizia zimmermannii	sp.
Psychotria xiriricana Standl. ex Hoehne	SCIENTIFIC	Psychotria	xiriricana		Standl. ex Hoehne		true		Psychotria xiriricana	Psychotria xiriricana	Psychotria xiriricana Standl. ex Hoehne	sp.
Lindera sinensis (Blume) Hemsl.	SCIENTIFIC	Lindera	sinensis		Hemsl.	Blume	true		Lindera sinensis	Lindera sinensis	Lindera sinensis (Blume) Hemsl.	sp.
Psychotria cephalophora	SCIENTIFIC	Psychotria	cephalophora				true		Psychotria cephalophora	Psychotria cephalophora	Psychotria cephalophora	sp.
Picea schrenkiana	SCIENTIFIC	Picea	schrenkiana				true		Picea schrenkiana	Picea schrenkiana	Picea schrenkiana	sp.
Glochidion goniocladum	SCIENTIFIC	Glochidion	goniocladum				true		Glochidion goniocladum	Glochidion goniocladum	Glochidion goniocladum	sp.
Haworthia decipiens var. decipiens	SCIENTIFIC	Haworthia	decipiens	decipiens			true		Haworthia decipiens decipiens	Haworthia decipiens var. decipiens	Haworthia decipiens var. decipiens	var.
Mussaenda landolphioides	SCIENTIFIC	Mussaenda	landolphioides				true		Mussaenda landolphioides	Mussaenda landolphioides	Mussaenda landolphioides	sp.
Capparis L.	SCIENTIFIC	Capparis			L.		true		Capparis	Capparis	Capparis L.
Centaurea marmorea var. prilepense	SCIENTIFIC	Centaurea	marmorea	prilepense			true		Centaurea marmorea prilepense	Centaurea marmorea var. prilepense	Centaurea marmorea var. prilepense	var.
Amphithalea vlokii (A.L.Schutte & B.-E.van Wyk) A.L.Schutte	SCIENTIFIC	Amphithalea	vlokii		A.L.Schutte	A.L.Schutte & B.-E.van Wyk	true		Amphithalea vlokii	Amphithalea vlokii	Amphithalea vlokii (A.L.Schutte & B.-E.van Wyk) A.L.Schutte	sp.
Onosma anisocalyx Ponert	SCIENTIFIC	Onosma	anisocalyx		Ponert		true		Onosma anisocalyx	Onosma anisocalyx	Onosma anisocalyx Ponert	sp.
Maxillaria irrorata	SCIENTIFIC	Maxillaria	irrorata				true		Maxillaria irrorata	Maxillaria irrorata	Maxillaria irrorata	sp.
Uapaca kirkiana	SCIENTIFIC	Uapaca	kirkiana				true		Uapaca kirkiana	Uapaca kirkiana	Uapaca kirkiana	sp.
Artemisia capitata (Nutt.) S.García & al.	SCIENTIFIC	Artemisia	capitata		S.García et al.	Nutt.	true		Artemisia capitata	Artemisia capitata	Artemisia capitata (Nutt.) S.García et al.	sp.
Carex corynoidea K.A.Ford	SCIENTIFIC	Carex	corynoidea		K.A.Ford		true		Carex corynoidea	Carex corynoidea	Carex corynoidea K.A.Ford	sp.
Hibiscus sturtii var. grandiflorus	SCIENTIFIC	Hibiscus	sturtii	grandiflorus			true		Hibiscus sturtii grandiflorus	Hibiscus sturtii var. grandiflorus	Hibiscus sturtii var. grandiflorus	var.
Pimpinella physotrichioides C. Norman	SCIENTIFIC	Pimpinella	physotrichioides		C.Norman		true		Pimpinella physotrichioides	Pimpinella physotrichioides	Pimpinella physotrichioides C.Norman	sp.
Anthurium acaule var. portoricense Kuntze, 1891	SCIENTIFIC	Anthurium	acaule	portoricense	Kuntze		true		Anthurium acaule portoricense	Anthurium acaule var. portoricense	Anthurium acaule var. portoricense Kuntze, 1891	var.
Moeroris confusa (Brenan) R.W.Bouman	SCIENTIFIC	Moeroris	confusa		R.W.Bouman	Brenan	true		Moeroris confusa	Moeroris confusa	Moeroris confusa (Brenan) R.W.Bouman	sp.
Centaurea avilae Pau	SCIENTIFIC	Centaurea	avilae		Pau		true		Centaurea avilae	Centaurea avilae	Centaurea avilae Pau	sp.
Adesmia stenocaulon	SCIENTIFIC	Adesmia	stenocaulon				true		Adesmia stenocaulon	Adesmia stenocaulon	Adesmia stenocaulon	sp.
Hypolepis forzzae Schwartsb.	SCIENTIFIC	Hypolepis	forzzae		Schwartsb.		true		Hypolepis forzzae	Hypolepis forzzae	Hypolepis forzzae Schwartsb.	sp.
Appendicula bracteata (Schltr.) J.J.Sm.	SCIENTIFIC	Appendicula	bracteata		J.J.Sm.	Schltr.	true		Appendicula bracteata	Appendicula bracteata	Appendicula bracteata (Schltr.) J.J.Sm.	sp.
Philodendron hammelii	SCIENTIFIC	Philodendron	hammelii				true		Philodendron hammelii	Philodendron hammelii	Philodendron hammelii	sp.
Quercus ×lousae Vila-Viçosa, F.M.Vázquez, Meireles & Pinto Gomes	SCIENTIFIC	Quercus	lousae		Vila-Viçosa, F.M.Vázquez, Meireles & Pinto Gomes		true		Quercus lousae	Quercus ×lousae	Quercus ×lousae Vila-Viçosa, F.M.Vázquez, Meireles & Pinto Gomes	sp.
Bulbophyllum papulosum	SCIENTIFIC	Bulbophyllum	papulosum				true		Bulbophyllum papulosum	Bulbophyllum papulosum	Bulbophyllum papulosum	sp.
Asplundia maguirei Harling	SCIENTIFIC	Asplundia	maguirei		Harling		true		Asplundia maguirei	Asplundia maguirei	Asplundia maguirei Harling	sp.
Hoffmannia steyermarkii Standl.	SCIENTIFIC	Hoffmannia	steyermarkii		Standl.		true		Hoffmannia steyermarkii	Hoffmannia steyermarkii	Hoffmannia steyermarkii Standl.	sp.
Echinops lasiolepis	SCIENTIFIC	Echinops	lasiolepis				true		Echinops lasiolepis	Echinops lasiolepis	Echinops lasiolepis	sp.
Heptapleurum poomae	SCIENTIFIC	Heptapleurum	poomae				true		Heptapleurum poomae	Heptapleurum poomae	Heptapleurum poomae	sp.
Racinaea macrantha H.Luther	SCIENTIFIC	Racinaea	macrantha		H.Luther		true		Racinaea macrantha	Racinaea macrantha	Racinaea macrantha H.Luther	sp.
Cussonia corbisieri De Wild.	SCIENTIFIC	Cussonia	corbisieri		De Wild.		true		Cussonia corbisieri	Cussonia corbisieri	Cussonia corbisieri De Wild.	sp.
Anthurium bromelicola Mayo & L.P.Félix	SCIENTIFIC	Anthurium	bromelicola		Mayo & L.P.Félix		true		Anthurium bromelicola	Anthurium bromelicola	Anthurium bromelicola Mayo & L.P.Félix	sp.
Retiniphyllum laxiflorum var. brasiliense	SCIENTIFIC	Retiniphyllum	laxiflorum	brasiliense			true		Retiniphyllum laxiflorum brasiliense	Retiniphyllum laxiflorum var. brasiliense	Retiniphyllum laxiflorum var. brasiliense	var.
Begonia sadirensis Kiew & S.Julia	SCIENTIFIC	Begonia	sadirensis		Kiew & S.Julia		true		Begonia sadirensis	Begonia sadirensis	Begonia sadirensis Kiew & S.Julia	sp.
Ruschia filipetala	SCIENTIFIC	Ruschia	filipetala				true		Ruschia filipetala	Ruschia filipetala	Ruschia filipetala	sp.
Paepalanthus pseudotortilis Ruhland	SCIENTIFIC	Paepalanthus	pseudotortilis		Ruhland		true		Paepalanthus pseudotortilis	Paepalanthus pseudotortilis	Paepalanthus pseudotortilis Ruhland	sp.
Hyparrhenia involucrata var. breviseta Clayton	SCIENTIFIC	Hyparrhenia	involucrata	breviseta	Clayton		true		Hyparrhenia involucrata breviseta	Hyparrhenia involucrata var. breviseta	Hyparrhenia involucrata var. breviseta Clayton	var.
Octomeria wilsoniana	SCIENTIFIC	Octomeria	wilsoniana				true		Octomeria wilsoniana	Octomeria wilsoniana	Octomeria wilsoniana	sp.
Trichopilia brasiliensis	SCIENTIFIC	Trichopilia	brasiliensis				true		Trichopilia brasiliensis	Trichopilia brasiliensis	Trichopilia brasiliensis	sp.
Spragueanella rhamnifolia	SCIENTIFIC	Spragueanella	rhamnifolia				true		Spragueanella rhamnifolia	Spragueanella rhamnifolia	Spragueanella rhamnifolia	sp.
Petrocosmea grandifolia	SCIENTIFIC	Petrocosmea	grandifolia				true		Petrocosmea grandifolia	Petrocosmea grandifolia	Petrocosmea grandifolia	sp.
Hylodesmum williamsii (H.Ohashi) H.Ohashi & R.R.Mill	SCIENTIFIC	Hylodesmum	williamsii		H.Ohashi & R.R.Mill	H.Ohashi	true		Hylodesmum williamsii	Hylodesmum williamsii	Hylodesmum williamsii (H.Ohashi) H.Ohashi & R.R.Mill	sp.
Cerastium diffusum subsp. gussonei	SCIENTIFIC	Cerastium	diffusum	gussonei			true		Cerastium diffusum gussonei	Cerastium diffusum subsp. gussonei	Cerastium diffusum subsp. gussonei	subsp.
Bauhinia pottsii var. decipiens (Craib) K.Larsen & S.S.Larsen	SCIENTIFIC	Bauhinia	pottsii	decipiens	K.Larsen & S.S.Larsen	Craib	true		Bauhinia pottsii decipiens	Bauhinia pottsii var. decipiens	Bauhinia pottsii var. decipiens (Craib) K.Larsen & S.S.Larsen	var.
Latace andina (Poepp.) Sassone	SCIENTIFIC	Latace	andina		Sassone	Poepp.	true		Latace andina	Latace andina	Latace andina (Poepp.) Sassone	sp.
Lewisia cotyledon (S. Watson) B. L. Rob.	SCIENTIFIC	Lewisia	cotyledon		B.L.Rob.	S.Watson	true		Lewisia cotyledon	Lewisia cotyledon	Lewisia cotyledon (S.Watson) B.L.Rob.	sp.
Pleurothallis rowleei Ames	SCIENTIFIC	Pleurothallis	rowleei		Ames		true		Pleurothallis rowleei	Pleurothallis rowleei	Pleurothallis rowleei Ames	sp.
Actinostachys balansae	SCIENTIFIC	Actinostachys	balansae				true		Actinostachys balansae	Actinostachys balansae	Actinostachys balansae	sp.
Sonerila parameswaranii K.Ravik. & V.Lakshm.	SCIENTIFIC	Sonerila	parameswaranii		K.Ravik. & V.Lakshm.		true		Sonerila parameswaranii	Sonerila parameswaranii	Sonerila parameswaranii K.Ravik. & V.Lakshm.	sp.
Datura L.	SCIENTIFIC	Datura			L.		true		Datura	Datura	Datura L.
Epithema parvibracteatum	SCIENTIFIC	Epithema	parvibracteatum				true		Epithema parvibracteatum	Epithema parvibracteatum	Epithema parvibracteatum	sp.
Persicaria nataliae	SCIENTIFIC	Persicaria	nataliae				true		Persicaria nataliae	Persicaria nataliae	Persicaria nataliae	sp.
Navia gleasonii	SCIENTIFIC	Navia	gleasonii				true		Navia gleasonii	Navia gleasonii	Navia gleasonii	sp.
Parodia multicostata F.Ritter & Jelin.	SCIENTIFIC	Parodia	multicostata		F.Ritter & Jelin.		true		Parodia multicostata	Parodia multicostata	Parodia multicostata F.Ritter & Jelin.	sp.
Dendrobium moquetteanum	SCIENTIFIC	Dendrobium	moquetteanum				true		Dendrobium moquetteanum	Dendrobium moquetteanum	Dendrobium moquetteanum	sp.
Keetia gueinzii	SCIENTIFIC	Keetia	gueinzii				true		Keetia gueinzii	Keetia gueinzii	Keetia gueinzii	sp.
Trichocentrum obcordilabium	SCIENTIFIC	Trichocentrum	obcordilabium				true		Trichocentrum obcordilabium	Trichocentrum obcordilabium	Trichocentrum obcordilabium	sp.
Helleborus orientalis subsp. abschasicus	SCIENTIFIC	Helleborus	orientalis	abschasicus			true		Helleborus orientalis abschasicus	Helleborus orientalis subsp. abschasicus	Helleborus orientalis subsp. abschasicus	subsp.
Solidago durangensis G.L.Nesom	SCIENTIFIC	Solidago	durangensis		G.L.Nesom		true		Solidago durangensis	Solidago durangensis	Solidago durangensis G.L.Nesom	sp.
Hydnophytum tetrapterum Becc.	SCIENTIFIC	Hydnophytum	tetrapterum		Becc.		true		Hydnophytum tetrapterum	Hydnophytum tetrapterum	Hydnophytum tetrapterum Becc.	sp.
Heliconia aurea G.Rodr.	SCIENTIFIC	Heliconia	aurea		G.Rodr.		true		Heliconia aurea	Heliconia aurea	Heliconia aurea G.Rodr.	sp.
Silene dagestanica	SCIENTIFIC	Silene	dagestanica				true		Silene dagestanica	Silene dagestanica	Silene dagestanica	sp.
Spathiphyllum atrovirens	SCIENTIFIC	Spathiphyllum	atrovirens				true		Spathiphyllum atrovirens	Spathiphyllum atrovirens	Spathiphyllum atrovirens	sp.
Eugenia kameruniana Engl.	SCIENTIFIC	Eugenia	kameruniana		Engl.		true		Eugenia kameruniana	Eugenia kameruniana	Eugenia kameruniana Engl.	sp.
Argyranthemum frutescens	SCIENTIFIC	Argyranthemum	frutescens				true		Argyranthemum frutescens	Argyranthemum frutescens	Argyranthemum frutescens	sp.
Lejeunea oracola	SCIENTIFIC	Lejeunea	oracola				true		Lejeunea oracola	Lejeunea oracola	Lejeunea oracola	sp.
Philodendron pachycaule K.Krause	SCIENTIFIC	Philodendron	pachycaule		K.Krause		true		Philodendron pachycaule	Philodendron pachycaule	Philodendron pachycaule K.Krause	sp.
Hieracium valdepilosum subsp. elongatum Willd. ex Zahn	SCIENTIFIC	Hieracium	valdepilosum	elongatum	Willd. ex Zahn		true		Hieracium valdepilosum elongatum	Hieracium valdepilosum subsp. elongatum	Hieracium valdepilosum subsp. elongatum Willd. ex Zahn	subsp.
Musa campestris var. sarawakensis	SCIENTIFIC	Musa	campestris	sarawakensis			true		Musa campestris sarawakensis	Musa campestris var. sarawakensis	Musa campestris var. sarawakensis	var.
Paeonia peregrina Mill.	SCIENTIFIC	Paeonia	peregrina		Mill.		true		Paeonia peregrina	Paeonia peregrina	Paeonia peregrina Mill.	sp.
Comoliopsis coriacea (Gleason) M. J. Rocha & P. J. F. Guim.	SCIENTIFIC	Comoliopsis	coriacea		M.J.Rocha & P.J.F.Guim.	Gleason	true		Comoliopsis coriacea	Comoliopsis coriacea	Comoliopsis coriacea (Gleason) M.J.Rocha & P.J.F.Guim.	sp.
Bellevalia tristis	SCIENTIFIC	Bellevalia	tristis				true		Bellevalia tristis	Bellevalia tristis	Bellevalia tristis	sp.
Dicliptera dodsonii	SCIENTIFIC	Dicliptera	dodsonii				true		Dicliptera dodsonii	Dicliptera dodsonii	Dicliptera dodsonii	sp.
Pouteria erythrochrysa T.D.Penn.	SCIENTIFIC	Pouteria	erythrochrysa		T.D.Penn.		true		Pouteria erythrochrysa	Pouteria erythrochrysa	Pouteria erythrochrysa T.D.Penn.	sp.
Coccoloba leoganensis Jacq.	SCIENTIFIC	Coccoloba	leoganensis		Jacq.		true		Coccoloba leoganensis	Coccoloba leoganensis	Coccoloba leoganensis Jacq.	sp.
Sesbania tomentosa	SCIENTIFIC	Sesbania	tomentosa				true		Sesbania tomentosa	Sesbania tomentosa	Sesbania tomentosa	sp.
Alchemilla austroaltaica V.N.Tikhom.	SCIENTIFIC	Alchemilla	austroaltaica		V.N.Tikhom.		true		Alchemilla austroaltaica	Alchemilla austroaltaica	Alchemilla austroaltaica V.N.Tikhom.	sp.
Thalictrum osmorhizoides Nakai	SCIENTIFIC	Thalictrum	osmorhizoides		Nakai		true		Thalictrum osmorhizoides	Thalictrum osmorhizoides	Thalictrum osmorhizoides Nakai	sp.
Piper utinganum Yunck.	SCIENTIFIC	Piper	utinganum		Yunck.		true		Piper utinganum	Piper utinganum	Piper utinganum Yunck.	sp.
Chamaecrista nuda (H.S.Irwin & Barneby) H.S.Irwin & Barneby	SCIENTIFIC	Chamaecrista	nuda		H.S.Irwin & Barneby	H.S.Irwin & Barneby	true		Chamaecrista nuda	Chamaecrista nuda	Chamaecrista nuda (H.S.Irwin & Barneby) H.S.Irwin & Barneby	sp.
Bunchosia haitiensis Urb. & Nied.	SCIENTIFIC	Bunchosia	haitiensis		Urb. & Nied.		true		Bunchosia haitiensis	Bunchosia haitiensis	Bunchosia haitiensis Urb. & Nied.	sp.
Eriotheca longipes	SCIENTIFIC	Eriotheca	longipes				true		Eriotheca longipes	Eriotheca longipes	Eriotheca longipes	sp.
Calanthe bingtaoi	SCIENTIFIC	Calanthe	bingtaoi				true		Calanthe bingtaoi	Calanthe bingtaoi	Calanthe bingtaoi	sp.
Barbosella geminata Luer	SCIENTIFIC	Barbosella	geminata		Luer		true		Barbosella geminata	Barbosella geminata	Barbosella geminata Luer	sp.
Erigeron annuus	SCIENTIFIC	Erigeron	annuus				true		Erigeron annuus	Erigeron annuus	Erigeron annuus	sp.
Henriettea trachyphylla (Triana) Penneys, Michelang., Judd & Almeda	SCIENTIFIC	Henriettea	trachyphylla		Penneys, Michelang., Judd & Almeda	Triana	true		Henriettea trachyphylla	Henriettea trachyphylla	Henriettea trachyphylla (Triana) Penneys, Michelang., Judd & Almeda	sp.
Christella ×contracta (Ching ex K.H.Shing)	SCIENTIFIC	Christella	contracta			Ching ex K.H.Shing	true		Christella contracta	Christella ×contracta	Christella ×contracta (Ching ex K.H.Shing)	sp.
Tupistra fungilliformis F.T.Wang & S.Yun Liang	SCIENTIFIC	Tupistra	fungilliformis		F.T.Wang & S.Yun Liang		true		Tupistra fungilliformis	Tupistra fungilliformis	Tupistra fungilliformis F.T.Wang & S.Yun Liang	sp.
Arundinella nervosa (Roxb.) Nees ex Hook. & Arn.	SCIENTIFIC	Arundinella	nervosa		Nees ex Hook. & Arn.	Roxb.	true		Arundinella nervosa	Arundinella nervosa	Arundinella nervosa (Roxb.) Nees ex Hook. & Arn.	sp.
Leucaena collinsae Britton & Rose	SCIENTIFIC	Leucaena	collinsae		Britton & Rose		true		Leucaena collinsae	Leucaena collinsae	Leucaena collinsae Britton & Rose	sp.
Phyllanthus saffordii Merr.	SCIENTIFIC	Phyllanthus	saffordii		Merr.		true		Phyllanthus saffordii	Phyllanthus saffordii	Phyllanthus saffordii Merr.	sp.
Elatostema kesselii H.Schroet.	SCIENTIFIC	Elatostema	kesselii		H.Schroet.		true		Elatostema kesselii	Elatostema kesselii	Elatostema kesselii H.Schroet.	sp.
Coreanophyllum variisegmentum Kimura & Kim, 1982	SCIENTIFIC	Coreanophyllum	variisegmentum		Kimura & Kim		true		Coreanophyllum variisegmentum	Coreanophyllum variisegmentum	Coreanophyllum variisegmentum Kimura & Kim, 1982	sp.
Senecio carhuanishoensis H.Beltrán & J.Calvo	SCIENTIFIC	Senecio	carhuanishoensis		H.Beltrán & J.Calvo		true		Senecio carhuanishoensis	Senecio carhuanishoensis	Senecio carhuanishoensis H.Beltrán & J.Calvo	sp.
Packera bernardina (Greene) W.A.Weber & Á.Löve	SCIENTIFIC	Packera	bernardina		W.A.Weber & Á.Löve	Greene	true		Packera bernardina	Packera bernardina	Packera bernardina (Greene) W.A.Weber & Á.Löve	sp.
Prunus syodoi_x Nakai	HYBRID
Aspilia helianthoides subsp. helianthoides	SCIENTIFIC	Aspilia	helianthoides	helianthoides			true		Aspilia helianthoides helianthoides	Aspilia helianthoides subsp. helianthoides	Aspilia helianthoides subsp. helianthoides	subsp.
Hoffmannia piratarum Standl.	SCIENTIFIC	Hoffmannia	piratarum		Standl.		true		Hoffmannia piratarum	Hoffmannia piratarum	Hoffmannia piratarum Standl.	sp.
Stigmatodon	SCIENTIFIC	Stigmatodon					true		Stigmatodon	Stigmatodon	Stigmatodon
Beilschmiedia brevipetiolata Kosterm.	SCIENTIFIC	Beilschmiedia	brevipetiolata		Kosterm.		true		Beilschmiedia brevipetiolata	Beilschmiedia brevipetiolata	Beilschmiedia brevipetiolata Kosterm.	sp.
Equilabium janthinothryx (Lebrun & L.Touss.) Mwany. & A.J.Paton	SCIENTIFIC	Equilabium	janthinothryx		Mwany. & A.J.Paton	Lebrun & L.Touss.	true		Equilabium janthinothryx	Equilabium janthinothryx	Equilabium janthinothryx (Lebrun & L.Touss.) Mwany. & A.J.Paton	sp.
Begonia superciliaris	SCIENTIFIC	Begonia	superciliaris				true		Begonia superciliaris	Begonia superciliaris	Begonia superciliaris	sp.
Haworthia bella M.Hayashi	SCIENTIFIC	Haworthia	bella		M.Hayashi		true		Haworthia bella	Haworthia bella	Haworthia bella M.Hayashi	sp.
Matelea camporum (Brandegee) Woodson	SCIENTIFIC	Matelea	camporum		Woodson	Brandegee	true		Matelea camporum	Matelea camporum	Matelea camporum (Brandegee) Woodson	sp.
Stelis listerophora (Schltr.) Pridgeon & M.W.Chase	SCIENTIFIC	Stelis	listerophora		Pridgeon & M.W.Chase	Schltr.	true		Stelis listerophora	Stelis listerophora	Stelis listerophora (Schltr.) Pridgeon & M.W.Chase	sp.
Habenaria huberi Carnevali & G.Morillo	SCIENTIFIC	Habenaria	huberi		Carnevali & G.Morillo		true		Habenaria huberi	Habenaria huberi	Habenaria huberi Carnevali & G.Morillo	sp.
Bartlettina hylobia (B.L.Rob.) R.M.King & H.Rob.	SCIENTIFIC	Bartlettina	hylobia		R.M.King & H.Rob.	B.L.Rob.	true		Bartlettina hylobia	Bartlettina hylobia	Bartlettina hylobia (B.L.Rob.) R.M.King & H.Rob.	sp.
Impatiens chinensis f. intermedia	SCIENTIFIC	Impatiens	chinensis	intermedia			true		Impatiens chinensis intermedia	Impatiens chinensis f. intermedia	Impatiens chinensis f. intermedia	f.
Polhillia involucrata	SCIENTIFIC	Polhillia	involucrata				true		Polhillia involucrata	Polhillia involucrata	Polhillia involucrata	sp.
Capparis grandiflora Hook. fil. & Thomson	SCIENTIFIC	Capparis	grandiflora		Hook.fil. & Thomson		true		Capparis grandiflora	Capparis grandiflora	Capparis grandiflora Hook.fil. & Thomson	sp.
Manilkara koechlinii Aubrév. & Pellegr.	SCIENTIFIC	Manilkara	koechlinii		Aubrév. & Pellegr.		true		Manilkara koechlinii	Manilkara koechlinii	Manilkara koechlinii Aubrév. & Pellegr.	sp.
Festuca duriuscula var. duriuscula	SCIENTIFIC	Festuca	duriuscula	duriuscula			true		Festuca duriuscula duriuscula	Festuca duriuscula var. duriuscula	Festuca duriuscula var. duriuscula	var.
Cantinoa plectranthoides	SCIENTIFIC	Cantinoa	plectranthoides				true		Cantinoa plectranthoides	Cantinoa plectranthoides	Cantinoa plectranthoides	sp.
Salix divergentistyla	SCIENTIFIC	Salix	divergentistyla				true		Salix divergentistyla	Salix divergentistyla	Salix divergentistyla	sp.
Luvunga crassifolia Yu. Tanaka	SCIENTIFIC	Luvunga	crassifolia		Yu.Tanaka		true		Luvunga crassifolia	Luvunga crassifolia	Luvunga crassifolia Yu.Tanaka	sp.
Lindsaea hewittii Copel.	SCIENTIFIC	Lindsaea	hewittii		Copel.		true		Lindsaea hewittii	Lindsaea hewittii	Lindsaea hewittii Copel.	sp.
Eriogonum umbellatum var. canifolium	SCIENTIFIC	Eriogonum	umbellatum	canifolium			true		Eriogonum umbellatum canifolium	Eriogonum umbellatum var. canifolium	Eriogonum umbellatum var. canifolium	var.
Scutellaria forrestii	SCIENTIFIC	Scutellaria	forrestii				true		Scutellaria forrestii	Scutellaria forrestii	Scutellaria forrestii	sp.
Anthurium schlechtendalii subsp. jimenezii (Matuda) Croat	SCIENTIFIC	Anthurium	schlechtendalii	jimenezii	Croat	Matuda	true		Anthurium schlechtendalii jimenezii	Anthurium schlechtendalii subsp. jimenezii	Anthurium schlechtendalii subsp. jimenezii (Matuda) Croat	subsp.
Ferula canescens (Ledeb.) Ledeb.	SCIENTIFIC	Ferula	canescens		Ledeb.	Ledeb.	true		Ferula canescens	Ferula canescens	Ferula canescens (Ledeb.) Ledeb.	sp.
Hypericum microsepalum (Torr. & A.Gray) A.Gray ex S.Watson	SCIENTIFIC	Hypericum	microsepalum		A.Gray ex S.Watson	Torr. & A.Gray	true		Hypericum microsepalum	Hypericum microsepalum	Hypericum microsepalum (Torr. & A.Gray) A.Gray ex S.Watson	sp.
Orobanche lavandulacea	SCIENTIFIC	Orobanche	lavandulacea				true		Orobanche lavandulacea	Orobanche lavandulacea	Orobanche lavandulacea	sp.
Dendrobium schuetzei Rolfe	SCIENTIFIC	Dendrobium	schuetzei		Rolfe		true		Dendrobium schuetzei	Dendrobium schuetzei	Dendrobium schuetzei Rolfe	sp.
Caladenia pendens subsp. talbotii Hopper & A.P.Br.	SCIENTIFIC	Caladenia	pendens	talbotii	Hopper & A.P.Br.		true		Caladenia pendens talbotii	Caladenia pendens subsp. talbotii	Caladenia pendens subsp. talbotii Hopper & A.P.Br.	subsp.
Ranunculus kvedbyensis (Julin) Ericsson	SCIENTIFIC	Ranunculus	kvedbyensis		Ericsson	Julin	true		Ranunculus kvedbyensis	Ranunculus kvedbyensis	Ranunculus kvedbyensis (Julin) Ericsson	sp.
Moehringia grisebachii	SCIENTIFIC	Moehringia	grisebachii				true		Moehringia grisebachii	Moehringia grisebachii	Moehringia grisebachii	sp.
Kalanchoe dyeri N. E. Br.	SCIENTIFIC	Kalanchoe	dyeri		N.E.Br.		true		Kalanchoe dyeri	Kalanchoe dyeri	Kalanchoe dyeri N.E.Br.	sp.
Abrotanella patearoa	SCIENTIFIC	Abrotanella	patearoa				true		Abrotanella patearoa	Abrotanella patearoa	Abrotanella patearoa	sp.
Petrocosmea huanjiangensis Yan Liu & W.B.Xu	SCIENTIFIC	Petrocosmea	huanjiangensis		Yan Liu & W.B.Xu		true		Petrocosmea huanjiangensis	Petrocosmea huanjiangensis	Petrocosmea huanjiangensis Yan Liu & W.B.Xu	sp.
Calceolaria nivalis subsp. cerasifolia	SCIENTIFIC	Calceolaria	nivalis	cerasifolia			true		Calceolaria nivalis cerasifolia	Calceolaria nivalis subsp. cerasifolia	Calceolaria nivalis subsp. cerasifolia	subsp.
Dendrobium aciculare	SCIENTIFIC	Dendrobium	aciculare				true		Dendrobium aciculare	Dendrobium aciculare	Dendrobium aciculare	sp.
Pycnosorus pleiocephalus (F.Muell.) J.Everett & Doust	SCIENTIFIC	Pycnosorus	pleiocephalus		J.Everett & Doust	F.Muell.	true		Pycnosorus pleiocephalus	Pycnosorus pleiocephalus	Pycnosorus pleiocephalus (F.Muell.) J.Everett & Doust	sp.
Poeppigia procera (Poepp. ex Spreng.) C.Presl	SCIENTIFIC	Poeppigia	procera		C.Presl	Poepp. ex Spreng.	true		Poeppigia procera	Poeppigia procera	Poeppigia procera (Poepp. ex Spreng.) C.Presl	sp.
Sloanea arguta T.D.Penn.	SCIENTIFIC	Sloanea	arguta		T.D.Penn.		true		Sloanea arguta	Sloanea arguta	Sloanea arguta T.D.Penn.	sp.
Ephedra pachyclada Boiss.	SCIENTIFIC	Ephedra	pachyclada		Boiss.		true		Ephedra pachyclada	Ephedra pachyclada	Ephedra pachyclada Boiss.	sp.
Asplenium domingense	SCIENTIFIC	Asplenium	domingense				true		Asplenium domingense	Asplenium domingense	Asplenium domingense	sp.
Cliffortia baccans Harv.	SCIENTIFIC	Cliffortia	baccans		Harv.		true		Cliffortia baccans	Cliffortia baccans	Cliffortia baccans Harv.	sp.
Leymus komarovii (Roshev.) J.L.Yang & C.Yen	SCIENTIFIC	Leymus	komarovii		J.L.Yang & C.Yen	Roshev.	true		Leymus komarovii	Leymus komarovii	Leymus komarovii (Roshev.) J.L.Yang & C.Yen	sp.
Astrotricha ledifolia DC.	SCIENTIFIC	Astrotricha	ledifolia		DC.		true		Astrotricha ledifolia	Astrotricha ledifolia	Astrotricha ledifolia DC.	sp.
Aspalathus steudeliana Brongn.	SCIENTIFIC	Aspalathus	steudeliana		Brongn.		true		Aspalathus steudeliana	Aspalathus steudeliana	Aspalathus steudeliana Brongn.	sp.
Sclerocactus whipplei	SCIENTIFIC	Sclerocactus	whipplei				true		Sclerocactus whipplei	Sclerocactus whipplei	Sclerocactus whipplei	sp.
Dicranopygium aristeguietae Harling	SCIENTIFIC	Dicranopygium	aristeguietae		Harling		true		Dicranopygium aristeguietae	Dicranopygium aristeguietae	Dicranopygium aristeguietae Harling	sp.
Loranthophyllum griselinia Unger, 1864	SCIENTIFIC	Loranthophyllum	griselinia		Unger		true		Loranthophyllum griselinia	Loranthophyllum griselinia	Loranthophyllum griselinia Unger, 1864	sp.
Ophrestia radicosa var. radicosa	SCIENTIFIC	Ophrestia	radicosa	radicosa			true		Ophrestia radicosa radicosa	Ophrestia radicosa var. radicosa	Ophrestia radicosa var. radicosa	var.
Malesherbia humilis var. taltalina (Ricardi) Gengler	SCIENTIFIC	Malesherbia	humilis	taltalina	Gengler	Ricardi	true		Malesherbia humilis taltalina	Malesherbia humilis var. taltalina	Malesherbia humilis var. taltalina (Ricardi) Gengler	var.
Bellevalia mathewii Özhatay & Koçak	SCIENTIFIC	Bellevalia	mathewii		Özhatay & Koçak		true		Bellevalia mathewii	Bellevalia mathewii	Bellevalia mathewii Özhatay & Koçak	sp.
Paederia emeiensis	SCIENTIFIC	Paederia	emeiensis				true		Paederia emeiensis	Paederia emeiensis	Paederia emeiensis	sp.
Spermacoce	SCIENTIFIC	Spermacoce					true		Spermacoce	Spermacoce	Spermacoce
Vincetoxicum biglandulosum (Endl.) Kuntze	SCIENTIFIC	Vincetoxicum	biglandulosum		Kuntze	Endl.	true		Vincetoxicum biglandulosum	Vincetoxicum biglandulosum	Vincetoxicum biglandulosum (Endl.) Kuntze	sp.
Serjania subtriplinervis Radlk.	SCIENTIFIC	Serjania	subtriplinervis		Radlk.		true		Serjania subtriplinervis	Serjania subtriplinervis	Serjania subtriplinervis Radlk.	sp.
Liparis hirtzii	SCIENTIFIC	Liparis	hirtzii				true		Liparis hirtzii	Liparis hirtzii	Liparis hirtzii	sp.
Leptadenia reticulata (Retz.) Wight & Arn.	SCIENTIFIC	Leptadenia	reticulata		Wight & Arn.	Retz.	true		Leptadenia reticulata	Leptadenia reticulata	Leptadenia reticulata (Retz.) Wight & Arn.	sp.
Stelis buccella Luer & Hirtz	SCIENTIFIC	Stelis	buccella		Luer & Hirtz		true		Stelis buccella	Stelis buccella	Stelis buccella Luer & Hirtz	sp.
Ilex curtissii (Fernald) Small	SCIENTIFIC	Ilex	curtissii		Small	Fernald	true		Ilex curtissii	Ilex curtissii	Ilex curtissii (Fernald) Small	sp.
Cleistanthus annamensis Gagnep.	SCIENTIFIC	Cleistanthus	annamensis		Gagnep.		true		Cleistanthus annamensis	Cleistanthus annamensis	Cleistanthus annamensis Gagnep.	sp.
Garnotia gracilis Swallen	SCIENTIFIC	Garnotia	gracilis		Swallen		true		Garnotia gracilis	Garnotia gracilis	Garnotia gracilis Swallen	sp.
Croton rarus P.I.Forst.	SCIENTIFIC	Croton	rarus		P.I.Forst.		true		Croton rarus	Croton rarus	Croton rarus P.I.Forst.	sp.
Solanum narcoticosmum Bitter	SCIENTIFIC	Solanum	narcoticosmum		Bitter		true		Solanum narcoticosmum	Solanum narcoticosmum	Solanum narcoticosmum Bitter	sp.
Athyrium schimperi Moug. ex Fée	SCIENTIFIC	Athyrium	schimperi		Moug. ex Fée		true		Athyrium schimperi	Athyrium schimperi	Athyrium schimperi Moug. ex Fée	sp.
Hieracium lippmaae Üksip	SCIENTIFIC	Hieracium	lippmaae		Üksip		true		Hieracium lippmaae	Hieracium lippmaae	Hieracium lippmaae Üksip	sp.
Pentacalia palaciosii H.Rob. & Cuatrec.	SCIENTIFIC	Pentacalia	palaciosii		H.Rob. & Cuatrec.		true		Pentacalia palaciosii	Pentacalia palaciosii	Pentacalia palaciosii H.Rob. & Cuatrec.	sp.
Nautilocalyx bicolor (Hook.) Wiehler	SCIENTIFIC	Nautilocalyx	bicolor		Wiehler	Hook.	true		Nautilocalyx bicolor	Nautilocalyx bicolor	Nautilocalyx bicolor (Hook.) Wiehler	sp.
Rhododendron spathulatum	SCIENTIFIC	Rhododendron	spathulatum				true		Rhododendron spathulatum	Rhododendron spathulatum	Rhododendron spathulatum	sp.
Caulerpa racemosa var. lamourouxii (Turner) Weber Bosse	SCIENTIFIC	Caulerpa	racemosa	lamourouxii	Weber Bosse	Turner	true		Caulerpa racemosa lamourouxii	Caulerpa racemosa var. lamourouxii	Caulerpa racemosa var. lamourouxii (Turner) Weber Bosse	var.
Eriocaulon steyermarkii Moldenke	SCIENTIFIC	Eriocaulon	steyermarkii		Moldenke		true		Eriocaulon steyermarkii	Eriocaulon steyermarkii	Eriocaulon steyermarkii Moldenke	sp.
Miconia penduliflora Cogn.	SCIENTIFIC	Miconia	penduliflora		Cogn.		true		Miconia penduliflora	Miconia penduliflora	Miconia penduliflora Cogn.	sp.
Brachymenium pendulum	SCIENTIFIC	Brachymenium	pendulum				true		Brachymenium pendulum	Brachymenium pendulum	Brachymenium pendulum	sp.
Peristylus secundus	SCIENTIFIC	Peristylus	secundus				true		Peristylus secundus	Peristylus secundus	Peristylus secundus	sp.
Stylidium macrocarpum (Benth.) F.L.Erickson & J.H.Willis	SCIENTIFIC	Stylidium	macrocarpum		F.L.Erickson & J.H.Willis	Benth.	true		Stylidium macrocarpum	Stylidium macrocarpum	Stylidium macrocarpum (Benth.) F.L.Erickson & J.H.Willis	sp.
Epidendrum sholletiae Hágsater & al.	SCIENTIFIC	Epidendrum	sholletiae		Hágsater et al.		true		Epidendrum sholletiae	Epidendrum sholletiae	Epidendrum sholletiae Hágsater et al.	sp.
Echeveria unguiculata Kimnach	SCIENTIFIC	Echeveria	unguiculata		Kimnach		true		Echeveria unguiculata	Echeveria unguiculata	Echeveria unguiculata Kimnach	sp.
Asclepias solanoana	SCIENTIFIC	Asclepias	solanoana				true		Asclepias solanoana	Asclepias solanoana	Asclepias solanoana	sp.
Mosla pauciflora (C.Y.Wu) C.Y.Wu & H.W.Li	SCIENTIFIC	Mosla	pauciflora		C.Y.Wu & H.W.Li	C.Y.Wu	true		Mosla pauciflora	Mosla pauciflora	Mosla pauciflora (C.Y.Wu) C.Y.Wu & H.W.Li	sp.
Bouvardia oaxacana	SCIENTIFIC	Bouvardia	oaxacana				true		Bouvardia oaxacana	Bouvardia oaxacana	Bouvardia oaxacana	sp.
Nathorstia O.Heer, 1880	SCIENTIFIC	Nathorstia			O.Heer		true		Nathorstia	Nathorstia	Nathorstia O.Heer, 1880
Primulina carnosifolia	SCIENTIFIC	Primulina	carnosifolia				true		Primulina carnosifolia	Primulina carnosifolia	Primulina carnosifolia	sp.
Gonzalagunia leptantha B.L.Rob.	SCIENTIFIC	Gonzalagunia	leptantha		B.L.Rob.		true		Gonzalagunia leptantha	Gonzalagunia leptantha	Gonzalagunia leptantha B.L.Rob.	sp.
Ilex salicina	SCIENTIFIC	Ilex	salicina				true		Ilex salicina	Ilex salicina	Ilex salicina	sp.
Indigofera velutina E.Mey.	SCIENTIFIC	Indigofera	velutina		E.Mey.		true		Indigofera velutina	Indigofera velutina	Indigofera velutina E.Mey.	sp.
Varronia oaxacana	SCIENTIFIC	Varronia	oaxacana				true		Varronia oaxacana	Varronia oaxacana	Varronia oaxacana	sp.
Ectropothecium sericeum P.de la Varde	SCIENTIFIC	Ectropothecium	sericeum		P.de la Varde		true		Ectropothecium sericeum	Ectropothecium sericeum	Ectropothecium sericeum P.de la Varde	sp.
Arachnothryx secundiflora (B.L.Rob.) Borhidi	SCIENTIFIC	Arachnothryx	secundiflora		Borhidi	B.L.Rob.	true		Arachnothryx secundiflora	Arachnothryx secundiflora	Arachnothryx secundiflora (B.L.Rob.) Borhidi	sp.
Schultesianthus megalandrus (Dunal) Hunz.	SCIENTIFIC	Schultesianthus	megalandrus		Hunz.	Dunal	true		Schultesianthus megalandrus	Schultesianthus megalandrus	Schultesianthus megalandrus (Dunal) Hunz.	sp.
Machilus austroguizhouensis S. K. Lee & F. N. Wei	SCIENTIFIC	Machilus	austroguizhouensis		S.K.Lee & F.N.Wei		true		Machilus austroguizhouensis	Machilus austroguizhouensis	Machilus austroguizhouensis S.K.Lee & F.N.Wei	sp.
Phlegmariurus phyllanthus (Hook. & Arn.) R. D. Dixit	SCIENTIFIC	Phlegmariurus	phyllanthus		R.D.Dixit	Hook. & Arn.	true		Phlegmariurus phyllanthus	Phlegmariurus phyllanthus	Phlegmariurus phyllanthus (Hook. & Arn.) R.D.Dixit	sp.
Hieracium hirtiusculum Omang	SCIENTIFIC	Hieracium	hirtiusculum		Omang		true		Hieracium hirtiusculum	Hieracium hirtiusculum	Hieracium hirtiusculum Omang	sp.
Vitekorchis lucasianus	SCIENTIFIC	Vitekorchis	lucasianus				true		Vitekorchis lucasianus	Vitekorchis lucasianus	Vitekorchis lucasianus	sp.
Allium koyuncui	SCIENTIFIC	Allium	koyuncui				true		Allium koyuncui	Allium koyuncui	Allium koyuncui	sp.
Sievekingia hirtzii Waldv.	SCIENTIFIC	Sievekingia	hirtzii		Waldv.		true		Sievekingia hirtzii	Sievekingia hirtzii	Sievekingia hirtzii Waldv.	sp.
Clitoria woytkowskii	SCIENTIFIC	Clitoria	woytkowskii				true		Clitoria woytkowskii	Clitoria woytkowskii	Clitoria woytkowskii	sp.
Hieracium pseudatopum Omang	SCIENTIFIC	Hieracium	pseudatopum		Omang		true		Hieracium pseudatopum	Hieracium pseudatopum	Hieracium pseudatopum Omang	sp.
Guettarda pungens Urb.	SCIENTIFIC	Guettarda	pungens		Urb.		true		Guettarda pungens	Guettarda pungens	Guettarda pungens Urb.	sp.
Cyathea tenera (J.Sm.) T.Moore	SCIENTIFIC	Cyathea	tenera		T.Moore	J.Sm.	true		Cyathea tenera	Cyathea tenera	Cyathea tenera (J.Sm.) T.Moore	sp.
Cynometra humboldtiana Stergios	SCIENTIFIC	Cynometra	humboldtiana		Stergios		true		Cynometra humboldtiana	Cynometra humboldtiana	Cynometra humboldtiana Stergios	sp.
Thesium nautimontanum M. A. García, Nickrent & Mucina	SCIENTIFIC	Thesium	nautimontanum		M.A.García, Nickrent & Mucina		true		Thesium nautimontanum	Thesium nautimontanum	Thesium nautimontanum M.A.García, Nickrent & Mucina	sp.
Euphrasia humifusa Pennell	SCIENTIFIC	Euphrasia	humifusa		Pennell		true		Euphrasia humifusa	Euphrasia humifusa	Euphrasia humifusa Pennell	sp.
Lindsaea integra	SCIENTIFIC	Lindsaea	integra				true		Lindsaea integra	Lindsaea integra	Lindsaea integra	sp.
Daviesia	SCIENTIFIC	Daviesia					true		Daviesia	Daviesia	Daviesia
Nasturtium madagascariense Wight & Arn., 1834	SCIENTIFIC	Nasturtium	madagascariense		Wight & Arn.		true		Nasturtium madagascariense	Nasturtium madagascariense	Nasturtium madagascariense Wight & Arn., 1834	sp.
Alpinia maculata	SCIENTIFIC	Alpinia	maculata				true		Alpinia maculata	Alpinia maculata	Alpinia maculata	sp.
Alchemilla gymnopoda	SCIENTIFIC	Alchemilla	gymnopoda				true		Alchemilla gymnopoda	Alchemilla gymnopoda	Alchemilla gymnopoda	sp.
Diplacus lompocensis	SCIENTIFIC	Diplacus	lompocensis				true		Diplacus lompocensis	Diplacus lompocensis	Diplacus lompocensis	sp.
Quercus × maccormickoserrata T.B.Lee	SCIENTIFIC	Quercus	maccormickoserrata		T.B.Lee		true		Quercus maccormickoserrata	Quercus ×maccormickoserrata	Quercus ×maccormickoserrata T.B.Lee	sp.
Angiopteris pruinosa Kunze	SCIENTIFIC	Angiopteris	pruinosa		Kunze		true		Angiopteris pruinosa	Angiopteris pruinosa	Angiopteris pruinosa Kunze	sp.
Rubus parviflorus f. parviflorus	SCIENTIFIC	Rubus	parviflorus	parviflorus			true		Rubus parviflorus parviflorus	Rubus parviflorus f. parviflorus	Rubus parviflorus f. parviflorus	f.
Caleana triens (Hopper & A.P.Br.) M.A.Clem.	SCIENTIFIC	Caleana	triens		M.A.Clem.	Hopper & A.P.Br.	true		Caleana triens	Caleana triens	Caleana triens (Hopper & A.P.Br.) M.A.Clem.	sp.
Astragalus aydosensis Pemen & Erik	SCIENTIFIC	Astragalus	aydosensis		Pemen & Erik		true		Astragalus aydosensis	Astragalus aydosensis	Astragalus aydosensis Pemen & Erik	sp.
Helianthus praecox subsp. praecox	SCIENTIFIC	Helianthus	praecox	praecox			true		Helianthus praecox praecox	Helianthus praecox subsp. praecox	Helianthus praecox subsp. praecox	subsp.
Stemodia schottii	SCIENTIFIC	Stemodia	schottii				true		Stemodia schottii	Stemodia schottii	Stemodia schottii	sp.
Hedera auriculata Heer, 1869	SCIENTIFIC	Hedera	auriculata		Heer		true		Hedera auriculata	Hedera auriculata	Hedera auriculata Heer, 1869	sp.
Columnea rutilans Sw.	SCIENTIFIC	Columnea	rutilans		Sw.		true		Columnea rutilans	Columnea rutilans	Columnea rutilans Sw.	sp.
Corydalis sajanensis	SCIENTIFIC	Corydalis	sajanensis				true		Corydalis sajanensis	Corydalis sajanensis	Corydalis sajanensis	sp.
Dorstenia afromontana R.E.Fr.	SCIENTIFIC	Dorstenia	afromontana		R.E.Fr.		true		Dorstenia afromontana	Dorstenia afromontana	Dorstenia afromontana R.E.Fr.	sp.
Ficus semivestita Corner	SCIENTIFIC	Ficus	semivestita		Corner		true		Ficus semivestita	Ficus semivestita	Ficus semivestita Corner	sp.
Daviesia hakeoides subsp. subnuda (Benth.) Crisp	SCIENTIFIC	Daviesia	hakeoides	subnuda	Crisp	Benth.	true		Daviesia hakeoides subnuda	Daviesia hakeoides subsp. subnuda	Daviesia hakeoides subsp. subnuda (Benth.) Crisp	subsp.
Annona senegalensis Pers.	SCIENTIFIC	Annona	senegalensis		Pers.		true		Annona senegalensis	Annona senegalensis	Annona senegalensis Pers.	sp.
Sisyrinchium dasyspathum (Ravenna) Ravenna	SCIENTIFIC	Sisyrinchium	dasyspathum		Ravenna	Ravenna	true		Sisyrinchium dasyspathum	Sisyrinchium dasyspathum	Sisyrinchium dasyspathum (Ravenna) Ravenna	sp.
Dendrobium luteolum Bateman	SCIENTIFIC	Dendrobium	luteolum		Bateman		true		Dendrobium luteolum	Dendrobium luteolum	Dendrobium luteolum Bateman	sp.
Maireana pyramidata (Benth.) Paul G. Wilson	SCIENTIFIC	Maireana	pyramidata		Paul G.Wilson	Benth.	true		Maireana pyramidata	Maireana pyramidata	Maireana pyramidata (Benth.) Paul G.Wilson	sp.
Cousinia cataonica Boiss. & Hausskn.	SCIENTIFIC	Cousinia	cataonica		Boiss. & Hausskn.		true		Cousinia cataonica	Cousinia cataonica	Cousinia cataonica Boiss. & Hausskn.	sp.
Fimbristylis gigantea	SCIENTIFIC	Fimbristylis	gigantea				true		Fimbristylis gigantea	Fimbristylis gigantea	Fimbristylis gigantea	sp.
Aloe divaricata subsp. tulearensis (T.A.McCoy & Lavranos) J.-P.Castillon	SCIENTIFIC	Aloe	divaricata	tulearensis	J.-P.Castillon	T.A.McCoy & Lavranos	true		Aloe divaricata tulearensis	Aloe divaricata subsp. tulearensis	Aloe divaricata subsp. tulearensis (T.A.McCoy & Lavranos) J.-P.Castillon	subsp.
Smilax vanchingshanensis	SCIENTIFIC	Smilax	vanchingshanensis				true		Smilax vanchingshanensis	Smilax vanchingshanensis	Smilax vanchingshanensis	sp.
Peperomia fragrantissima	SCIENTIFIC	Peperomia	fragrantissima				true		Peperomia fragrantissima	Peperomia fragrantissima	Peperomia fragrantissima	sp.
Koanophyllon tripartitum B.L.Turner	SCIENTIFIC	Koanophyllon	tripartitum		B.L.Turner		true		Koanophyllon tripartitum	Koanophyllon tripartitum	Koanophyllon tripartitum B.L.Turner	sp.
Burmannia foliosa subsp. marhuacensis Maguire & Steyerm., 1984	SCIENTIFIC	Burmannia	foliosa	marhuacensis	Maguire & Steyerm.		true		Burmannia foliosa marhuacensis	Burmannia foliosa subsp. marhuacensis	Burmannia foliosa subsp. marhuacensis Maguire & Steyerm., 1984	subsp.
Swertia piloglandulosa subsp. piloglandulosa	SCIENTIFIC	Swertia	piloglandulosa	piloglandulosa			true		Swertia piloglandulosa piloglandulosa	Swertia piloglandulosa subsp. piloglandulosa	Swertia piloglandulosa subsp. piloglandulosa	subsp.
Helictochloa praeusta (Rchb.) Romero Zarco	SCIENTIFIC	Helictochloa	praeusta		Romero Zarco	Rchb.	true		Helictochloa praeusta	Helictochloa praeusta	Helictochloa praeusta (Rchb.) Romero Zarco	sp.
Pyrrosia	SCIENTIFIC	Pyrrosia					true		Pyrrosia	Pyrrosia	Pyrrosia
Hypericum microsepalum (Torr. & A. Gray) A. Gray	SCIENTIFIC	Hypericum	microsepalum		A.Gray	Torr. & A.Gray	true		Hypericum microsepalum	Hypericum microsepalum	Hypericum microsepalum (Torr. & A.Gray) A.Gray	sp.
Begonia hekouensis S.H.Huang	SCIENTIFIC	Begonia	hekouensis		S.H.Huang		true		Begonia hekouensis	Begonia hekouensis	Begonia hekouensis S.H.Huang	sp.
Palaquium neoebudicum	SCIENTIFIC	Palaquium	neoebudicum				true		Palaquium neoebudicum	Palaquium neoebudicum	Palaquium neoebudicum	sp.
Mikania additicia	SCIENTIFIC	Mikania	additicia				true		Mikania additicia	Mikania additicia	Mikania additicia	sp.
Anthoxanthum monticola	SCIENTIFIC	Anthoxanthum	monticola				true		Anthoxanthum monticola	Anthoxanthum monticola	Anthoxanthum monticola	sp.
Hedera colchica (K.Koch) K.Koch	SCIENTIFIC	Hedera	colchica		K.Koch	K.Koch	true		Hedera colchica	Hedera colchica	Hedera colchica (K.Koch) K.Koch	sp.
Dacrydium balansae Brongn. & Gris	SCIENTIFIC	Dacrydium	balansae		Brongn. & Gris		true		Dacrydium balansae	Dacrydium balansae	Dacrydium balansae Brongn. & Gris	sp.
Campylopus decaryi Thér.	SCIENTIFIC	Campylopus	decaryi		Thér.		true		Campylopus decaryi	Campylopus decaryi	Campylopus decaryi Thér.	sp.
Alnus alnobetula subsp. fruticosa	SCIENTIFIC	Alnus	alnobetula	fruticosa			true		Alnus alnobetula fruticosa	Alnus alnobetula subsp. fruticosa	Alnus alnobetula subsp. fruticosa	subsp.
Halothamnus afghanicus	SCIENTIFIC	Halothamnus	afghanicus				true		Halothamnus afghanicus	Halothamnus afghanicus	Halothamnus afghanicus	sp.
Pedicularis triangularidens P.C.Tsoong	SCIENTIFIC	Pedicularis	triangularidens		P.C.Tsoong		true		Pedicularis triangularidens	Pedicularis triangularidens	Pedicularis triangularidens P.C.Tsoong	sp.
Encyclia selligera (Bateman ex Lindl.) Schltr.	SCIENTIFIC	Encyclia	selligera		Schltr.	Bateman ex Lindl.	true		Encyclia selligera	Encyclia selligera	Encyclia selligera (Bateman ex Lindl.) Schltr.	sp.
Neea amplexicaulis	SCIENTIFIC	Neea	amplexicaulis				true		Neea amplexicaulis	Neea amplexicaulis	Neea amplexicaulis	sp.
Astragalus rassulovae	SCIENTIFIC	Astragalus	rassulovae				true		Astragalus rassulovae	Astragalus rassulovae	Astragalus rassulovae	sp.
Stachytarpheta longispicata subsp. ratteri S.Atkins	SCIENTIFIC	Stachytarpheta	longispicata	ratteri	S.Atkins		true		Stachytarpheta longispicata ratteri	Stachytarpheta longispicata subsp. ratteri	Stachytarpheta longispicata subsp. ratteri S.Atkins	subsp.
Chrysanthellum pinnatisectum	SCIENTIFIC	Chrysanthellum	pinnatisectum				true		Chrysanthellum pinnatisectum	Chrysanthellum pinnatisectum	Chrysanthellum pinnatisectum	sp.
Boophone fischeri Baker ex Dyer, 1898	SCIENTIFIC	Boophone	fischeri		Baker ex Dyer		true		Boophone fischeri	Boophone fischeri	Boophone fischeri Baker ex Dyer, 1898	sp.
Tanacetopsis eriobasis subsp. eriobasis	SCIENTIFIC	Tanacetopsis	eriobasis	eriobasis			true		Tanacetopsis eriobasis eriobasis	Tanacetopsis eriobasis subsp. eriobasis	Tanacetopsis eriobasis subsp. eriobasis	subsp.
Chroothece rupestris Hansgirg	SCIENTIFIC	Chroothece	rupestris		Hansgirg		true		Chroothece rupestris	Chroothece rupestris	Chroothece rupestris Hansgirg	sp.
Hyperthelia polychaeta Clayton	SCIENTIFIC	Hyperthelia	polychaeta		Clayton		true		Hyperthelia polychaeta	Hyperthelia polychaeta	Hyperthelia polychaeta Clayton	sp.
Trifolium echinatum var. carmelii (Boiss.) Gibelli & Belli	SCIENTIFIC	Trifolium	echinatum	carmelii	Gibelli & Belli	Boiss.	true		Trifolium echinatum carmelii	Trifolium echinatum var. carmelii	Trifolium echinatum var. carmelii (Boiss.) Gibelli & Belli	var.
Wedelia regis H. Rob.	SCIENTIFIC	Wedelia	regis		H.Rob.		true		Wedelia regis	Wedelia regis	Wedelia regis H.Rob.	sp.
Dendrobium habbemense	SCIENTIFIC	Dendrobium	habbemense				true		Dendrobium habbemense	Dendrobium habbemense	Dendrobium habbemense	sp.
Pelargonium plurisectum	SCIENTIFIC	Pelargonium	plurisectum				true		Pelargonium plurisectum	Pelargonium plurisectum	Pelargonium plurisectum	sp.
Pitcairnia singularis	SCIENTIFIC	Pitcairnia	singularis				true		Pitcairnia singularis	Pitcairnia singularis	Pitcairnia singularis	sp.
Geissois stipularis A.C.Sm.	SCIENTIFIC	Geissois	stipularis		A.C.Sm.		true		Geissois stipularis	Geissois stipularis	Geissois stipularis A.C.Sm.	sp.
Campynemataceae	SCIENTIFIC	Campynemataceae					true		Campynemataceae	Campynemataceae	Campynemataceae	fam.
Hieracium malovanicum Degen & Zahn	SCIENTIFIC	Hieracium	malovanicum		Degen & Zahn		true		Hieracium malovanicum	Hieracium malovanicum	Hieracium malovanicum Degen & Zahn	sp.
Dumasia hirsuta Craib	SCIENTIFIC	Dumasia	hirsuta		Craib		true		Dumasia hirsuta	Dumasia hirsuta	Dumasia hirsuta Craib	sp.
Friesodielsia glauca (Hook.f. & Thomson) Steenis	SCIENTIFIC	Friesodielsia	glauca		Steenis	Hook.f. & Thomson	true		Friesodielsia glauca	Friesodielsia glauca	Friesodielsia glauca (Hook.f. & Thomson) Steenis	sp.
Senna pistaciifolia var. picta (G.Don) H.S.Irwin & Barneby	SCIENTIFIC	Senna	pistaciifolia	picta	H.S.Irwin & Barneby	G.Don	true		Senna pistaciifolia picta	Senna pistaciifolia var. picta	Senna pistaciifolia var. picta (G.Don) H.S.Irwin & Barneby	var.
Arachnis annamensis	SCIENTIFIC	Arachnis	annamensis				true		Arachnis annamensis	Arachnis annamensis	Arachnis annamensis	sp.
Euphorbia mucronulata (Prokh.) Pavlov	SCIENTIFIC	Euphorbia	mucronulata		Pavlov	Prokh.	true		Euphorbia mucronulata	Euphorbia mucronulata	Euphorbia mucronulata (Prokh.) Pavlov	sp.
Andromeda polifolia var. glaucophylla (Link) DC.	SCIENTIFIC	Andromeda	polifolia	glaucophylla	DC.	Link	true		Andromeda polifolia glaucophylla	Andromeda polifolia var. glaucophylla	Andromeda polifolia var. glaucophylla (Link) DC.	var.
Carex duriuscula subsp. rigescens (Franch.) S.Yun Liang & Y.C.Tang	SCIENTIFIC	Carex	duriuscula	rigescens	S.Yun Liang & Y.C.Tang	Franch.	true		Carex duriuscula rigescens	Carex duriuscula subsp. rigescens	Carex duriuscula subsp. rigescens (Franch.) S.Yun Liang & Y.C.Tang	subsp.
Passiflora brachyantha L.K.Escobar	SCIENTIFIC	Passiflora	brachyantha		L.K.Escobar		true		Passiflora brachyantha	Passiflora brachyantha	Passiflora brachyantha L.K.Escobar	sp.
Anisostachya elytraria (Lindau) Benoist	SCIENTIFIC	Anisostachya	elytraria		Benoist	Lindau	true		Anisostachya elytraria	Anisostachya elytraria	Anisostachya elytraria (Lindau) Benoist	sp.
Aptychopsis pseudocrosbyi	SCIENTIFIC	Aptychopsis	pseudocrosbyi				true		Aptychopsis pseudocrosbyi	Aptychopsis pseudocrosbyi	Aptychopsis pseudocrosbyi	sp.
Centaurium ×klattii P.Fourn.	SCIENTIFIC	Centaurium	klattii		P.Fourn.		true		Centaurium klattii	Centaurium ×klattii	Centaurium ×klattii P.Fourn.	sp.
Cynophalla amplissima (Lam.) Iltis & Cornejo	SCIENTIFIC	Cynophalla	amplissima		Iltis & Cornejo	Lam.	true		Cynophalla amplissima	Cynophalla amplissima	Cynophalla amplissima (Lam.) Iltis & Cornejo	sp.
Alstroemeria magna Ravenna	SCIENTIFIC	Alstroemeria	magna		Ravenna		true		Alstroemeria magna	Alstroemeria magna	Alstroemeria magna Ravenna	sp.
Zygodon quitensis var. integrifolius	SCIENTIFIC	Zygodon	quitensis	integrifolius			true		Zygodon quitensis integrifolius	Zygodon quitensis var. integrifolius	Zygodon quitensis var. integrifolius	var.
Impatiens tanyae R.Kr.Singh, Arigela & Kabeer	SCIENTIFIC	Impatiens	tanyae		R.Kr.Singh, Arigela & Kabeer		true		Impatiens tanyae	Impatiens tanyae	Impatiens tanyae R.Kr.Singh, Arigela & Kabeer	sp.
Houstonia palmeri var. muzquizana	SCIENTIFIC	Houstonia	palmeri	muzquizana			true		Houstonia palmeri muzquizana	Houstonia palmeri var. muzquizana	Houstonia palmeri var. muzquizana	var.
Oreopanax brunneus	SCIENTIFIC	Oreopanax	brunneus				true		Oreopanax brunneus	Oreopanax brunneus	Oreopanax brunneus	sp.
Clematis clarkeana	SCIENTIFIC	Clematis	clarkeana				true		Clematis clarkeana	Clematis clarkeana	Clematis clarkeana	sp.
Galium echinocarpum Hayata	SCIENTIFIC	Galium	echinocarpum		Hayata		true		Galium echinocarpum	Galium echinocarpum	Galium echinocarpum Hayata	sp.
Verbascum × decalvans	SCIENTIFIC	Verbascum	decalvans				true		Verbascum decalvans	Verbascum ×decalvans	Verbascum ×decalvans	sp.
Bulbostylis somaliensis subsp. microcarpa	SCIENTIFIC	Bulbostylis	somaliensis	microcarpa			true		Bulbostylis somaliensis microcarpa	Bulbostylis somaliensis subsp. microcarpa	Bulbostylis somaliensis subsp. microcarpa	subsp.
Miconia glandulosa	SCIENTIFIC	Miconia	glandulosa				true		Miconia glandulosa	Miconia glandulosa	Miconia glandulosa	sp.
Salvia consimilis Epling	SCIENTIFIC	Salvia	consimilis		Epling		true		Salvia consimilis	Salvia consimilis	Salvia consimilis Epling	sp.
Erica albescens var. erecta Bolus	SCIENTIFIC	Erica	albescens	erecta	Bolus		true		Erica albescens erecta	Erica albescens var. erecta	Erica albescens var. erecta Bolus	var.
Elaphoglossum spatulatum var. spatulatum	SCIENTIFIC	Elaphoglossum	spatulatum	spatulatum			true		Elaphoglossum spatulatum spatulatum	Elaphoglossum spatulatum var. spatulatum	Elaphoglossum spatulatum var. spatulatum	var.
Athyrium clarkei Bedd.	SCIENTIFIC	Athyrium	clarkei		Bedd.		true		Athyrium clarkei	Athyrium clarkei	Athyrium clarkei Bedd.	sp.
Hordeum euclaston Steud.	SCIENTIFIC	Hordeum	euclaston		Steud.		true		Hordeum euclaston	Hordeum euclaston	Hordeum euclaston Steud.	sp.
Pinnatella M. Fleisch.	SCIENTIFIC	Pinnatella			M.Fleisch.		true		Pinnatella	Pinnatella	Pinnatella M.Fleisch.
Saussurea colpodes	SCIENTIFIC	Saussurea	colpodes				true		Saussurea colpodes	Saussurea colpodes	Saussurea colpodes	sp.
Schizostachyum longinternodium N.H.Xia, R.S.Lin & C.H.Zheng	SCIENTIFIC	Schizostachyum	longinternodium		N.H.Xia, R.S.Lin & C.H.Zheng		true		Schizostachyum longinternodium	Schizostachyum longinternodium	Schizostachyum longinternodium N.H.Xia, R.S.Lin & C.H.Zheng	sp.
Hieracium schmidtii subsp. rupicola Zahn	SCIENTIFIC	Hieracium	schmidtii	rupicola	Zahn		true		Hieracium schmidtii rupicola	Hieracium schmidtii subsp. rupicola	Hieracium schmidtii subsp. rupicola Zahn	subsp.
Piper rasile	SCIENTIFIC	Piper	rasile				true		Piper rasile	Piper rasile	Piper rasile	sp.
Werauhia camptoclada (Mez & Wercklé) J.F.Morales	SCIENTIFIC	Werauhia	camptoclada		J.F.Morales	Mez & Wercklé	true		Werauhia camptoclada	Werauhia camptoclada	Werauhia camptoclada (Mez & Wercklé) J.F.Morales	sp.
Eucalyptus georgei	SCIENTIFIC	Eucalyptus	georgei				true		Eucalyptus georgei	Eucalyptus georgei	Eucalyptus georgei	sp.
Besleria duarteana Hoehne	SCIENTIFIC	Besleria	duarteana		Hoehne		true		Besleria duarteana	Besleria duarteana	Besleria duarteana Hoehne	sp.
Xylosma nipensis	SCIENTIFIC	Xylosma	nipensis				true		Xylosma nipensis	Xylosma nipensis	Xylosma nipensis	sp.
Poa bajaensis Soreng	SCIENTIFIC	Poa	bajaensis		Soreng		true		Poa bajaensis	Poa bajaensis	Poa bajaensis Soreng	sp.
Acianthera crepiniana (Cogn.) Chiron & VanDenBerg	SCIENTIFIC	Acianthera	crepiniana		Chiron & VanDenBerg	Cogn.	true		Acianthera crepiniana	Acianthera crepiniana	Acianthera crepiniana (Cogn.) Chiron & VanDenBerg	sp.
Juniperus chinensis var. tortulosa Bailey	SCIENTIFIC	Juniperus	chinensis	tortulosa	Bailey		true		Juniperus chinensis tortulosa	Juniperus chinensis var. tortulosa	Juniperus chinensis var. tortulosa Bailey	var.
Hypericum heterophyllum	SCIENTIFIC	Hypericum	heterophyllum				true		Hypericum heterophyllum	Hypericum heterophyllum	Hypericum heterophyllum	sp.
Hieracium subulosifrons Johanss.	SCIENTIFIC	Hieracium	subulosifrons		Johanss.		true		Hieracium subulosifrons	Hieracium subulosifrons	Hieracium subulosifrons Johanss.	sp.
Cosmarium schleiphackeanum Grunow	SCIENTIFIC	Cosmarium	schleiphackeanum		Grunow		true		Cosmarium schleiphackeanum	Cosmarium schleiphackeanum	Cosmarium schleiphackeanum Grunow	sp.
Croton euryphyllus	SCIENTIFIC	Croton	euryphyllus				true		Croton euryphyllus	Croton euryphyllus	Croton euryphyllus	sp.
Vitex thyrsiflora Baker	SCIENTIFIC	Vitex	thyrsiflora		Baker		true		Vitex thyrsiflora	Vitex thyrsiflora	Vitex thyrsiflora Baker	sp.
Hymenophyllum okadae Masam.	SCIENTIFIC	Hymenophyllum	okadae		Masam.		true		Hymenophyllum okadae	Hymenophyllum okadae	Hymenophyllum okadae Masam.	sp.
Seseli mairei var. simplicifolium	SCIENTIFIC	Seseli	mairei	simplicifolium			true		Seseli mairei simplicifolium	Seseli mairei var. simplicifolium	Seseli mairei var. simplicifolium	var.
Bromus × segoviensis A.Camus	SCIENTIFIC	Bromus	segoviensis		A.Camus		true		Bromus segoviensis	Bromus ×segoviensis	Bromus ×segoviensis A.Camus	sp.
Jacquemontia nodiflora (Desr.) G. Don	SCIENTIFIC	Jacquemontia	nodiflora		G.Don	Desr.	true		Jacquemontia nodiflora	Jacquemontia nodiflora	Jacquemontia nodiflora (Desr.) G.Don	sp.
Didymodon ampliretis	SCIENTIFIC	Didymodon	ampliretis				true		Didymodon ampliretis	Didymodon ampliretis	Didymodon ampliretis	sp.
Monoon cratiense (Bân) B.Xue & R.M.K.Saunders	SCIENTIFIC	Monoon	cratiense		B.Xue & R.M.K.Saunders	Bân	true		Monoon cratiense	Monoon cratiense	Monoon cratiense (Bân) B.Xue & R.M.K.Saunders	sp.
Astragalus lunatus Pall.	SCIENTIFIC	Astragalus	lunatus		Pall.		true		Astragalus lunatus	Astragalus lunatus	Astragalus lunatus Pall.	sp.
Platystele perpusilla (Rchb.f.) Garay	SCIENTIFIC	Platystele	perpusilla		Garay	Rchb.f.	true		Platystele perpusilla	Platystele perpusilla	Platystele perpusilla (Rchb.f.) Garay	sp.
Carex rhodesiaca	SCIENTIFIC	Carex	rhodesiaca				true		Carex rhodesiaca	Carex rhodesiaca	Carex rhodesiaca	sp.
Mirabilis laevis (Benth.) Curran	SCIENTIFIC	Mirabilis	laevis		Curran	Benth.	true		Mirabilis laevis	Mirabilis laevis	Mirabilis laevis (Benth.) Curran	sp.
Thrixspermum purpurascens	SCIENTIFIC	Thrixspermum	purpurascens				true		Thrixspermum purpurascens	Thrixspermum purpurascens	Thrixspermum purpurascens	sp.
Prunus chamissoana Koehne	SCIENTIFIC	Prunus	chamissoana		Koehne		true		Prunus chamissoana	Prunus chamissoana	Prunus chamissoana Koehne	sp.
Euphorbia eglandulosa V.W.Steinm.	SCIENTIFIC	Euphorbia	eglandulosa		V.W.Steinm.		true		Euphorbia eglandulosa	Euphorbia eglandulosa	Euphorbia eglandulosa V.W.Steinm.	sp.
Ononis laxiflora	SCIENTIFIC	Ononis	laxiflora				true		Ononis laxiflora	Ononis laxiflora	Ononis laxiflora	sp.
Rotheca myricoides subsp. napperae	SCIENTIFIC	Rotheca	myricoides	napperae			true		Rotheca myricoides napperae	Rotheca myricoides subsp. napperae	Rotheca myricoides subsp. napperae	subsp.
Arachnothryx linguiloba Borhidi & Diego	SCIENTIFIC	Arachnothryx	linguiloba		Borhidi & Diego		true		Arachnothryx linguiloba	Arachnothryx linguiloba	Arachnothryx linguiloba Borhidi & Diego	sp.
Siphocampylus benthamianus	SCIENTIFIC	Siphocampylus	benthamianus				true		Siphocampylus benthamianus	Siphocampylus benthamianus	Siphocampylus benthamianus	sp.
Trixis divaricata	SCIENTIFIC	Trixis	divaricata				true		Trixis divaricata	Trixis divaricata	Trixis divaricata	sp.
Gaultheria brachyantha var. parvula	SCIENTIFIC	Gaultheria	brachyantha	parvula			true		Gaultheria brachyantha parvula	Gaultheria brachyantha var. parvula	Gaultheria brachyantha var. parvula	var.
Peltophorum dubium var. berteroanum (Urb.) Barneby	SCIENTIFIC	Peltophorum	dubium	berteroanum	Barneby	Urb.	true		Peltophorum dubium berteroanum	Peltophorum dubium var. berteroanum	Peltophorum dubium var. berteroanum (Urb.) Barneby	var.
Sorghum bicolor	SCIENTIFIC	Sorghum	bicolor				true		Sorghum bicolor	Sorghum bicolor	Sorghum bicolor	sp.
Psychotria brandneriana subsp. villosa	SCIENTIFIC	Psychotria	brandneriana	villosa			true		Psychotria brandneriana villosa	Psychotria brandneriana subsp. villosa	Psychotria brandneriana subsp. villosa	subsp.
Pediculisporis C.Y.Belsky, E.Boltenhagen & R.Potonié, 1965	SCIENTIFIC	Pediculisporis			C.Y.Belsky, E.Boltenhagen & R.Potonié		true		Pediculisporis	Pediculisporis	Pediculisporis C.Y.Belsky, E.Boltenhagen & R.Potonié, 1965
Symplocos baeuerlenii R.T.Baker	SCIENTIFIC	Symplocos	baeuerlenii		R.T.Baker		true		Symplocos baeuerlenii	Symplocos baeuerlenii	Symplocos baeuerlenii R.T.Baker	sp.
Timonius gracilipes Merr.	SCIENTIFIC	Timonius	gracilipes		Merr.		true		Timonius gracilipes	Timonius gracilipes	Timonius gracilipes Merr.	sp.
Saussurea fusiforma	SCIENTIFIC	Saussurea	fusiforma				true		Saussurea fusiforma	Saussurea fusiforma	Saussurea fusiforma	sp.
Gomphostemma lucidum	SCIENTIFIC	Gomphostemma	lucidum				true		Gomphostemma lucidum	Gomphostemma lucidum	Gomphostemma lucidum	sp.
Brunia monostyla	SCIENTIFIC	Brunia	monostyla				true		Brunia monostyla	Brunia monostyla	Brunia monostyla	sp.
Liparis caloglossa Schltr.	SCIENTIFIC	Liparis	caloglossa		Schltr.		true		Liparis caloglossa	Liparis caloglossa	Liparis caloglossa Schltr.	sp.
Carex leucochlora var. leucochlora	SCIENTIFIC	Carex	leucochlora	leucochlora			true		Carex leucochlora leucochlora	Carex leucochlora var. leucochlora	Carex leucochlora var. leucochlora	var.
Hieracium nordlandicum Dahlst.	SCIENTIFIC	Hieracium	nordlandicum		Dahlst.		true		Hieracium nordlandicum	Hieracium nordlandicum	Hieracium nordlandicum Dahlst.	sp.
Bossiaea modesta J.H.Ross	SCIENTIFIC	Bossiaea	modesta		J.H.Ross		true		Bossiaea modesta	Bossiaea modesta	Bossiaea modesta J.H.Ross	sp.
Reissantia indica var. loeseneriana (Hutch. & M.B.Moss) N.Hallé ex R.Wilczek	SCIENTIFIC	Reissantia	indica	loeseneriana	N.Hallé ex R.Wilczek	Hutch. & M.B.Moss	true		Reissantia indica loeseneriana	Reissantia indica var. loeseneriana	Reissantia indica var. loeseneriana (Hutch. & M.B.Moss) N.Hallé ex R.Wilczek	var.
Hibbertia ericifolia	SCIENTIFIC	Hibbertia	ericifolia				true		Hibbertia ericifolia	Hibbertia ericifolia	Hibbertia ericifolia	sp.
Oncostemum arboreum H. Perrier	SCIENTIFIC	Oncostemum	arboreum		H.Perrier		true		Oncostemum arboreum	Oncostemum arboreum	Oncostemum arboreum H.Perrier	sp.
Epidendrum recurvipetalostachyum Hágsater & E.Santiago	SCIENTIFIC	Epidendrum	recurvipetalostachyum		Hágsater & E.Santiago		true		Epidendrum recurvipetalostachyum	Epidendrum recurvipetalostachyum	Epidendrum recurvipetalostachyum Hágsater & E.Santiago	sp.
Didymoplexis seidenfadenii	SCIENTIFIC	Didymoplexis	seidenfadenii				true		Didymoplexis seidenfadenii	Didymoplexis seidenfadenii	Didymoplexis seidenfadenii	sp.
Roldana barba-johannis (DC.) H.Rob. & Brettell	SCIENTIFIC	Roldana	barba-johannis		H.Rob. & Brettell	DC.	true		Roldana barba-johannis	Roldana barba-johannis	Roldana barba-johannis (DC.) H.Rob. & Brettell	sp.
Euonymus macropterus	SCIENTIFIC	Euonymus	macropterus				true		Euonymus macropterus	Euonymus macropterus	Euonymus macropterus	sp.
Allocasuarina fraseriana	SCIENTIFIC	Allocasuarina	fraseriana				true		Allocasuarina fraseriana	Allocasuarina fraseriana	Allocasuarina fraseriana	sp.
Sonchus amboinensis Steud.	SCIENTIFIC	Sonchus	amboinensis		Steud.		true		Sonchus amboinensis	Sonchus amboinensis	Sonchus amboinensis Steud.	sp.
Mucuna glabrialata (Hauman) Verdc.	SCIENTIFIC	Mucuna	glabrialata		Verdc.	Hauman	true		Mucuna glabrialata	Mucuna glabrialata	Mucuna glabrialata (Hauman) Verdc.	sp.
Ammannia luederitzii (Koehne) S. A. Graham & Gandhi	SCIENTIFIC	Ammannia	luederitzii		S.A.Graham & Gandhi	Koehne	true		Ammannia luederitzii	Ammannia luederitzii	Ammannia luederitzii (Koehne) S.A.Graham & Gandhi	sp.
Bidens schaffneri var. schaffneri	SCIENTIFIC	Bidens	schaffneri	schaffneri			true		Bidens schaffneri schaffneri	Bidens schaffneri var. schaffneri	Bidens schaffneri var. schaffneri	var.
Yucca lacandonica Gómez Pompa & J.Valdés	SCIENTIFIC	Yucca	lacandonica		Gómez Pompa & J.Valdés		true		Yucca lacandonica	Yucca lacandonica	Yucca lacandonica Gómez Pompa & J.Valdés	sp.
Lepanthes falcata Luer & R.Vásquez	SCIENTIFIC	Lepanthes	falcata		Luer & R.Vásquez		true		Lepanthes falcata	Lepanthes falcata	Lepanthes falcata Luer & R.Vásquez	sp.
Xysmalobium fluviale Bruyns	SCIENTIFIC	Xysmalobium	fluviale		Bruyns		true		Xysmalobium fluviale	Xysmalobium fluviale	Xysmalobium fluviale Bruyns	sp.
Ormosia inflata Merr. & H.Y.Chen	SCIENTIFIC	Ormosia	inflata		Merr. & H.Y.Chen		true		Ormosia inflata	Ormosia inflata	Ormosia inflata Merr. & H.Y.Chen	sp.
Viola adulterina_x Schur	HYBRID
Gurania lignosa	SCIENTIFIC	Gurania	lignosa				true		Gurania lignosa	Gurania lignosa	Gurania lignosa	sp.
Draba chionophila	SCIENTIFIC	Draba	chionophila				true		Draba chionophila	Draba chionophila	Draba chionophila	sp.
Apodanthera tumbeziana Harms	SCIENTIFIC	Apodanthera	tumbeziana		Harms		true		Apodanthera tumbeziana	Apodanthera tumbeziana	Apodanthera tumbeziana Harms	sp.
Passiflora subtriloba Mutis	SCIENTIFIC	Passiflora	subtriloba		Mutis		true		Passiflora subtriloba	Passiflora subtriloba	Passiflora subtriloba Mutis	sp.
Minuartia decipiens subsp. persica (Mc Neill) Rech.fil.	SCIENTIFIC	Minuartia	decipiens	persica	Rech.fil.	Mc Neill	true		Minuartia decipiens persica	Minuartia decipiens subsp. persica	Minuartia decipiens subsp. persica (Mc Neill) Rech.fil.	subsp.
Gaillardia megapotamica	SCIENTIFIC	Gaillardia	megapotamica				true		Gaillardia megapotamica	Gaillardia megapotamica	Gaillardia megapotamica	sp.
Polysphaeria ribauensis	SCIENTIFIC	Polysphaeria	ribauensis				true		Polysphaeria ribauensis	Polysphaeria ribauensis	Polysphaeria ribauensis	sp.
Dioscorea planistipulosa	SCIENTIFIC	Dioscorea	planistipulosa				true		Dioscorea planistipulosa	Dioscorea planistipulosa	Dioscorea planistipulosa	sp.
Arenaria peloponnesiaca	SCIENTIFIC	Arenaria	peloponnesiaca				true		Arenaria peloponnesiaca	Arenaria peloponnesiaca	Arenaria peloponnesiaca	sp.
Convolvulus sabatius subsp. sabatius	SCIENTIFIC	Convolvulus	sabatius	sabatius			true		Convolvulus sabatius sabatius	Convolvulus sabatius subsp. sabatius	Convolvulus sabatius subsp. sabatius	subsp.
Cousinia calocephala subsp. asterocephala	SCIENTIFIC	Cousinia	calocephala	asterocephala			true		Cousinia calocephala asterocephala	Cousinia calocephala subsp. asterocephala	Cousinia calocephala subsp. asterocephala	subsp.
Yucca arkansana Trel.	SCIENTIFIC	Yucca	arkansana		Trel.		true		Yucca arkansana	Yucca arkansana	Yucca arkansana Trel.	sp.
Carex bichenoviana Boott	SCIENTIFIC	Carex	bichenoviana		Boott		true		Carex bichenoviana	Carex bichenoviana	Carex bichenoviana Boott	sp.
Paspalum pallidum Kunth	SCIENTIFIC	Paspalum	pallidum		Kunth		true		Paspalum pallidum	Paspalum pallidum	Paspalum pallidum Kunth	sp.
Breutelia subdisticha (Hampe) A.Jaeger	SCIENTIFIC	Breutelia	subdisticha		A.Jaeger	Hampe	true		Breutelia subdisticha	Breutelia subdisticha	Breutelia subdisticha (Hampe) A.Jaeger	sp.
Hieracium chondrillifolium subsp. patulum	SCIENTIFIC	Hieracium	chondrillifolium	patulum			true		Hieracium chondrillifolium patulum	Hieracium chondrillifolium subsp. patulum	Hieracium chondrillifolium subsp. patulum	subsp.
Schefflerodendron gilbertianum J.Léonard & Latour	SCIENTIFIC	Schefflerodendron	gilbertianum		J.Léonard & Latour		true		Schefflerodendron gilbertianum	Schefflerodendron gilbertianum	Schefflerodendron gilbertianum J.Léonard & Latour	sp.
Gardenia lamingtonii F.M.Bailey	SCIENTIFIC	Gardenia	lamingtonii		F.M.Bailey		true		Gardenia lamingtonii	Gardenia lamingtonii	Gardenia lamingtonii F.M.Bailey	sp.
Croton macrostachyus Hochst. ex Delile	SCIENTIFIC	Croton	macrostachyus		Hochst. ex Delile		true		Croton macrostachyus	Croton macrostachyus	Croton macrostachyus Hochst. ex Delile	sp.
Dimocarpus gardneri	SCIENTIFIC	Dimocarpus	gardneri				true		Dimocarpus gardneri	Dimocarpus gardneri	Dimocarpus gardneri	sp.
Restio nanus	SCIENTIFIC	Restio	nanus				true		Restio nanus	Restio nanus	Restio nanus	sp.
Buchnera decandollei Govaerts	SCIENTIFIC	Buchnera	decandollei		Govaerts		true		Buchnera decandollei	Buchnera decandollei	Buchnera decandollei Govaerts	sp.
Psychotria lineolata	SCIENTIFIC	Psychotria	lineolata				true		Psychotria lineolata	Psychotria lineolata	Psychotria lineolata	sp.
Lepanthes stenorhyncha	SCIENTIFIC	Lepanthes	stenorhyncha				true		Lepanthes stenorhyncha	Lepanthes stenorhyncha	Lepanthes stenorhyncha	sp.
Delphinium ×cultorum Voss	SCIENTIFIC	Delphinium	cultorum		Voss		true		Delphinium cultorum	Delphinium ×cultorum	Delphinium ×cultorum Voss	sp.
Dalea piptostegia	SCIENTIFIC	Dalea	piptostegia				true		Dalea piptostegia	Dalea piptostegia	Dalea piptostegia	sp.
Triodia schinzii	SCIENTIFIC	Triodia	schinzii				true		Triodia schinzii	Triodia schinzii	Triodia schinzii	sp.
Prescottia nervosa	SCIENTIFIC	Prescottia	nervosa				true		Prescottia nervosa	Prescottia nervosa	Prescottia nervosa	sp.
Huberodendron ingens Ducke	SCIENTIFIC	Huberodendron	ingens		Ducke		true		Huberodendron ingens	Huberodendron ingens	Huberodendron ingens Ducke	sp.
Gladiolus fenestratus Goldblatt	SCIENTIFIC	Gladiolus	fenestratus		Goldblatt		true		Gladiolus fenestratus	Gladiolus fenestratus	Gladiolus fenestratus Goldblatt	sp.
Rhododendron coryanum Tagg & Forrest	SCIENTIFIC	Rhododendron	coryanum		Tagg & Forrest		true		Rhododendron coryanum	Rhododendron coryanum	Rhododendron coryanum Tagg & Forrest	sp.
Pourouma meliononii subsp. meliononii	SCIENTIFIC	Pourouma	meliononii	meliononii			true		Pourouma meliononii meliononii	Pourouma meliononii subsp. meliononii	Pourouma meliononii subsp. meliononii	subsp.
Pittosporum densiflorum Putt.	SCIENTIFIC	Pittosporum	densiflorum		Putt.		true		Pittosporum densiflorum	Pittosporum densiflorum	Pittosporum densiflorum Putt.	sp.
Ranunculus aquatilis L.	SCIENTIFIC	Ranunculus	aquatilis		L.		true		Ranunculus aquatilis	Ranunculus aquatilis	Ranunculus aquatilis L.	sp.
Microcos paucicostata	SCIENTIFIC	Microcos	paucicostata				true		Microcos paucicostata	Microcos paucicostata	Microcos paucicostata	sp.
Solanum callicarpifolium Kunth & C.D.Bouché	SCIENTIFIC	Solanum	callicarpifolium		Kunth & C.D.Bouché		true		Solanum callicarpifolium	Solanum callicarpifolium	Solanum callicarpifolium Kunth & C.D.Bouché	sp.
Viola rossowiana	SCIENTIFIC	Viola	rossowiana				true		Viola rossowiana	Viola rossowiana	Viola rossowiana	sp.
Beilschmiedia jacobii	SCIENTIFIC	Beilschmiedia	jacobii				true		Beilschmiedia jacobii	Beilschmiedia jacobii	Beilschmiedia jacobii	sp.
Euphorbia sharmae	SCIENTIFIC	Euphorbia	sharmae				true		Euphorbia sharmae	Euphorbia sharmae	Euphorbia sharmae	sp.
Dombeya lastii K.Schum.	SCIENTIFIC	Dombeya	lastii		K.Schum.		true		Dombeya lastii	Dombeya lastii	Dombeya lastii K.Schum.	sp.
Elatostema microphyllum	SCIENTIFIC	Elatostema	microphyllum				true		Elatostema microphyllum	Elatostema microphyllum	Elatostema microphyllum	sp.
Monolena bracteata	SCIENTIFIC	Monolena	bracteata				true		Monolena bracteata	Monolena bracteata	Monolena bracteata	sp.
Hieracium neofurcatum Sleumer	SCIENTIFIC	Hieracium	neofurcatum		Sleumer		true		Hieracium neofurcatum	Hieracium neofurcatum	Hieracium neofurcatum Sleumer	sp.
Odontonema schomburgkianum (Nees) Kuntze	SCIENTIFIC	Odontonema	schomburgkianum		Kuntze	Nees	true		Odontonema schomburgkianum	Odontonema schomburgkianum	Odontonema schomburgkianum (Nees) Kuntze	sp.
Coronanthera deltoidifolia Vieill. ex C.B.Clarke	SCIENTIFIC	Coronanthera	deltoidifolia		Vieill. ex C.B.Clarke		true		Coronanthera deltoidifolia	Coronanthera deltoidifolia	Coronanthera deltoidifolia Vieill. ex C.B.Clarke	sp.
Viola amurica	SCIENTIFIC	Viola	amurica				true		Viola amurica	Viola amurica	Viola amurica	sp.
Capparis acutifolia subsp. bodinieri	SCIENTIFIC	Capparis	acutifolia	bodinieri			true		Capparis acutifolia bodinieri	Capparis acutifolia subsp. bodinieri	Capparis acutifolia subsp. bodinieri	subsp.
Myrcia cochleata Barb.Rodr. ex Chodat & Hassl.	SCIENTIFIC	Myrcia	cochleata		Barb.Rodr. ex Chodat & Hassl.		true		Myrcia cochleata	Myrcia cochleata	Myrcia cochleata Barb.Rodr. ex Chodat & Hassl.	sp.
Glischrocaryon	SCIENTIFIC	Glischrocaryon					true		Glischrocaryon	Glischrocaryon	Glischrocaryon
Micropera cochinchinensis (Rchb.f.) Tang & F.T.Wang	SCIENTIFIC	Micropera	cochinchinensis		Tang & F.T.Wang	Rchb.f.	true		Micropera cochinchinensis	Micropera cochinchinensis	Micropera cochinchinensis (Rchb.f.) Tang & F.T.Wang	sp.
Dioscorea chaponensis	SCIENTIFIC	Dioscorea	chaponensis				true		Dioscorea chaponensis	Dioscorea chaponensis	Dioscorea chaponensis	sp.
Jasminum laurifolium var. laurifolium	SCIENTIFIC	Jasminum	laurifolium	laurifolium			true		Jasminum laurifolium laurifolium	Jasminum laurifolium var. laurifolium	Jasminum laurifolium var. laurifolium	var.
Chenopodium indicum T.K.Paul	SCIENTIFIC	Chenopodium	indicum		T.K.Paul		true		Chenopodium indicum	Chenopodium indicum	Chenopodium indicum T.K.Paul	sp.
Alophia intermedia	SCIENTIFIC	Alophia	intermedia				true		Alophia intermedia	Alophia intermedia	Alophia intermedia	sp.
Rhaphidophora puberula	SCIENTIFIC	Rhaphidophora	puberula				true		Rhaphidophora puberula	Rhaphidophora puberula	Rhaphidophora puberula	sp.
Myrcia flagellaris (D. Legrand) Sobral	SCIENTIFIC	Myrcia	flagellaris		Sobral	D.Legrand	true		Myrcia flagellaris	Myrcia flagellaris	Myrcia flagellaris (D.Legrand) Sobral	sp.
Dischidia sorsogonensis Elmer	SCIENTIFIC	Dischidia	sorsogonensis		Elmer		true		Dischidia sorsogonensis	Dischidia sorsogonensis	Dischidia sorsogonensis Elmer	sp.
Mycetia effusa (Pit.) Razafim. & B.Bremer	SCIENTIFIC	Mycetia	effusa		Razafim. & B.Bremer	Pit.	true		Mycetia effusa	Mycetia effusa	Mycetia effusa (Pit.) Razafim. & B.Bremer	sp.
Rytigynia ruwenzoriensis (DeWild.) Robyns	SCIENTIFIC	Rytigynia	ruwenzoriensis		Robyns	DeWild.	true		Rytigynia ruwenzoriensis	Rytigynia ruwenzoriensis	Rytigynia ruwenzoriensis (DeWild.) Robyns	sp.
Quararibea spatulata	SCIENTIFIC	Quararibea	spatulata				true		Quararibea spatulata	Quararibea spatulata	Quararibea spatulata	sp.
Oxalis salteri L.Bolus	SCIENTIFIC	Oxalis	salteri		L.Bolus		true		Oxalis salteri	Oxalis salteri	Oxalis salteri L.Bolus	sp.
Grevillea crowleyae Olde & Marriott	SCIENTIFIC	Grevillea	crowleyae		Olde & Marriott		true		Grevillea crowleyae	Grevillea crowleyae	Grevillea crowleyae Olde & Marriott	sp.
Astrotricha umbrosa	SCIENTIFIC	Astrotricha	umbrosa				true		Astrotricha umbrosa	Astrotricha umbrosa	Astrotricha umbrosa	sp.
Babingtonia fascifolia	SCIENTIFIC	Babingtonia	fascifolia				true		Babingtonia fascifolia	Babingtonia fascifolia	Babingtonia fascifolia	sp.
Elymus diversiglumis	SCIENTIFIC	Elymus	diversiglumis				true		Elymus diversiglumis	Elymus diversiglumis	Elymus diversiglumis	sp.
Jasminum arborescens (Lour.) Roxb.	SCIENTIFIC	Jasminum	arborescens		Roxb.	Lour.	true		Jasminum arborescens	Jasminum arborescens	Jasminum arborescens (Lour.) Roxb.	sp.
Pourthiaea villosa	SCIENTIFIC	Pourthiaea	villosa				true		Pourthiaea villosa	Pourthiaea villosa	Pourthiaea villosa	sp.
Primula jaffreyana King	SCIENTIFIC	Primula	jaffreyana		King		true		Primula jaffreyana	Primula jaffreyana	Primula jaffreyana King	sp.
Piper capillipes	SCIENTIFIC	Piper	capillipes				true		Piper capillipes	Piper capillipes	Piper capillipes	sp.
Gynochthodes jackiana	SCIENTIFIC	Gynochthodes	jackiana				true		Gynochthodes jackiana	Gynochthodes jackiana	Gynochthodes jackiana	sp.
Begonia jackiana M.Hughes	SCIENTIFIC	Begonia	jackiana		M.Hughes		true		Begonia jackiana	Begonia jackiana	Begonia jackiana M.Hughes	sp.
Hieracium subcapillatum	SCIENTIFIC	Hieracium	subcapillatum				true		Hieracium subcapillatum	Hieracium subcapillatum	Hieracium subcapillatum	sp.
Galium boyacanum	SCIENTIFIC	Galium	boyacanum				true		Galium boyacanum	Galium boyacanum	Galium boyacanum	sp.
Zanthoxylum schreberi	SCIENTIFIC	Zanthoxylum	schreberi				true		Zanthoxylum schreberi	Zanthoxylum schreberi	Zanthoxylum schreberi	sp.
Potentilla wismariensis T. Gregor & Henker	SCIENTIFIC	Potentilla	wismariensis		T.Gregor & Henker		true		Potentilla wismariensis	Potentilla wismariensis	Potentilla wismariensis T.Gregor & Henker	sp.
Hymenophyllum dependens C. V. Morton	SCIENTIFIC	Hymenophyllum	dependens		C.V.Morton		true		Hymenophyllum dependens	Hymenophyllum dependens	Hymenophyllum dependens C.V.Morton	sp.
Gundelia cilicica	SCIENTIFIC	Gundelia	cilicica				true		Gundelia cilicica	Gundelia cilicica	Gundelia cilicica	sp.
Eugenia sericifolia	SCIENTIFIC	Eugenia	sericifolia				true		Eugenia sericifolia	Eugenia sericifolia	Eugenia sericifolia	sp.
Hieracium oxyodon subsp. acromelanum (Zahn & Benz) Benz & Zahn	SCIENTIFIC	Hieracium	oxyodon	acromelanum	Benz & Zahn	Zahn & Benz	true		Hieracium oxyodon acromelanum	Hieracium oxyodon subsp. acromelanum	Hieracium oxyodon subsp. acromelanum (Zahn & Benz) Benz & Zahn	subsp.
Puya grafii Rauh	SCIENTIFIC	Puya	grafii		Rauh		true		Puya grafii	Puya grafii	Puya grafii Rauh	sp.
Crocus purpureus Weston	SCIENTIFIC	Crocus	purpureus		Weston		true		Crocus purpureus	Crocus purpureus	Crocus purpureus Weston	sp.
Eugenia tiampoka	SCIENTIFIC	Eugenia	tiampoka				true		Eugenia tiampoka	Eugenia tiampoka	Eugenia tiampoka	sp.
Cydista eximia Bureau	SCIENTIFIC	Cydista	eximia		Bureau		true		Cydista eximia	Cydista eximia	Cydista eximia Bureau	sp.
Gompholobium obcordatum	SCIENTIFIC	Gompholobium	obcordatum				true		Gompholobium obcordatum	Gompholobium obcordatum	Gompholobium obcordatum	sp.
Dioscorea hassleriana Chodat	SCIENTIFIC	Dioscorea	hassleriana		Chodat		true		Dioscorea hassleriana	Dioscorea hassleriana	Dioscorea hassleriana Chodat	sp.
Rubus largus L.H.Bailey	SCIENTIFIC	Rubus	largus		L.H.Bailey		true		Rubus largus	Rubus largus	Rubus largus L.H.Bailey	sp.
Indigofera pseudoparvula R.Vig.	SCIENTIFIC	Indigofera	pseudoparvula		R.Vig.		true		Indigofera pseudoparvula	Indigofera pseudoparvula	Indigofera pseudoparvula R.Vig.	sp.
Orbea cooperi	SCIENTIFIC	Orbea	cooperi				true		Orbea cooperi	Orbea cooperi	Orbea cooperi	sp.
Mabea gaudichaudeana Baill.	SCIENTIFIC	Mabea	gaudichaudeana		Baill.		true		Mabea gaudichaudeana	Mabea gaudichaudeana	Mabea gaudichaudeana Baill.	sp.
Diploclisia glaucescens var. kunstleri (King) A. Pramanik & Thoth.	SCIENTIFIC	Diploclisia	glaucescens	kunstleri	A.Pramanik & Thoth.	King	true		Diploclisia glaucescens kunstleri	Diploclisia glaucescens var. kunstleri	Diploclisia glaucescens var. kunstleri (King) A.Pramanik & Thoth.	var.
Guioa contracta Radlk.	SCIENTIFIC	Guioa	contracta		Radlk.		true		Guioa contracta	Guioa contracta	Guioa contracta Radlk.	sp.
Hibbertia prostrata	SCIENTIFIC	Hibbertia	prostrata				true		Hibbertia prostrata	Hibbertia prostrata	Hibbertia prostrata	sp.
Habranthus unifolius (Arechav.) Traub	SCIENTIFIC	Habranthus	unifolius		Traub	Arechav.	true		Habranthus unifolius	Habranthus unifolius	Habranthus unifolius (Arechav.) Traub	sp.
Conophytum obcordellum var. parvipetalum (N.E.Br.) Tischer	SCIENTIFIC	Conophytum	obcordellum	parvipetalum	Tischer	N.E.Br.	true		Conophytum obcordellum parvipetalum	Conophytum obcordellum var. parvipetalum	Conophytum obcordellum var. parvipetalum (N.E.Br.) Tischer	var.
Aconitum turczaninovii Vorosch.	SCIENTIFIC	Aconitum	turczaninovii		Vorosch.		true		Aconitum turczaninovii	Aconitum turczaninovii	Aconitum turczaninovii Vorosch.	sp.
Tricalysia pedunculosa var. walkeriana	SCIENTIFIC	Tricalysia	pedunculosa	walkeriana			true		Tricalysia pedunculosa walkeriana	Tricalysia pedunculosa var. walkeriana	Tricalysia pedunculosa var. walkeriana	var.
Piper angustipeltatum Merr.	SCIENTIFIC	Piper	angustipeltatum		Merr.		true		Piper angustipeltatum	Piper angustipeltatum	Piper angustipeltatum Merr.	sp.
Erichsenia uncinata	SCIENTIFIC	Erichsenia	uncinata				true		Erichsenia uncinata	Erichsenia uncinata	Erichsenia uncinata	sp.
Digitaria paraguayensis Henrard	SCIENTIFIC	Digitaria	paraguayensis		Henrard		true		Digitaria paraguayensis	Digitaria paraguayensis	Digitaria paraguayensis Henrard	sp.
Malanea pariensis	SCIENTIFIC	Malanea	pariensis				true		Malanea pariensis	Malanea pariensis	Malanea pariensis	sp.
Vangueria rufescens subsp. angustiloba (Verdc.) Lantz	SCIENTIFIC	Vangueria	rufescens	angustiloba	Lantz	Verdc.	true		Vangueria rufescens angustiloba	Vangueria rufescens subsp. angustiloba	Vangueria rufescens subsp. angustiloba (Verdc.) Lantz	subsp.
Antidesma L.	SCIENTIFIC	Antidesma			L.		true		Antidesma	Antidesma	Antidesma L.
Diospyros bezofensis H.Perrier	SCIENTIFIC	Diospyros	bezofensis		H.Perrier		true		Diospyros bezofensis	Diospyros bezofensis	Diospyros bezofensis H.Perrier	sp.
Ceropegia campanulata	SCIENTIFIC	Ceropegia	campanulata				true		Ceropegia campanulata	Ceropegia campanulata	Ceropegia campanulata	sp.
Hyptis pectinata	SCIENTIFIC	Hyptis	pectinata				true		Hyptis pectinata	Hyptis pectinata	Hyptis pectinata	sp.
Vriesea paratiensis	SCIENTIFIC	Vriesea	paratiensis				true		Vriesea paratiensis	Vriesea paratiensis	Vriesea paratiensis	sp.
Artia lifuana (Baill.) Pichon ex Guillaumin	SCIENTIFIC	Artia	lifuana		Pichon ex Guillaumin	Baill.	true		Artia lifuana	Artia lifuana	Artia lifuana (Baill.) Pichon ex Guillaumin	sp.
Blotiella coriacea Verdc.	SCIENTIFIC	Blotiella	coriacea		Verdc.		true		Blotiella coriacea	Blotiella coriacea	Blotiella coriacea Verdc.	sp.
Decazyx esparzae	SCIENTIFIC	Decazyx	esparzae				true		Decazyx esparzae	Decazyx esparzae	Decazyx esparzae	sp.
Kergeliella	SCIENTIFIC	Kergeliella					true		Kergeliella	Kergeliella	Kergeliella
Psychotria laciniata Vell.	SCIENTIFIC	Psychotria	laciniata		Vell.		true		Psychotria laciniata	Psychotria laciniata	Psychotria laciniata Vell.	sp.
Nepeta racemosa subsp. crassifolia (Boiss. & Buhse) A.L.Budantzev	SCIENTIFIC	Nepeta	racemosa	crassifolia	A.L.Budantzev	Boiss. & Buhse	true		Nepeta racemosa crassifolia	Nepeta racemosa subsp. crassifolia	Nepeta racemosa subsp. crassifolia (Boiss. & Buhse) A.L.Budantzev	subsp.
Andira coriacea Pulle	SCIENTIFIC	Andira	coriacea		Pulle		true		Andira coriacea	Andira coriacea	Andira coriacea Pulle	sp.
Elaeocarpus prunifolioides Hu	SCIENTIFIC	Elaeocarpus	prunifolioides		Hu		true		Elaeocarpus prunifolioides	Elaeocarpus prunifolioides	Elaeocarpus prunifolioides Hu	sp.
Elaeocarpus obovatus G.Don	SCIENTIFIC	Elaeocarpus	obovatus		G.Don		true		Elaeocarpus obovatus	Elaeocarpus obovatus	Elaeocarpus obovatus G.Don	sp.
Piper keyanum C.DC.	SCIENTIFIC	Piper	keyanum		C.DC.		true		Piper keyanum	Piper keyanum	Piper keyanum C.DC.	sp.
Colubrina articulata	SCIENTIFIC	Colubrina	articulata				true		Colubrina articulata	Colubrina articulata	Colubrina articulata	sp.
Actinostemon schomburgkii (Klotzsch) Hochr.	SCIENTIFIC	Actinostemon	schomburgkii		Hochr.	Klotzsch	true		Actinostemon schomburgkii	Actinostemon schomburgkii	Actinostemon schomburgkii (Klotzsch) Hochr.	sp.
Argostemma bifolium Ridl.	SCIENTIFIC	Argostemma	bifolium		Ridl.		true		Argostemma bifolium	Argostemma bifolium	Argostemma bifolium Ridl.	sp.
Helichrysum nudifolium var. oxyphyllum (DC.) Beentje	SCIENTIFIC	Helichrysum	nudifolium	oxyphyllum	Beentje	DC.	true		Helichrysum nudifolium oxyphyllum	Helichrysum nudifolium var. oxyphyllum	Helichrysum nudifolium var. oxyphyllum (DC.) Beentje	var.
Halimeda gigas	SCIENTIFIC	Halimeda	gigas				true		Halimeda gigas	Halimeda gigas	Halimeda gigas	sp.
Hieracium sonchoides subsp. aracioides	SCIENTIFIC	Hieracium	sonchoides	aracioides			true		Hieracium sonchoides aracioides	Hieracium sonchoides subsp. aracioides	Hieracium sonchoides subsp. aracioides	subsp.
Musciphyton zakroczymense Greguss, 1959	SCIENTIFIC	Musciphyton	zakroczymense		Greguss		true		Musciphyton zakroczymense	Musciphyton zakroczymense	Musciphyton zakroczymense Greguss, 1959	sp.
Ctenitis paranaensis	SCIENTIFIC	Ctenitis	paranaensis				true		Ctenitis paranaensis	Ctenitis paranaensis	Ctenitis paranaensis	sp.
Gynochthodes oligantha	SCIENTIFIC	Gynochthodes	oligantha				true		Gynochthodes oligantha	Gynochthodes oligantha	Gynochthodes oligantha	sp.
Uleiorchis ulei (Cogn.) Handro	SCIENTIFIC	Uleiorchis	ulei		Handro	Cogn.	true		Uleiorchis ulei	Uleiorchis ulei	Uleiorchis ulei (Cogn.) Handro	sp.
Heptapleurum leiophyllum	SCIENTIFIC	Heptapleurum	leiophyllum				true		Heptapleurum leiophyllum	Heptapleurum leiophyllum	Heptapleurum leiophyllum	sp.
Hydrolapatha Stackhouse, 1809	SCIENTIFIC	Hydrolapatha			Stackhouse		true		Hydrolapatha	Hydrolapatha	Hydrolapatha Stackhouse, 1809
Hieracium cydoniifolium subsp. merlasicum Zahn	SCIENTIFIC	Hieracium	cydoniifolium	merlasicum	Zahn		true		Hieracium cydoniifolium merlasicum	Hieracium cydoniifolium subsp. merlasicum	Hieracium cydoniifolium subsp. merlasicum Zahn	subsp.
Pseudogynoxys poeppigii	SCIENTIFIC	Pseudogynoxys	poeppigii				true		Pseudogynoxys poeppigii	Pseudogynoxys poeppigii	Pseudogynoxys poeppigii	sp.
Pleuranthodium schlechteri (K.Schum.) R.M.Sm.	SCIENTIFIC	Pleuranthodium	schlechteri		R.M.Sm.	K.Schum.	true		Pleuranthodium schlechteri	Pleuranthodium schlechteri	Pleuranthodium schlechteri (K.Schum.) R.M.Sm.	sp.
Medinilla heteromorphophylla	SCIENTIFIC	Medinilla	heteromorphophylla				true		Medinilla heteromorphophylla	Medinilla heteromorphophylla	Medinilla heteromorphophylla	sp.
Cyperus vorsteri	SCIENTIFIC	Cyperus	vorsteri				true		Cyperus vorsteri	Cyperus vorsteri	Cyperus vorsteri	sp.
Calceolaria leucanthera	SCIENTIFIC	Calceolaria	leucanthera				true		Calceolaria leucanthera	Calceolaria leucanthera	Calceolaria leucanthera	sp.
Allocasuarina globosa L.A.S.Johnson	SCIENTIFIC	Allocasuarina	globosa		L.A.S.Johnson		true		Allocasuarina globosa	Allocasuarina globosa	Allocasuarina globosa L.A.S.Johnson	sp.
Payena lucida	SCIENTIFIC	Payena	lucida				true		Payena lucida	Payena lucida	Payena lucida	sp.
Dubouzetia	SCIENTIFIC	Dubouzetia					true		Dubouzetia	Dubouzetia	Dubouzetia
Pseudocorchorus alatus	SCIENTIFIC	Pseudocorchorus	alatus				true		Pseudocorchorus alatus	Pseudocorchorus alatus	Pseudocorchorus alatus	sp.
Microstigma sajanense	SCIENTIFIC	Microstigma	sajanense				true		Microstigma sajanense	Microstigma sajanense	Microstigma sajanense	sp.
Hodgsonia heteroclita (Roxb.) Hook.fil. & Thomson	SCIENTIFIC	Hodgsonia	heteroclita		Hook.fil. & Thomson	Roxb.	true		Hodgsonia heteroclita	Hodgsonia heteroclita	Hodgsonia heteroclita (Roxb.) Hook.fil. & Thomson	sp.
Psittacanthus calcaratus A.C.Sm.	SCIENTIFIC	Psittacanthus	calcaratus		A.C.Sm.		true		Psittacanthus calcaratus	Psittacanthus calcaratus	Psittacanthus calcaratus A.C.Sm.	sp.
Madhuca lanuginosa	SCIENTIFIC	Madhuca	lanuginosa				true		Madhuca lanuginosa	Madhuca lanuginosa	Madhuca lanuginosa	sp.
Cleidion javanicum var. javanicum	SCIENTIFIC	Cleidion	javanicum	javanicum			true		Cleidion javanicum javanicum	Cleidion javanicum var. javanicum	Cleidion javanicum var. javanicum	var.
Aetheolaena subinvolucrata (Cuatrec.) B. Nord.	SCIENTIFIC	Aetheolaena	subinvolucrata		B.Nord.	Cuatrec.	true		Aetheolaena subinvolucrata	Aetheolaena subinvolucrata	Aetheolaena subinvolucrata (Cuatrec.) B.Nord.	sp.
Schinus odonellii	SCIENTIFIC	Schinus	odonellii				true		Schinus odonellii	Schinus odonellii	Schinus odonellii	sp.
Kengyilia thoroldiana var. thoroldiana	SCIENTIFIC	Kengyilia	thoroldiana	thoroldiana			true		Kengyilia thoroldiana thoroldiana	Kengyilia thoroldiana var. thoroldiana	Kengyilia thoroldiana var. thoroldiana	var.
Bauhinia malmeana Vaz & G.P.Lewis	SCIENTIFIC	Bauhinia	malmeana		Vaz & G.P.Lewis		true		Bauhinia malmeana	Bauhinia malmeana	Bauhinia malmeana Vaz & G.P.Lewis	sp.
Psittacanthus divaricatus (Kunth) G.Don	SCIENTIFIC	Psittacanthus	divaricatus		G.Don	Kunth	true		Psittacanthus divaricatus	Psittacanthus divaricatus	Psittacanthus divaricatus (Kunth) G.Don	sp.
Vaccinium bancanum var. kunstleri (King & Gamble) Sleumer	SCIENTIFIC	Vaccinium	bancanum	kunstleri	Sleumer	King & Gamble	true		Vaccinium bancanum kunstleri	Vaccinium bancanum var. kunstleri	Vaccinium bancanum var. kunstleri (King & Gamble) Sleumer	var.
Scapania microdonta (Mitt.) Müll. Frib.	SCIENTIFIC	Scapania	microdonta		Müll.Frib.	Mitt.	true		Scapania microdonta	Scapania microdonta	Scapania microdonta (Mitt.) Müll.Frib.	sp.
Nepeta sibirica L.	SCIENTIFIC	Nepeta	sibirica		L.		true		Nepeta sibirica	Nepeta sibirica	Nepeta sibirica L.	sp.
Ranunculus waltersii	SCIENTIFIC	Ranunculus	waltersii				true		Ranunculus waltersii	Ranunculus waltersii	Ranunculus waltersii	sp.
Aeranthes orophila Toill.-Gen.	SCIENTIFIC	Aeranthes	orophila		Toill.-Gen.		true		Aeranthes orophila	Aeranthes orophila	Aeranthes orophila Toill.-Gen.	sp.
Viscum tsiafajavonense Balle	SCIENTIFIC	Viscum	tsiafajavonense		Balle		true		Viscum tsiafajavonense	Viscum tsiafajavonense	Viscum tsiafajavonense Balle	sp.
Celtis	SCIENTIFIC	Celtis					true		Celtis	Celtis	Celtis
Eremophila pterocarpa W. Fitzg.	SCIENTIFIC	Eremophila	pterocarpa		W.Fitzg.		true		Eremophila pterocarpa	Eremophila pterocarpa	Eremophila pterocarpa W.Fitzg.	sp.
Tournefortiopsis conferta	SCIENTIFIC	Tournefortiopsis	conferta				true		Tournefortiopsis conferta	Tournefortiopsis conferta	Tournefortiopsis conferta	sp.
Curcuma rubrobracteata	SCIENTIFIC	Curcuma	rubrobracteata				true		Curcuma rubrobracteata	Curcuma rubrobracteata	Curcuma rubrobracteata	sp.
Coccothrinax bermudezii	SCIENTIFIC	Coccothrinax	bermudezii				true		Coccothrinax bermudezii	Coccothrinax bermudezii	Coccothrinax bermudezii	sp.
Isodon umbrosus (Maxim.) H.Hara	SCIENTIFIC	Isodon	umbrosus		H.Hara	Maxim.	true		Isodon umbrosus	Isodon umbrosus	Isodon umbrosus (Maxim.) H.Hara	sp.
Spathiphyllum pygmaeum	SCIENTIFIC	Spathiphyllum	pygmaeum				true		Spathiphyllum pygmaeum	Spathiphyllum pygmaeum	Spathiphyllum pygmaeum	sp.
Samolus caespitosus	SCIENTIFIC	Samolus	caespitosus				true		Samolus caespitosus	Samolus caespitosus	Samolus caespitosus	sp.
Crassula numaisensis Friedrich	SCIENTIFIC	Crassula	numaisensis		Friedrich		true		Crassula numaisensis	Crassula numaisensis	Crassula numaisensis Friedrich	sp.
Echinocereus dasyacanthus subsp. dasyacanthus	SCIENTIFIC	Echinocereus	dasyacanthus	dasyacanthus			true		Echinocereus dasyacanthus dasyacanthus	Echinocereus dasyacanthus subsp. dasyacanthus	Echinocereus dasyacanthus subsp. dasyacanthus	subsp.
Schoenoplectiella mucronata (L.) J.Jung & H.K.Choi	SCIENTIFIC	Schoenoplectiella	mucronata		J.Jung & H.K.Choi	L.	true		Schoenoplectiella mucronata	Schoenoplectiella mucronata	Schoenoplectiella mucronata (L.) J.Jung & H.K.Choi	sp.
Cyperus entrerianus Boeckeler	SCIENTIFIC	Cyperus	entrerianus		Boeckeler		true		Cyperus entrerianus	Cyperus entrerianus	Cyperus entrerianus Boeckeler	sp.
Rhododendron adenopodum Franch.	SCIENTIFIC	Rhododendron	adenopodum		Franch.		true		Rhododendron adenopodum	Rhododendron adenopodum	Rhododendron adenopodum Franch.	sp.
Justicia concavibracteata	SCIENTIFIC	Justicia	concavibracteata				true		Justicia concavibracteata	Justicia concavibracteata	Justicia concavibracteata	sp.
Circaea L.	SCIENTIFIC	Circaea			L.		true		Circaea	Circaea	Circaea L.
Mucuna macrophylla	SCIENTIFIC	Mucuna	macrophylla				true		Mucuna macrophylla	Mucuna macrophylla	Mucuna macrophylla	sp.
Hieracium basigriseum	SCIENTIFIC	Hieracium	basigriseum				true		Hieracium basigriseum	Hieracium basigriseum	Hieracium basigriseum	sp.
Oxypetalum stenophyllum Malme	SCIENTIFIC	Oxypetalum	stenophyllum		Malme		true		Oxypetalum stenophyllum	Oxypetalum stenophyllum	Oxypetalum stenophyllum Malme	sp.
Haplopappus tiltilensis Phil., 1901	SCIENTIFIC	Haplopappus	tiltilensis		Phil.		true		Haplopappus tiltilensis	Haplopappus tiltilensis	Haplopappus tiltilensis Phil., 1901	sp.
Begonia chlorandra Sands	SCIENTIFIC	Begonia	chlorandra		Sands		true		Begonia chlorandra	Begonia chlorandra	Begonia chlorandra Sands	sp.
Carex rubrobrunnea var. rubrobrunnea	SCIENTIFIC	Carex	rubrobrunnea	rubrobrunnea			true		Carex rubrobrunnea rubrobrunnea	Carex rubrobrunnea var. rubrobrunnea	Carex rubrobrunnea var. rubrobrunnea	var.
Timonius melanophloeus Merr. & L.M.Perry	SCIENTIFIC	Timonius	melanophloeus		Merr. & L.M.Perry		true		Timonius melanophloeus	Timonius melanophloeus	Timonius melanophloeus Merr. & L.M.Perry	sp.
Neocabreria concinna R.M.King & H.Rob.	SCIENTIFIC	Neocabreria	concinna		R.M.King & H.Rob.		true		Neocabreria concinna	Neocabreria concinna	Neocabreria concinna R.M.King & H.Rob.	sp.
Keetia venosissima	SCIENTIFIC	Keetia	venosissima				true		Keetia venosissima	Keetia venosissima	Keetia venosissima	sp.
Paphinia neudeckeri Jenny	SCIENTIFIC	Paphinia	neudeckeri		Jenny		true		Paphinia neudeckeri	Paphinia neudeckeri	Paphinia neudeckeri Jenny	sp.
Elaphoglossum pattersoniae	SCIENTIFIC	Elaphoglossum	pattersoniae				true		Elaphoglossum pattersoniae	Elaphoglossum pattersoniae	Elaphoglossum pattersoniae	sp.
Notopleura torrana	SCIENTIFIC	Notopleura	torrana				true		Notopleura torrana	Notopleura torrana	Notopleura torrana	sp.
Sobralia leucoxantha Rchb.f.	SCIENTIFIC	Sobralia	leucoxantha		Rchb.f.		true		Sobralia leucoxantha	Sobralia leucoxantha	Sobralia leucoxantha Rchb.f.	sp.
Schistomitrium mucronifolium (A.Braun ex Müll.Hal.) M.Fleisch.	SCIENTIFIC	Schistomitrium	mucronifolium		M.Fleisch.	A.Braun ex Müll.Hal.	true		Schistomitrium mucronifolium	Schistomitrium mucronifolium	Schistomitrium mucronifolium (A.Braun ex Müll.Hal.) M.Fleisch.	sp.
Myrciaria pilosa Sobral & Couto	SCIENTIFIC	Myrciaria	pilosa		Sobral & Couto		true		Myrciaria pilosa	Myrciaria pilosa	Myrciaria pilosa Sobral & Couto	sp.
Aliciella latifolia (S.Watson) J.M.Porter	SCIENTIFIC	Aliciella	latifolia		J.M.Porter	S.Watson	true		Aliciella latifolia	Aliciella latifolia	Aliciella latifolia (S.Watson) J.M.Porter	sp.
Hieracium anelctoclonum Omang	SCIENTIFIC	Hieracium	anelctoclonum		Omang		true		Hieracium anelctoclonum	Hieracium anelctoclonum	Hieracium anelctoclonum Omang	sp.
Cytisus multiflorus	SCIENTIFIC	Cytisus	multiflorus				true		Cytisus multiflorus	Cytisus multiflorus	Cytisus multiflorus	sp.
Alchemilla ventiana	SCIENTIFIC	Alchemilla	ventiana				true		Alchemilla ventiana	Alchemilla ventiana	Alchemilla ventiana	sp.
Liparia congesta	SCIENTIFIC	Liparia	congesta				true		Liparia congesta	Liparia congesta	Liparia congesta	sp.
Cerochlamys gemina (L.Bolus) H.E.K.Hartmann	SCIENTIFIC	Cerochlamys	gemina		H.E.K.Hartmann	L.Bolus	true		Cerochlamys gemina	Cerochlamys gemina	Cerochlamys gemina (L.Bolus) H.E.K.Hartmann	sp.
Meconopsis baileyi subsp. multidentata Grey-Wilson	SCIENTIFIC	Meconopsis	baileyi	multidentata	Grey-Wilson		true		Meconopsis baileyi multidentata	Meconopsis baileyi subsp. multidentata	Meconopsis baileyi subsp. multidentata Grey-Wilson	subsp.
Sauvagesia erecta subsp. brownei	SCIENTIFIC	Sauvagesia	erecta	brownei			true		Sauvagesia erecta brownei	Sauvagesia erecta subsp. brownei	Sauvagesia erecta subsp. brownei	subsp.
Elaeocarpus nubigenus	SCIENTIFIC	Elaeocarpus	nubigenus				true		Elaeocarpus nubigenus	Elaeocarpus nubigenus	Elaeocarpus nubigenus	sp.
Lysiosepalum aromaticum	SCIENTIFIC	Lysiosepalum	aromaticum				true		Lysiosepalum aromaticum	Lysiosepalum aromaticum	Lysiosepalum aromaticum	sp.
Peperomia sanquininiana Trel. & Yunck.	SCIENTIFIC	Peperomia	sanquininiana		Trel. & Yunck.		true		Peperomia sanquininiana	Peperomia sanquininiana	Peperomia sanquininiana Trel. & Yunck.	sp.
Lobelia zeylanica	SCIENTIFIC	Lobelia	zeylanica				true		Lobelia zeylanica	Lobelia zeylanica	Lobelia zeylanica	sp.
Renealmia cabrae	SCIENTIFIC	Renealmia	cabrae				true		Renealmia cabrae	Renealmia cabrae	Renealmia cabrae	sp.
Aster madagascariensis	SCIENTIFIC	Aster	madagascariensis				true		Aster madagascariensis	Aster madagascariensis	Aster madagascariensis	sp.
Puschkinia latifolia	SCIENTIFIC	Puschkinia	latifolia				true		Puschkinia latifolia	Puschkinia latifolia	Puschkinia latifolia	sp.
Deschampsia ampliflora	SCIENTIFIC	Deschampsia	ampliflora				true		Deschampsia ampliflora	Deschampsia ampliflora	Deschampsia ampliflora	sp.
Stelis vigoris Luer & R.Escobar	SCIENTIFIC	Stelis	vigoris		Luer & R.Escobar		true		Stelis vigoris	Stelis vigoris	Stelis vigoris Luer & R.Escobar	sp.
Philacra steyermarkii Maguire	SCIENTIFIC	Philacra	steyermarkii		Maguire		true		Philacra steyermarkii	Philacra steyermarkii	Philacra steyermarkii Maguire	sp.
Asplenium tutwilerae	SCIENTIFIC	Asplenium	tutwilerae				true		Asplenium tutwilerae	Asplenium tutwilerae	Asplenium tutwilerae	sp.
Crocus rechingeri	SCIENTIFIC	Crocus	rechingeri				true		Crocus rechingeri	Crocus rechingeri	Crocus rechingeri	sp.
Bulbophyllum plumatum Ames	SCIENTIFIC	Bulbophyllum	plumatum		Ames		true		Bulbophyllum plumatum	Bulbophyllum plumatum	Bulbophyllum plumatum Ames	sp.
Hyptis ovalifolia	SCIENTIFIC	Hyptis	ovalifolia				true		Hyptis ovalifolia	Hyptis ovalifolia	Hyptis ovalifolia	sp.
Andryala pinnatifida subsp. maroccana	SCIENTIFIC	Andryala	pinnatifida	maroccana			true		Andryala pinnatifida maroccana	Andryala pinnatifida subsp. maroccana	Andryala pinnatifida subsp. maroccana	subsp.
Helenium arizonicum	SCIENTIFIC	Helenium	arizonicum				true		Helenium arizonicum	Helenium arizonicum	Helenium arizonicum	sp.
Myrcia subcapitata	SCIENTIFIC	Myrcia	subcapitata				true		Myrcia subcapitata	Myrcia subcapitata	Myrcia subcapitata	sp.
Aristolochia transsecta	SCIENTIFIC	Aristolochia	transsecta				true		Aristolochia transsecta	Aristolochia transsecta	Aristolochia transsecta	sp.
Hessea pusilla Snijman	SCIENTIFIC	Hessea	pusilla		Snijman		true		Hessea pusilla	Hessea pusilla	Hessea pusilla Snijman	sp.
Bulbophyllum monstrabile Ames	SCIENTIFIC	Bulbophyllum	monstrabile		Ames		true		Bulbophyllum monstrabile	Bulbophyllum monstrabile	Bulbophyllum monstrabile Ames	sp.
Dehaasia paradoxa Blume	SCIENTIFIC	Dehaasia	paradoxa		Blume		true		Dehaasia paradoxa	Dehaasia paradoxa	Dehaasia paradoxa Blume	sp.
Uvaria flexuosa Jovet-Ast	SCIENTIFIC	Uvaria	flexuosa		Jovet-Ast		true		Uvaria flexuosa	Uvaria flexuosa	Uvaria flexuosa Jovet-Ast	sp.
Deschampsia wacei C.E.Hubb.	SCIENTIFIC	Deschampsia	wacei		C.E.Hubb.		true		Deschampsia wacei	Deschampsia wacei	Deschampsia wacei C.E.Hubb.	sp.
Eremochloa renvoizei	SCIENTIFIC	Eremochloa	renvoizei				true		Eremochloa renvoizei	Eremochloa renvoizei	Eremochloa renvoizei	sp.
Peperomia distachyos (L.) A.Dietr.	SCIENTIFIC	Peperomia	distachyos		A.Dietr.	L.	true		Peperomia distachyos	Peperomia distachyos	Peperomia distachyos (L.) A.Dietr.	sp.
Odontarrhena pateri subsp. prostrata (Boiss. & A.Huet ex Nyár.) Španiel, Al-Shehbaz, D.A.German & Marhold	SCIENTIFIC	Odontarrhena	pateri	prostrata	Španiel, Al-Shehbaz, D.A.German & Marhold	Boiss. & A.Huet ex Nyár.	true		Odontarrhena pateri prostrata	Odontarrhena pateri subsp. prostrata	Odontarrhena pateri subsp. prostrata (Boiss. & A.Huet ex Nyár.) Španiel, Al-Shehbaz, D.A.German & Marhold	subsp.
Galium salsugineum Krylov & Serg.	SCIENTIFIC	Galium	salsugineum		Krylov & Serg.		true		Galium salsugineum	Galium salsugineum	Galium salsugineum Krylov & Serg.	sp.
Jacobaea alpina	SCIENTIFIC	Jacobaea	alpina				true		Jacobaea alpina	Jacobaea alpina	Jacobaea alpina	sp.
Platostoma mekongense	SCIENTIFIC	Platostoma	mekongense				true		Platostoma mekongense	Platostoma mekongense	Platostoma mekongense	sp.
Halophila major	SCIENTIFIC	Halophila	major				true		Halophila major	Halophila major	Halophila major	sp.
Xyris pectinata	SCIENTIFIC	Xyris	pectinata				true		Xyris pectinata	Xyris pectinata	Xyris pectinata	sp.
Hieracium murorum subsp. diaphanoneurum T.Georgiev & Zahn	SCIENTIFIC	Hieracium	murorum	diaphanoneurum	T.Georgiev & Zahn		true		Hieracium murorum diaphanoneurum	Hieracium murorum subsp. diaphanoneurum	Hieracium murorum subsp. diaphanoneurum T.Georgiev & Zahn	subsp.
Gaultheria pittosporifolia (J.J.Sm.) Kron & P.W.Fritsch	SCIENTIFIC	Gaultheria	pittosporifolia		Kron & P.W.Fritsch	J.J.Sm.	true		Gaultheria pittosporifolia	Gaultheria pittosporifolia	Gaultheria pittosporifolia (J.J.Sm.) Kron & P.W.Fritsch	sp.
Stipagrostis griffithii	SCIENTIFIC	Stipagrostis	griffithii				true		Stipagrostis griffithii	Stipagrostis griffithii	Stipagrostis griffithii	sp.
Medicago syriaca E.Small	SCIENTIFIC	Medicago	syriaca		E.Small		true		Medicago syriaca	Medicago syriaca	Medicago syriaca E.Small	sp.
Holographis leticiana T. F. Daniel	SCIENTIFIC	Holographis	leticiana		T.F.Daniel		true		Holographis leticiana	Holographis leticiana	Holographis leticiana T.F.Daniel	sp.
Aloe bakeri Scott Elliot	SCIENTIFIC	Aloe	bakeri		Scott Elliot		true		Aloe bakeri	Aloe bakeri	Aloe bakeri Scott Elliot	sp.
Koelpinia linearis	SCIENTIFIC	Koelpinia	linearis				true		Koelpinia linearis	Koelpinia linearis	Koelpinia linearis	sp.
Guettarda albicans Pancher ex Guillaumin	SCIENTIFIC	Guettarda	albicans		Pancher ex Guillaumin		true		Guettarda albicans	Guettarda albicans	Guettarda albicans Pancher ex Guillaumin	sp.
Helichrysum marmarolepis S.Moore	SCIENTIFIC	Helichrysum	marmarolepis		S.Moore		true		Helichrysum marmarolepis	Helichrysum marmarolepis	Helichrysum marmarolepis S.Moore	sp.
Lactuca dumicola (Hiern) S.Moore	SCIENTIFIC	Lactuca	dumicola		S.Moore	Hiern	true		Lactuca dumicola	Lactuca dumicola	Lactuca dumicola (Hiern) S.Moore	sp.
Pedicularis staintonii R.R.Mill	SCIENTIFIC	Pedicularis	staintonii		R.R.Mill		true		Pedicularis staintonii	Pedicularis staintonii	Pedicularis staintonii R.R.Mill	sp.
Aspalathus secunda E.Mey.	SCIENTIFIC	Aspalathus	secunda		E.Mey.		true		Aspalathus secunda	Aspalathus secunda	Aspalathus secunda E.Mey.	sp.
Fuchsia regia subsp. serrae P.E.Berry	SCIENTIFIC	Fuchsia	regia	serrae	P.E.Berry		true		Fuchsia regia serrae	Fuchsia regia subsp. serrae	Fuchsia regia subsp. serrae P.E.Berry	subsp.
Rogiera stenosiphon (Hemsl.) Borhidi	SCIENTIFIC	Rogiera	stenosiphon		Borhidi	Hemsl.	true		Rogiera stenosiphon	Rogiera stenosiphon	Rogiera stenosiphon (Hemsl.) Borhidi	sp.
Pityopsis ruthii (Small) Small	SCIENTIFIC	Pityopsis	ruthii		Small	Small	true		Pityopsis ruthii	Pityopsis ruthii	Pityopsis ruthii (Small) Small	sp.
Lanonia centralis	SCIENTIFIC	Lanonia	centralis				true		Lanonia centralis	Lanonia centralis	Lanonia centralis	sp.
Cycas beddomei	SCIENTIFIC	Cycas	beddomei				true		Cycas beddomei	Cycas beddomei	Cycas beddomei	sp.
Lucilia eriophora	SCIENTIFIC	Lucilia	eriophora				true		Lucilia eriophora	Lucilia eriophora	Lucilia eriophora	sp.
Thouinia rotundata	SCIENTIFIC	Thouinia	rotundata				true		Thouinia rotundata	Thouinia rotundata	Thouinia rotundata	sp.
Taplinia saxatilis Lander	SCIENTIFIC	Taplinia	saxatilis		Lander		true		Taplinia saxatilis	Taplinia saxatilis	Taplinia saxatilis Lander	sp.
Chionanthus pyriformis Kiew	SCIENTIFIC	Chionanthus	pyriformis		Kiew		true		Chionanthus pyriformis	Chionanthus pyriformis	Chionanthus pyriformis Kiew	sp.
Trachypogon vestitus Andersson	SCIENTIFIC	Trachypogon	vestitus		Andersson		true		Trachypogon vestitus	Trachypogon vestitus	Trachypogon vestitus Andersson	sp.
Hypericum lacei	SCIENTIFIC	Hypericum	lacei				true		Hypericum lacei	Hypericum lacei	Hypericum lacei	sp.
Psydrax parviflorus subsp. chapmanii Bridson	SCIENTIFIC	Psydrax	parviflorus	chapmanii	Bridson		true		Psydrax parviflorus chapmanii	Psydrax parviflorus subsp. chapmanii	Psydrax parviflorus subsp. chapmanii Bridson	subsp.
Simira aristeguietae	SCIENTIFIC	Simira	aristeguietae				true		Simira aristeguietae	Simira aristeguietae	Simira aristeguietae	sp.
Daucus parviflorus Willk.	SCIENTIFIC	Daucus	parviflorus		Willk.		true		Daucus parviflorus	Daucus parviflorus	Daucus parviflorus Willk.	sp.
Securidaca acuminata A. St.-Hil.	SCIENTIFIC	Securidaca	acuminata		A.St.-Hil.		true		Securidaca acuminata	Securidaca acuminata	Securidaca acuminata A.St.-Hil.	sp.
Eriocoma parishii subsp. depauperata (M.E.Jones) Romasch.	SCIENTIFIC	Eriocoma	parishii	depauperata	Romasch.	M.E.Jones	true		Eriocoma parishii depauperata	Eriocoma parishii subsp. depauperata	Eriocoma parishii subsp. depauperata (M.E.Jones) Romasch.	subsp.
Eurybia hemispherica	SCIENTIFIC	Eurybia	hemispherica				true		Eurybia hemispherica	Eurybia hemispherica	Eurybia hemispherica	sp.
Domeykoa amplexicaulis	SCIENTIFIC	Domeykoa	amplexicaulis				true		Domeykoa amplexicaulis	Domeykoa amplexicaulis	Domeykoa amplexicaulis	sp.
Fimbristylis henryi	SCIENTIFIC	Fimbristylis	henryi				true		Fimbristylis henryi	Fimbristylis henryi	Fimbristylis henryi	sp.
Senegalia schlechteri	SCIENTIFIC	Senegalia	schlechteri				true		Senegalia schlechteri	Senegalia schlechteri	Senegalia schlechteri	sp.
Piper hirtellipetiolum C.DC.	SCIENTIFIC	Piper	hirtellipetiolum		C.DC.		true		Piper hirtellipetiolum	Piper hirtellipetiolum	Piper hirtellipetiolum C.DC.	sp.
Hieracium nastum Johanss.	SCIENTIFIC	Hieracium	nastum		Johanss.		true		Hieracium nastum	Hieracium nastum	Hieracium nastum Johanss.	sp.
Dendrophthora werffii	SCIENTIFIC	Dendrophthora	werffii				true		Dendrophthora werffii	Dendrophthora werffii	Dendrophthora werffii	sp.
Frullania ternatensis var. ternatensis	SCIENTIFIC	Frullania	ternatensis	ternatensis			true		Frullania ternatensis ternatensis	Frullania ternatensis var. ternatensis	Frullania ternatensis var. ternatensis	var.
Curcuma kwangsiensis	SCIENTIFIC	Curcuma	kwangsiensis				true		Curcuma kwangsiensis	Curcuma kwangsiensis	Curcuma kwangsiensis	sp.
Colchicum balansae	SCIENTIFIC	Colchicum	balansae				true		Colchicum balansae	Colchicum balansae	Colchicum balansae	sp.
Erica phillipsii	SCIENTIFIC	Erica	phillipsii				true		Erica phillipsii	Erica phillipsii	Erica phillipsii	sp.
Ranunculus mutinensis	SCIENTIFIC	Ranunculus	mutinensis				true		Ranunculus mutinensis	Ranunculus mutinensis	Ranunculus mutinensis	sp.
Diplacus clivicola (Greenm.) G.L.Nesom	SCIENTIFIC	Diplacus	clivicola		G.L.Nesom	Greenm.	true		Diplacus clivicola	Diplacus clivicola	Diplacus clivicola (Greenm.) G.L.Nesom	sp.
Cyrtandra picta Blume	SCIENTIFIC	Cyrtandra	picta		Blume		true		Cyrtandra picta	Cyrtandra picta	Cyrtandra picta Blume	sp.
Haplophyllum crenulatum	SCIENTIFIC	Haplophyllum	crenulatum				true		Haplophyllum crenulatum	Haplophyllum crenulatum	Haplophyllum crenulatum	sp.
Astragalus paucijugus	SCIENTIFIC	Astragalus	paucijugus				true		Astragalus paucijugus	Astragalus paucijugus	Astragalus paucijugus	sp.
Grewia foxii Lakhanpal, 1955	SCIENTIFIC	Grewia	foxii		Lakhanpal		true		Grewia foxii	Grewia foxii	Grewia foxii Lakhanpal, 1955	sp.
Tonella	SCIENTIFIC	Tonella					true		Tonella	Tonella	Tonella
Roepera rowelliae	SCIENTIFIC	Roepera	rowelliae				true		Roepera rowelliae	Roepera rowelliae	Roepera rowelliae	sp.
Potentilla supina subsp. costata Soják	SCIENTIFIC	Potentilla	supina	costata	Soják		true		Potentilla supina costata	Potentilla supina subsp. costata	Potentilla supina subsp. costata Soják	subsp.
Gypsophila melampoda Bien. ex Boiss.	SCIENTIFIC	Gypsophila	melampoda		Bien. ex Boiss.		true		Gypsophila melampoda	Gypsophila melampoda	Gypsophila melampoda Bien. ex Boiss.	sp.
[truncated: 4,001 more rows]
